# Supplementary material for: Glucocorticoids unmask silent non-coding genetic risk variants for common diseases
Source: Nucleic Acids Res. 2022 Nov 18;50(20):11635–53. doi: 10.1093/nar/gkac1045 (PMC9723631; doi:10.1093/nar/gkac1045)
Supplement: gkac1045_Supplemental_Files [file gkac1045_supplemental_files.zip]

Archive with 5 entries (5 files):
- Supplementary_data_1_DEGs after drug treatments.xlsx
- Supplementary_data_2_Integrated_information_PGx-eQTL_revisions_accepted.xlsx
- Supplementary_data_3_GM12878 ENCODE datasets.xlsx
- Supplementary_data_4_Primers sequence and PCR conditions for STARR-seq.xlsx
- supplementary_text_accepted_revisions.docx
