# Supplementary material for: Glucocorticoids unmask silent non-coding genetic risk variants for common diseases
Source: Nucleic Acids Res. 2022 Nov 18;50(20):11635–53. doi: 10.1093/nar/gkac1045 (PMC9723631; doi:10.1093/nar/gkac1045)
Supplement: gkac1045_Supplemental_Files [file gkac1045_supplemental_files.zip › Supplementary_data_1_DEGs after drug treatments.xlsx]

## Sheet: DEGs
genes	logFC	logCPM	F	PValue	FDR	Drug	CA01_A_Ve	CA01_B_Cort	CA01_C_CortC297	CA01_D_C297	CA07_A_Ve	CA07_B_Cort	CA07_C_CortC297	CA07_D_C297	CA12_A_Ve	CA12_B_Cort	CA12_C_CortC297	CA12_D_C297	CA14_A_Ve	CA14_B_Cort	CA14_C_CortC297	CA14_D_C297	CA15_A_Ve	CA15_B_Cort	CA15_C_CortC297	CA15_D_C297	CA18_A_Ve	CA18_B_Cort	CA18_C_CortC297	CA18_D_C297	CA21_A_Ve	CA21_B_Cort	CA21_C_CortC297	CA21_D_C297	CA36_A_Ve	CA36_B_Cort	CA36_C_CortC297	CA36_D_C297	CA38_A_Ve	CA38_B_Cort	CA38_C_CortC297	CA38_D_C297	CA40_A_Ve	CA40_B_Cort	CA40_C_CortC297	CA40_D_C297	CA41_A_Ve	CA41_B_Cort	CA41_C_CortC297
TSC22D3	3.11978	7.81501	534.299	1.25701e-45	1.41216e-41	Cort	5.91556	9.47584	8.1333	7.6604	4.31848	7.26393	5.92767	5.65864	5.94645	9.20284	8.00665	7.60766	5.52932	8.3302	7.10468	6.69704	5.40954	7.90469	7.05163	6.41138	5.39262	8.83188	7.52718	7.05561	5.7126	8.81422	7.20713	6.80444	5.68711	8.85537	7.58922	7.12009	5.73967	8.65368	7.64765	7.00045	5.87478	8.72112	7.47173	7.0117	5.31777	8.22654	7.07979
FKBP5	2.4657	8.02448	528.752	2.08222e-45	1.41216e-41	Cort	6.55719	9.47229	8.08443	7.7959	6.97288	9.23339	7.94386	7.55597	6.89891	9.33398	8.10128	7.72748	5.72733	8.59756	7.04046	6.59583	6.9449	8.47285	7.86248	7.48499	7.06243	8.93524	8.05281	7.73008	6.32171	8.10447	7.13231	6.97863	6.2628	8.93163	7.62754	7.24422	6.65656	8.69413	7.84841	7.38713	6.67362	8.51026	7.40581	7.12212	6.50661	9.08161	7.84045
SMAP2	1.2121	8.68662	351.289	3.39903e-37	1.53681e-33	Cort	7.81913	9.27246	8.72079	8.51933	8.25248	9.33872	8.95334	8.7973	8.63587	9.64006	9.35004	9.213	8.22154	9.04133	8.68837	8.51967	8.19347	8.9264	8.68346	8.54213	7.78257	8.91956	8.4687	8.32022	7.85962	9.23867	8.56166	8.251	8.04964	9.10418	8.65457	8.48873	8.02072	8.93526	8.58561	8.39312	8.12521	9.38423	8.85392	8.72418	8.1495	9.2199	8.78062
CCDC6	1.18477	7.80302	260.954	1.08135e-31	3.66685e-28	Cort	7.30408	8.42651	8.04939	8.02096	7.42589	8.58915	8.03305	7.83533	6.7958	8.26502	7.86346	7.70955	7.4748	8.46979	8.12688	7.97508	7.72532	8.64974	8.33976	8.08453	7.54237	8.66388	8.17518	7.98422	6.55445	7.95214	7.38542	7.33388	7.2712	8.40458	8.02913	7.92923	7.17452	8.26554	7.98257	7.80368	6.45681	7.73789	7.28444	7.0361	7.40629	8.42104	8.08448
P4HA1	1.21788	6.552	194.802	9.6129e-27	2.60779e-23	Cort	5.86736	7.18432	6.40345	6.38606	5.85253	7.14296	6.13718	5.91593	5.73518	7.38899	6.38916	6.12302	5.429	6.14513	5.78885	5.72952	6.03323	6.22834	6.03731	5.95851	5.96128	6.67934	6.0664	5.8701	6.26979	7.87293	6.79736	6.72718	5.79703	6.84395	6.17017	6.16732	5.81365	6.49229	6.10483	5.9057	6.33719	7.36589	6.60434	6.3411	5.9534	7.04582	6.36385
ADCK3	0.911039	5.64984	188.711	3.02466e-26	6.83775e-23	Cort	5.33946	6.44789	5.75832	5.48824	5.60858	6.2102	5.88561	5.77349	5.40038	6.16182	5.54567	5.48653	4.89855	5.67867	4.99145	4.94942	4.69367	5.57491	5.14758	5.04759	4.97536	5.93685	5.34089	5.37152	5.09415	5.84668	5.17805	4.92644	5.24855	6.15657	5.46274	5.26371	5.26353	6.21158	5.57741	5.37144	5.52831	6.45818	5.85817	5.83399	4.84925	5.66197	5.06033
DDIT4	1.24021	7.55043	169.1	1.56754e-24	3.03745e-21	Cort	6.87917	8.25069	7.55341	7.21265	7.23304	8.30992	7.73963	7.58449	6.61859	8.17897	7.23307	6.99145	6.90638	7.9384	7.15655	7.04475	7.74181	8.26732	8.12289	8.04586	7.64733	8.53811	7.95298	7.87269	6.99477	8.05123	7.26092	7.05408	7.37857	8.00849	7.5381	7.31148	7.88232	8.8773	8.32724	8.08498	6.89483	8.11298	7.3144	7.09915	6.56884	7.60309	6.99713
TARSL2	0.928759	4.52609	165.392	3.30875e-24	5.01352e-21	Cort	3.85605	5.30743	4.6584	4.41476	3.90488	5.21241	4.3955	4.26703	3.93273	5.41851	4.6722	4.61147	3.96987	5.00599	4.60247	4.26314	4.37716	4.88906	4.52088	4.39979	4.18718	4.80348	4.5268	4.42943	4.34532	5.12516	4.65457	4.61105	3.95534	4.95872	4.43072	4.33912	4.30437	4.99008	4.55722	4.5582	4.18677	4.93446	4.36702	4.4375	3.89108	5.01698	4.58881
IQGAP1	0.560699	9.11373	165.366	3.32657e-24	5.01352e-21	Cort	8.6967	9.43899	9.01898	8.99952	8.95396	9.76096	9.28736	9.12884	8.72934	9.56426	9.16487	9.04256	9.16161	9.65526	9.3911	9.31536	8.81871	9.38822	9.14962	8.93857	8.80783	9.42688	9.04851	8.91441	8.75301	9.24976	8.96407	8.9478	8.81075	9.46221	9.09803	9.05241	8.83236	9.21981	9.06844	8.99776	8.7809	9.20707	8.89474	8.86935	8.83847	9.5344	9.16521
MYH6	3.76029	0.653295	160.537	9.26191e-24	1.25629e-20	Cort	-2.92148	2.12172	-0.0734463	-1.21817	-3.63603	0.183298	-1.52974	-1.62288	-3.52121	2.23939	-0.172352	-1.54315	-2.21394	1.27917	-0.235465	-1.40967	-0.628592	2.47805	0.85391	0.47542	-2.41794	2.47131	0.562793	-0.144761	-1.80004	1.42851	-1.02775	-0.912362	0.489194	2.96952	1.61312	0.67331	-1.47349	2.14159	-0.0738099	-0.186359	-4.68709	1.49863	-1.34605	-1.44504	-2.37361	2.16225	0.100861
AP3S1	0.84509	6.48308	151.552	6.47743e-23	7.70231e-20	Cort	5.99899	6.72265	6.29228	6.35813	5.66055	6.88361	5.9263	5.60032	5.73714	7.14297	6.28882	6.22221	5.91556	6.94699	6.32195	6.20846	5.53417	5.66051	5.46235	5.403	6.00096	6.55105	6.06921	5.93981	6.12329	6.92165	6.45994	6.48264	6.1011	6.7728	6.31577	6.29525	6.19046	6.64405	6.38631	6.35081	6.54967	7.04155	6.47623	6.31367	6.15799	6.90247	6.549
CCND3	1.02218	5.98655	151.373	6.81419e-23	7.70231e-20	Cort	4.84679	6.36244	5.65687	5.2474	5.13	6.25797	5.64085	5.82792	6.04468	6.51216	6.19269	5.99877	5.83893	6.49788	6.07087	5.86987	4.96501	6.16404	5.79496	5.6148	5.05014	6.072	5.59314	5.5853	5.00255	5.83142	5.1787	4.99024	5.48877	6.38347	5.90316	5.68324	5.56343	6.34915	5.92627	5.72747	4.89646	5.93628	5.33891	5.30091	5.40433	6.16262	5.68361
ZFP36L2	1.12979	7.50861	149.628	1.01103e-22	1.05489e-19	Cort	7.09848	8.19902	7.47081	7.2875	6.51588	7.88809	6.98176	6.84624	6.68305	7.81674	7.2112	7.01064	6.7324	7.76247	7.12289	6.98064	6.24197	6.92412	6.60911	6.38752	7.18848	8.26761	7.57732	7.4878	7.57584	8.42164	7.80794	7.56907	7.01495	8.24376	7.41076	7.24274	6.79995	7.59866	7.0866	6.89629	6.20917	7.12453	6.40339	6.3729	7.14666	8.2035	7.77539
CH25H	4.13475	-1.08466	145.165	2.69374e-22	2.60985e-19	Cort	-3.93369	-1.41198	-4.68709	-4.68709	-4.68709	-0.440867	-3.69415	-2.63188	-4.68709	-1.40152	-2.57871	-4.68709	-3.67869	0.63297	-2.12314	-1.65824	-2.91751	-0.580207	-3.16166	-2.54159	-3.62253	-0.214443	-2.23	-2.41059	-2.70424	1.35007	-1.75192	-1.81063	-1.366	1.66184	-0.159002	-0.541378	-4.68709	-0.410967	-2.3906	-4.68709	-4.14525	-1.36891	-3.27533	-2.86399	-3.69237	-0.0170014	-1.66912
SETD6	0.870137	4.67438	144.658	3.02106e-22	2.73184e-19	Cort	4.54342	5.56684	4.87048	4.74749	4.58805	5.51804	5.15676	4.95582	4.60571	5.71824	4.95295	5.0429	4.18138	5.01445	4.4524	4.45038	4.04041	4.47943	4.26724	4.28314	4.14288	4.68758	4.23227	4.40321	3.44995	4.44834	3.8015	3.72165	4.12765	4.76296	4.42929	4.27679	4.37029	5.40361	5.04844	4.8503	4.31671	5.40876	4.78728	4.73753	4.45338	5.35487	4.9585
C8orf46	3.37491	-0.0819771	133.345	4.13926e-21	3.50906e-18	Cort	-1.42826	1.72574	0.521596	-0.284838	-3.63603	0.0507182	-0.700351	-1.03493	-3.16827	0.237902	-1.1512	-2.63894	-3.09094	0.813054	-0.637581	-1.07192	-2.48097	0.725365	-0.684397	-1.05309	-1.77076	0.233183	-0.989288	-1.7014	-4.68709	0.000377494	-1.28694	-1.81063	-1.25255	2.12292	1.03728	0.417282	-0.4708	2.20757	1.80496	1.08006	-1.80316	0.701164	-0.769158	-1.38193	-2.37361	0.668089	-0.761043
SMIM3	2.3691	5.71783	125.731	2.62737e-20	2.09633e-17	Cort	4.52602	7.04512	5.94755	5.55034	4.62987	6.77256	5.96277	5.7186	5.39128	7.50242	6.65075	6.27362	5.02487	7.06701	6.08749	5.76841	2.88847	5.43484	4.48374	4.03082	1.62744	5.5711	4.04942	3.56806	3.8637	6.33501	4.98948	4.51849	4.85175	6.98477	5.94138	5.46853	4.24602	6.19431	5.45225	4.86015	2.30459	5.24539	4.02678	3.44553	5.32194	7.09899	6.24655
PER1	0.607137	4.92373	121.713	6.93584e-20	5.22654e-17	Cort	4.94544	5.86005	5.06107	4.84493	4.71463	5.04715	4.98615	5.09936	4.8655	4.99543	4.7855	4.63109	4.77879	5.18699	4.61188	4.76996	4.63378	5.14167	4.85032	5.10444	4.75762	5.23438	4.9095	5.02117	4.9695	4.89849	4.75537	4.62671	4.88002	5.57594	5.00859	4.71314	4.68268	5.12113	4.61649	4.57325	4.66046	4.9598	4.84505	4.76306	4.63215	4.76889	4.54832
TMEM243	0.541696	5.97137	113.457	5.58752e-19	3.9889e-16	Cort	5.61337	6.18571	5.89577	5.92045	5.52695	6.2194	5.79911	5.66329	5.79787	6.64051	6.29733	6.20446	5.18296	5.8148	5.52469	5.45433	5.54505	5.94961	5.81892	5.70702	5.41213	5.78976	5.54457	5.38395	5.72672	6.29533	5.97571	5.92064	5.60011	6.24357	5.99712	5.85272	5.84825	6.22142	6.06242	6.07387	6.12315	6.49455	6.23087	6.04857	5.80468	6.24269	6.04551
SPAG4	1.64333	2.36173	109.393	1.60456e-18	1.08822e-15	Cort	1.72241	3.72957	2.87982	2.07813	0.639522	2.43229	1.72519	1.69805	1.68942	3.35133	2.32242	2.15426	0.306416	1.51426	0.354507	0.474191	1.54353	2.16625	1.80861	2.01757	2.21295	2.81452	2.54848	2.47546	2.47503	4.28402	2.98671	2.80215	1.23626	2.61206	1.81983	1.18203	1.16845	2.84234	1.55759	1.34148	1.46666	3.69462	2.33192	2.34969	1.20941	2.69851	1.95405
INIP	0.460276	5.19907	106.208	3.71727e-18	2.401e-15	Cort	4.86338	5.44212	5.10488	5.23172	4.90501	5.65778	4.87998	4.75446	4.5592	5.44206	4.89428	4.86752	5.07364	5.57225	5.27222	5.18343	5.09999	5.10912	4.86665	4.90231	5.0004	5.2619	4.96357	4.83981	4.90657	5.4125	5.14752	5.19241	4.98207	5.38549	5.09251	5.12372	4.86472	5.36339	5.19397	5.09935	5.14034	5.45405	5.12838	4.96772	4.95967	5.70922	5.3287
PNPLA8	0.479581	5.97483	105.401	4.60809e-18	2.84109e-15	Cort	5.78234	6.27097	6.0101	6.09771	5.67707	6.24048	5.79562	5.54019	5.6181	6.22168	5.94122	5.95273	5.90661	6.27628	6.18432	6.19131	6.13514	6.20389	6.16743	5.92155	5.66257	6.02545	5.85417	5.61504	5.63264	6.28812	6.00681	6.00235	5.81707	6.30402	6.0339	6.12934	5.3974	5.80675	5.63752	5.57656	5.94359	6.20546	5.8237	5.71273	5.72125	6.1544	6.09531
ZADH2	0.748026	5.83921	102.457	1.01609e-17	5.99227e-15	Cort	4.98539	6.04738	5.44875	5.37454	5.7564	6.59796	6.14112	5.9242	5.61668	6.43536	6.13368	6.03404	5.49581	6.42735	6.04888	5.85757	5.74888	6.5097	6.12886	5.86344	5.24569	6.43756	5.8104	5.64547	5.15033	5.84176	5.37034	5.38183	5.13715	6.12057	5.64671	5.56652	5.7929	6.39364	6.12655	6.00339	5.56274	6.37316	5.86417	5.71047	5.21674	6.07162	5.69261
TBCEL	0.780727	5.42204	97.0096	4.52126e-17	2.55336e-14	Cort	5.0604	6.38617	5.33669	5.37658	5.38402	6.42043	5.50151	5.18121	5.1527	6.94353	5.58794	5.44682	5.59116	7.04202	5.97279	5.78772	5.39599	6.05034	5.58304	5.29479	4.96951	5.79791	5.01245	4.84207	5.08118	5.76117	5.34709	5.42863	5.16422	5.85397	5.30597	5.40902	5.09576	5.6554	5.36854	5.28358	5.17113	5.44574	5.15668	5.04798	5.02174	5.77809	5.33282
FAM53B	0.884613	5.92832	96.8904	4.70613e-17	2.55336e-14	Cort	5.37367	6.56317	5.79546	5.50572	5.38258	6.29553	5.7182	5.75996	5.0794	6.39475	5.66527	5.34356	5.73798	6.48383	5.818	5.82459	5.01595	5.58382	5.26305	5.16093	5.75546	6.15766	5.78401	5.91004	5.43467	5.99702	5.56036	5.29325	5.44372	6.33298	5.6399	5.40726	5.60211	6.50695	5.96844	5.79258	5.63592	6.69623	5.91013	5.96985	5.2782	6.05447	5.46323
EGLN1	0.722626	6.04464	95.3293	7.21224e-17	3.76257e-14	Cort	5.85613	6.6818	6.24357	6.17391	5.91506	6.53266	6.04906	5.92469	5.49839	6.31653	6.18046	6.00562	5.41976	6.30916	5.92377	5.7794	5.67553	6.59415	6.14531	5.80747	5.72573	6.89447	6.25138	5.97755	5.67588	6.16966	5.83604	5.80626	5.47288	6.43649	5.88236	5.85596	4.74234	5.37453	5.10524	4.99256	5.86518	6.08065	5.95505	5.84062	5.86554	6.46498	6.2904
TAF8	0.361916	5.37981	92.8901	1.43062e-16	7.187e-14	Cort	4.95166	5.37048	5.142	5.08072	5.05251	5.42066	5.23247	5.25866	5.52056	5.9115	5.68847	5.62285	5.08119	5.46803	5.28168	5.27802	5.30163	5.80011	5.61774	5.55351	5.34604	5.65261	5.55263	5.471	5.05406	5.32229	5.11968	5.16709	5.00934	5.4642	5.28789	5.16497	5.25824	5.80239	5.58085	5.41051	5.32234	5.61025	5.47058	5.3087	5.01057	5.38863	5.32705
PARVB	0.50296	6.84112	91.9719	1.85592e-16	8.99062e-14	Cort	6.93202	7.39713	7.1263	6.88367	6.48504	7.14804	6.84542	6.83673	6.75672	7.37746	6.94679	6.75868	6.59234	7.2078	6.73595	6.69925	6.34641	6.89171	6.76767	6.74156	6.55978	6.98295	6.81438	6.87568	6.89849	7.15546	6.91619	6.75376	6.8704	7.20322	6.93134	6.76721	6.89235	7.30376	6.95304	6.85008	6.47041	7.06364	6.74646	6.72009	6.97609	7.36033	7.00927
CPD	0.826897	6.96093	88.6003	4.91923e-16	2.30084e-13	Cort	6.75666	7.79588	7.12235	7.12424	6.77191	7.9477	7.10411	6.87939	6.43355	7.68276	6.86799	6.83796	6.65805	7.52367	6.96538	6.91947	7.46502	7.83835	7.61729	7.43968	7.04239	7.85886	7.31861	7.13128	6.23069	6.71126	6.43541	6.44745	6.64828	7.60345	7.04382	6.96912	6.30738	7.08764	6.64163	6.50475	6.65728	7.09645	6.81414	6.72569	6.43452	7.25134	6.78904
RHOH	0.696812	6.37481	85.2765	1.28687e-15	5.81839e-13	Cort	5.83206	6.83678	6.37332	6.23809	6.00849	6.92946	6.59367	6.47813	6.18914	7.13502	6.66983	6.49567	6.14544	6.88458	6.49743	6.39056	5.90454	6.54481	6.34522	6.29611	5.89297	6.6291	6.33969	6.188	5.67911	6.13499	5.76892	5.70547	5.54331	6.54066	6.02586	5.84753	5.68215	6.44054	6.11632	5.88354	5.67092	6.50073	5.88399	5.90491	5.92211	6.63663	6.32222
AIDA	0.382545	5.78102	82.5541	2.87123e-15	1.2563e-12	Cort	5.54715	5.98312	5.69094	5.82865	5.37898	6.062	5.63416	5.49779	5.00109	5.69139	5.43169	5.33597	5.62829	6.01818	5.89901	5.76841	5.76013	5.94501	5.80582	5.48736	5.60972	6.06315	5.75869	5.62336	5.50737	5.81326	5.68456	5.73134	5.68222	6.13428	5.86391	5.80266	5.42665	5.78776	5.69205	5.59511	5.61888	5.74598	5.64752	5.5366	5.49895	6.10042	5.95065
PRKAR2B	2.35459	1.34246	81.0943	4.45266e-15	1.88737e-12	Cort	1.27583	3.71298	2.35364	2.24212	-1.59888	2.19377	0.299205	-0.71181	-0.48452	2.90929	1.17009	0.697121	-1.50226	1.54006	-0.0578887	0.0450253	-0.681717	0.287071	-0.817136	-1.71459	0.64545	2.45594	1.40021	0.811729	-0.185439	1.91072	0.681205	0.713194	0.701188	3.27917	2.03116	1.87549	-0.834138	-0.375403	-1.01604	-1.93693	-1.71671	0.612634	-1.23243	-2.70105	1.43177	3.06203	2.46685
FSTL3	3.7479	5.45574	80.129	5.99772e-15	2.42438e-12	Cort	4.34888	8.03308	6.43811	5.80916	1.57181	5.56665	3.51555	2.99672	2.13225	6.13318	4.35264	3.62803	5.19538	8.5246	6.88133	6.40381	3.60032	7.02047	5.74434	5.24593	4.59007	8.31526	6.81995	6.34512	2.35086	6.28582	3.7349	3.08981	2.85677	6.97427	5.00859	4.20963	2.01253	5.90402	3.91048	3.1985	0.0422638	4.31578	1.92365	1.86215	4.25365	7.52783	6.14392
SLC10A3	0.511106	4.77589	80.0523	6.07703e-15	2.42438e-12	Cort	4.36014	4.76638	4.51919	4.2746	4.81403	5.2889	5.00008	5.04686	4.7602	5.14242	4.84608	4.65743	4.21685	4.27172	3.85979	3.88491	4.44068	4.9081	4.67299	4.72149	4.54365	4.95427	4.69969	4.77994	4.78888	4.97644	4.60091	4.42098	4.81318	5.0234	4.72522	4.52933	4.4293	4.89862	4.59284	4.36416	4.63397	5.25566	4.88966	4.9925	4.64109	4.95794	4.73036
SAP30	0.656363	4.61355	79.5281	7.11967e-15	2.75918e-12	Cort	4.31455	5.00384	4.46835	4.39344	4.13928	5.27132	4.43321	4.03873	4.28328	5.80407	4.72506	4.52449	4.02485	4.79451	4.44294	4.36676	3.96032	4.09338	3.95251	3.8999	4.46556	4.53252	4.36432	4.35772	4.36685	4.54173	4.44511	4.39166	4.51477	4.91548	4.56081	4.61274	4.30876	4.61124	4.56996	4.43013	4.56554	4.91423	4.64956	4.55706	4.29954	5.15754	4.68856
CNDP2	0.513524	7.89044	72.2931	6.62531e-14	2.49627e-11	Cort	7.47021	8.01965	7.58557	7.52653	7.62835	8.03762	7.77905	7.7864	7.66074	8.221	7.83726	7.7043	7.82489	8.19278	7.87729	7.84643	7.77176	8.10883	8.02146	8.07437	7.7161	7.84847	7.80872	7.81467	7.88117	8.34409	8.01365	7.85699	7.61614	8.10336	7.76701	7.65429	7.61076	7.93863	7.73766	7.59037	7.48798	7.78764	7.57338	7.60962	7.60327	7.82925	7.60663
MAPK6	0.448279	7.94376	70.0467	1.34812e-13	4.94213e-11	Cort	7.82228	8.34131	8.11475	8.17899	7.47261	8.24147	7.73039	7.56829	7.10749	8.18018	7.67737	7.64214	7.75265	8.20492	8.05032	7.97826	8.21225	8.36239	8.25869	8.07946	8.20247	8.6821	8.37452	8.18387	7.73139	8.10447	7.99853	8.09744	7.64982	8.0907	7.9062	7.95796	7.49974	7.753	7.80718	7.68555	7.84838	8.11389	7.91088	7.83958	7.56869	8.18987	7.89521
BTG1	0.577113	9.08388	68.0447	2.55817e-13	9.13132e-11	Cort	8.84818	9.51092	9.1647	9.18292	8.89401	9.53315	9.12218	8.97442	8.30887	9.32369	9.01754	8.9222	8.67084	9.29929	9.14362	9.01544	9.08131	9.41814	9.2437	9.0134	8.95046	9.7271	9.28191	9.08065	8.25262	8.83995	8.48832	8.50516	8.83867	9.34365	9.11212	9.13125	8.2138	8.73887	8.58305	8.44672	8.67976	9.18455	8.80817	8.71123	8.52363	9.17171	8.93307
HUWE1	0.326435	10.4058	67.4307	3.11796e-13	1.08441e-10	Cort	10.1413	10.5162	10.2961	10.1665	10.2186	10.4667	10.42	10.4709	10.2092	10.5364	10.3346	10.2748	10.1715	10.3971	10.2362	10.1578	10.4075	10.6291	10.5327	10.5585	10.0118	10.2035	10.1329	10.1855	10.2141	10.5166	10.3448	10.2288	10.3329	10.728	10.5293	10.4218	10.3936	10.94	10.6687	10.631	10.333	10.5964	10.466	10.4861	10.2909	10.6507	10.3572
FER1L4	1.97425	2.91884	67.2738	3.30559e-13	1.12092e-10	Cort	2.26022	4.30023	3.13532	2.7868	1.69745	3.93474	3.00963	2.90531	0.995771	3.61973	2.3445	1.82312	0.821148	2.09847	0.52355	0.573789	0.879235	2.35575	1.26848	1.80534	0.684011	2.82253	1.98074	1.72579	3.28161	5.19764	3.9353	3.57037	1.55732	3.01903	2.21545	2.13598	1.57076	3.10092	1.68231	1.95168	1.76589	4.57671	2.84362	2.80781	1.22138	2.45515	2.1309
PTPN1	0.446651	7.57774	67.0671	3.50669e-13	1.16012e-10	Cort	7.19009	7.79828	7.38813	7.21208	7.41573	8.0553	7.59668	7.5591	7.11957	7.61652	7.28252	7.19422	7.34751	7.784	7.41566	7.34601	7.82525	8.19927	8.0168	7.94142	7.3958	8.03508	7.62173	7.49617	7.65782	7.91271	7.63996	7.61645	7.26868	7.83534	7.41475	7.34753	7.26055	7.77431	7.45145	7.32335	7.76797	8.19435	7.8823	7.8435	7.07011	7.42406	7.13223
LINC01137	1.35057	0.309675	66.2323	4.59685e-13	1.48456e-10	Cort	-0.167014	0.418116	-0.513698	-0.284838	-1.4276	-0.301401	-0.571145	-0.66435	-0.390218	1.95334	0.637813	-0.0713158	0.283324	1.81827	0.555105	0.126014	0.764766	1.4207	0.684219	0.839256	-0.106808	1.20916	0.413423	-0.268992	-0.460862	0.0754302	-0.242389	-0.441201	-0.158732	0.936627	-0.124904	0.17371	-0.0253037	1.45515	0.212839	-0.186359	-2.3359	-0.0472299	-1.17881	-1.15394	-0.838947	-0.074713	-0.170291
PRDX6	0.64637	7.074	62.7201	1.46139e-12	4.60982e-10	Cort	6.64078	7.27171	6.95105	6.90053	6.92575	7.53952	7.17336	6.96252	6.72283	7.4326	7.02692	6.94979	6.45475	6.9239	6.63851	6.56318	5.77684	6.14369	5.9705	5.8194	6.45776	6.99275	6.72507	6.62825	6.40082	7.39207	6.71889	6.60811	6.74558	7.47708	7.07257	7.02993	7.08646	7.96391	7.60622	7.36546	6.90658	7.046	6.90502	6.83744	6.87196	7.5384	7.11009
PTPLB	0.309669	4.52527	62.1422	1.76431e-12	5.43888e-10	Cort	4.23825	4.61193	4.51456	4.55334	4.45614	5.03404	4.5865	4.55837	4.37174	5.00091	4.86785	4.77434	4.13698	4.47822	4.48143	4.3847	4.3559	4.39149	4.24244	4.21937	4.5384	4.77691	4.56095	4.39709	4.2193	4.44126	4.36832	4.43883	4.11845	4.35826	4.3066	4.19745	4.2136	4.40557	4.34988	4.25453	4.42763	4.61253	4.49213	4.28906	4.21226	4.53448	4.51827
LPGAT1	0.738064	7.65168	61.549	2.16369e-12	6.52183e-10	Cort	7.07161	8.02498	7.57693	7.56666	7.22283	8.21036	7.54684	7.30974	7.34043	8.71722	8.10654	7.98829	6.4775	7.34676	6.94617	6.79833	7.04332	7.39541	7.16393	6.85636	7.5682	8.48109	7.92013	7.74541	7.22185	7.71393	7.50042	7.542	6.97983	7.83805	7.36163	7.42794	7.12744	7.97912	7.63503	7.5508	8.42348	8.73527	8.52834	8.36846	6.99692	7.76246	7.45417
SNX30	1.62369	4.90344	60.8309	2.75216e-12	8.11529e-10	Cort	4.23214	6.22361	4.88132	4.75168	3.23941	5.36504	4.02671	3.69872	3.11784	5.44447	3.90486	3.7407	4.35477	5.65131	4.75122	4.68341	1.82637	2.58133	1.99831	1.71086	3.62868	4.74458	3.80592	3.63546	3.38019	4.69338	3.85395	3.69218	4.17151	5.73308	4.68494	4.57714	3.82943	5.47293	4.43719	4.22051	4.1208	5.73711	4.43416	4.3226	3.84153	5.63859	4.62418
CFLAR	0.689681	8.89977	60.6144	2.95119e-12	8.44147e-10	Cort	8.20917	8.99503	8.63882	8.5654	8.76746	9.41333	9.06254	8.96943	8.82812	9.53403	9.26015	9.16967	8.80261	9.47264	9.16459	9.08693	9.61569	9.94066	9.78831	9.71715	8.77695	9.41827	9.09226	8.98121	8.0558	8.88417	8.51452	8.42672	8.44318	9.09148	8.79714	8.73855	8.50302	9.2431	8.94238	8.84786	8.81265	9.3792	9.07992	8.95128	8.5274	9.13245	8.90273
SLC38A1	0.391408	9.65307	60.5666	2.98725e-12	8.44147e-10	Cort	9.74499	10.1393	9.94941	9.98667	9.61839	10.2858	9.82517	9.63669	9.17852	9.84015	9.47796	9.4637	9.57633	10.0811	9.84007	9.7623	9.70578	9.91788	9.78701	9.61198	9.64055	10.0096	9.75653	9.62008	9.14535	9.50181	9.34677	9.38066	9.60386	10.0328	9.82033	9.8304	9.36085	9.62886	9.57261	9.55854	9.2853	9.44317	9.28771	9.20491	9.49147	9.95165	9.74351
DHRS3	1.48394	2.64627	58.771	5.48326e-12	1.51786e-09	Cort	1.82894	3.66971	2.9665	2.70266	2.41253	3.53029	2.91354	3.0187	0.317086	1.88863	1.32619	1.17653	1.08424	2.88938	1.98139	1.63082	2.42503	3.41028	3.20888	2.76005	1.94574	3.56988	3.01829	2.77821	0.335089	2.17241	1.55695	1.17316	3.03494	4.5291	3.8726	3.72945	2.81701	4.04612	3.49061	3.39426	0.312742	1.99529	1.58695	1.08716	1.96778	3.57961	2.71412
VSTM2L	2.47095	2.98898	57.2515	9.24889e-12	2.50904e-09	Cort	1.56906	4.55205	2.51077	2.20589	0.902988	4.08425	2.46377	2.29236	2.71824	4.68841	3.36801	3.00215	3.72622	5.60215	4.3186	4.09228	2.26579	3.45758	2.90612	2.83811	3.22008	4.84637	3.96201	3.94464	-0.00867673	2.3186	0.544291	-0.362969	2.55169	5.03376	3.69549	3.1124	1.76226	4.0494	2.58503	1.98807	-1.89512	0.141783	-1.91898	-1.44504	0.368746	3.10815	1.70241
APOD	2.52058	-0.208282	56.9838	1.00979e-11	2.68565e-09	Cort	-1.02511	1.17815	-0.315915	-1.09256	-4.68709	-2.40841	-2.88983	-4.68709	-4.68709	-0.0944546	-1.75651	-1.54315	-0.0271452	0.567574	-0.18246	0.0450253	0.480369	1.14052	0.839282	0.542793	-0.568311	1.02693	-0.024499	-0.72259	-1.70712	0.583796	-0.767938	-1.61658	-0.18452	0.921828	0.231571	0.0345368	-1.94504	0.49478	-0.9093	-0.662549	-2.21245	-0.521096	-2.32209	-1.98668	-0.996404	1.79432	0.678699
FUBP1	-0.285752	7.74101	56.1946	1.32163e-11	3.44742e-09	Cort	7.78227	7.37753	7.63336	7.74908	7.54416	7.44074	7.48859	7.42976	7.44786	7.32209	7.41689	7.46512	7.55953	7.24586	7.43897	7.56742	8.07186	7.82288	7.95898	7.87012	8.02057	7.5441	7.75491	7.74621	7.7723	7.52882	7.75517	7.874	7.745	7.45106	7.66213	7.71181	7.85805	7.54963	7.72283	7.84875	7.87537	7.49099	7.66191	7.67786	7.70402	7.5689	7.67016
RCSD1	0.562337	7.49872	55.6607	1.59147e-11	4.07295e-09	Cort	7.1681	7.83611	7.52709	7.37148	7.279	7.7919	7.49306	7.52464	7.82502	8.26388	7.92962	7.92593	7.36824	7.61349	7.40704	7.35793	6.81399	7.24829	7.10553	7.04873	7.01051	7.40106	7.21718	7.19513	7.23892	7.50794	7.28649	7.24651	6.78805	7.33717	6.90657	6.83202	7.37719	7.73951	7.54637	7.46323	7.15392	7.68379	7.33384	7.34703	7.28177	7.70789	7.43993
CDS2	0.44529	6.61093	55.0437	1.96762e-11	4.94237e-09	Cort	6.40757	6.89288	6.52406	6.45326	6.69547	7.3603	6.86434	6.84316	6.35744	7.06851	6.46377	6.46667	6.61014	6.96197	6.54927	6.53596	6.75805	7.20601	6.98176	6.88016	6.68863	7.19403	6.83747	6.76936	6.61334	6.83273	6.65821	6.60933	6.28675	6.70121	6.30487	6.32215	6.05236	6.44272	6.21328	6.24998	6.39567	6.91723	6.49852	6.49797	6.4076	6.84478	6.51317
ASCC1	0.365574	5.57221	54.9732	2.01633e-11	4.97264e-09	Cort	5.00346	5.55086	5.21577	5.30275	5.67001	6.06522	5.78259	5.68005	5.252	5.61631	5.54249	5.54035	5.6861	6.06261	5.82611	5.82054	5.5129	5.56774	5.54016	5.50013	5.1568	5.41487	5.309	5.23066	5.42059	5.84176	5.63531	5.59099	5.32079	5.73625	5.55568	5.61007	5.518	5.82119	5.6947	5.71396	5.29983	5.5072	5.43877	5.34121	5.53237	5.90946	5.77722
HMGB3	0.623362	5.78231	54.7029	2.22098e-11	5.37953e-09	Cort	5.24439	6.25196	5.60247	5.58249	5.24845	6.07326	5.43704	5.28308	5.75595	6.65343	6.20229	6.04339	5.70306	6.32285	5.92452	5.76893	4.58542	4.94914	4.79739	4.53139	5.08388	5.67658	5.26334	5.21799	5.486	6.11623	5.77573	5.79351	5.05206	5.94552	5.30831	5.36975	5.55421	6.03617	5.76438	5.69825	5.86474	6.11651	5.90859	5.78498	4.9668	5.83208	5.33692
RASL11A	1.27925	0.733784	54.435	2.43128e-11	5.7856e-09	Cort	0.210254	0.540149	0.0546112	0.345387	0.137548	1.436	1.10637	0.776681	-1.60605	0.713971	-0.499415	-0.927617	0.395257	1.21655	0.744934	0.344821	-0.916245	-0.207964	0.312872	-0.257687	-0.357831	0.326321	-0.255187	0.174304	-0.12408	0.236715	-0.327434	-0.441201	0.701188	1.45126	0.559739	0.472252	-0.0855085	0.923836	-0.193992	0.0385151	0.0172571	0.938188	0.140738	0.435808	-0.270902	0.500369	-0.0625505
H1FX-AS1	1.3371	1.32288	54.2772	2.56873e-11	6.00728e-09	Cort	0.290948	1.94361	0.688826	0.512879	-0.306288	1.66869	0.742031	0.892289	1.16063	2.14757	1.80097	1.17653	-0.34924	0.389808	-0.235465	-0.749443	0.405936	1.91075	1.62465	1.71086	0.944404	2.4764	1.80594	1.60357	1.95556	2.98663	2.23283	2.23803	0.885986	2.28203	1.49749	1.19842	0.242964	1.25411	0.369456	0.00338669	0.249726	2.00227	1.01512	0.995064	0.624534	1.65036	1.2931
MAP4K1	0.586206	6.69715	53.3676	3.53973e-11	8.13777e-09	Cort	6.43335	7.25015	6.59379	6.35504	6.73349	7.46801	7.02583	7.11098	6.89745	7.69919	6.96799	6.84485	6.52257	7.11501	6.60003	6.60262	6.03323	6.50908	6.2206	6.2855	6.34234	6.83652	6.572	6.64448	7.19539	7.45403	7.09108	7.00837	5.88876	6.60345	6.01108	5.7291	6.5805	7.2629	6.65229	6.54958	6.36441	7.27633	6.65298	6.61934	6.35898	6.86627	6.41329
PIK3IP1	1.52775	4.19864	52.9021	4.17959e-11	9.44865e-09	Cort	3.9158	5.7756	4.65756	4.1419	3.75729	5.12031	4.24716	4.31961	4.66044	5.83935	4.94454	4.75496	4.06603	4.79362	4.13764	4.11725	2.03008	2.47805	2.26777	2.04881	1.80413	2.71469	1.99132	1.80188	3.21193	3.72401	3.13712	3.05817	3.18094	5.01819	3.76987	3.51713	3.39244	4.32814	3.48573	3.33897	3.69752	5.08107	4.12732	4.0266	3.48725	4.59009	3.90607
ANKRD28	0.589955	7.33762	52.5157	4.77569e-11	1.06192e-08	Cort	7.01453	7.94171	7.42883	7.4734	6.90836	7.66866	7.17471	7.029	6.78099	7.73151	7.34819	7.21978	6.41081	6.92777	6.70793	6.63094	6.78706	7.10151	6.86521	6.71199	6.74357	7.51704	7.09892	6.89463	7.46508	7.78855	7.63856	7.66321	6.92342	7.53642	7.18026	7.18632	6.56038	6.93134	6.83876	6.8052	7.28557	7.63939	7.39466	7.27528	6.73463	7.47082	7.09635
STIM1	0.319869	6.34516	51.6347	6.5022e-11	1.42251e-08	Cort	6.16233	6.58004	6.22696	6.08239	6.237	6.57022	6.32425	6.3234	6.50239	6.92896	6.52225	6.34773	6.40714	6.71728	6.38724	6.4109	6.33892	6.53289	6.44943	6.48994	5.74524	6.04228	5.88925	5.90609	6.24783	6.39576	6.25825	6.09491	6.26934	6.45621	6.24052	6.09144	6.27295	6.61727	6.24757	6.19704	6.12022	6.47208	6.25998	6.23217	6.27245	6.37286	6.1914
NAT6	0.407999	2.72722	51.5181	6.7767e-11	1.45903e-08	Cort	2.78527	3.13201	2.79679	2.23614	2.39552	2.65415	2.62078	2.84098	2.55598	2.56339	2.49027	2.30402	2.37939	2.99264	2.59994	2.43836	3.06008	3.39145	3.28642	3.44268	2.74685	2.96693	2.89127	3.03359	2.76586	3.29999	2.66214	2.48541	2.65708	3.04998	2.68306	2.3783	2.60957	3.02975	2.72417	2.59511	2.35536	2.82841	2.55008	2.69525	2.6378	2.69851	2.46084
PABPN1	-0.296815	4.29365	51.1384	7.75469e-11	1.64351e-08	Cort	4.34888	3.93265	4.06782	3.99927	4.31697	4.08001	4.32254	4.53441	4.42783	3.68378	4.23345	4.15715	4.02833	3.9671	4.02243	4.06172	4.59662	4.34472	4.54925	4.66086	4.34441	4.20477	4.37042	4.4384	4.45996	4.12087	4.18728	4.20683	4.48543	4.01731	4.33444	4.33727	4.56522	4.45209	4.47832	4.43343	4.31543	4.37484	4.37824	4.38743	4.32473	3.75135	4.26264
SPOP	0.193425	6.156	50.7936	8.76679e-11	1.82697e-08	Cort	6.06358	6.28413	6.19402	6.22797	5.95432	6.16932	5.97913	6.02083	6.0051	6.36532	6.17071	6.08989	5.98921	6.21853	6.10025	6.11193	6.14471	6.40532	6.30353	6.10919	6.13747	6.42839	6.23143	6.14908	6.22848	6.36181	6.29339	6.32835	5.95115	6.22108	6.03296	6.14105	6.0667	6.25478	6.19955	6.14208	6.32515	6.46988	6.39899	6.3329	5.96591	6.3161	6.15
ZNF281	0.439262	5.95559	50.7545	8.88973e-11	1.82697e-08	Cort	5.78269	6.344	6.08075	6.08197	5.65221	6.20582	5.81791	5.61782	5.48679	6.31697	5.86561	5.90736	5.819	6.41781	5.964	6.0275	5.57579	5.76397	5.69492	5.55215	5.88988	6.30403	6.0714	5.9503	5.53557	5.93623	5.64882	5.77037	5.5811	6.21426	5.93937	5.91791	5.69619	5.87847	5.87119	5.80921	5.77575	6.10722	5.97921	5.82147	5.6192	6.19998	5.99393
SNTB2	0.31345	4.99145	50.349	1.02736e-10	2.07986e-08	Cort	4.39067	5.05592	4.6751	4.63394	4.57047	5.09843	4.71663	4.54455	4.48182	5.59474	4.81215	4.82013	4.61273	5.26255	4.9356	4.9797	5.07219	5.09423	5.06905	4.80618	4.61149	5.04783	4.74807	4.60162	4.79485	5.11926	4.87836	4.91864	4.62651	4.96505	4.73221	4.79628	5.11177	5.27733	5.18722	5.17431	5.16829	5.32765	5.08862	4.87468	4.75665	5.21587	4.9849
KLF6	0.683769	8.12736	50.3046	1.04881e-10	2.09207e-08	Cort	8.04845	8.7477	8.27281	8.29605	7.37146	8.38992	7.82098	7.75946	7.15372	7.49468	7.38595	7.46785	8.02739	8.72382	8.51938	8.42915	8.20277	8.75829	8.54391	8.41819	7.90826	8.83417	8.35135	8.20585	7.6132	8.35252	7.909	7.84455	8.19212	8.94421	8.60726	8.46288	6.63369	6.9612	6.84878	6.81916	7.9517	8.33942	8.00431	8.03145	7.55885	7.94188	7.87488
COG5	-0.208612	5.52308	50.0714	1.13456e-10	2.23032e-08	Cort	5.49786	5.26949	5.50355	5.61047	5.49469	5.37634	5.45549	5.44602	5.29787	5.19879	5.27954	5.29742	5.466	5.41789	5.51419	5.49238	5.82584	5.57848	5.58907	5.60761	5.5581	5.39753	5.43159	5.3039	5.60912	5.45528	5.66451	5.77687	5.50953	5.32561	5.42727	5.49698	5.52368	5.30978	5.43209	5.52949	5.68637	5.40481	5.53318	5.5609	5.58948	5.42227	5.62841
DNAJC5B	2.27139	-0.0989028	49.664	1.31498e-10	2.54805e-08	Cort	-1.98973	0.0467029	-0.425594	-0.977021	-2.28431	-0.541946	-2.37647	-4.68709	-1.96535	1.99784	0.161983	-0.118198	-0.626951	1.5654	0.491289	-0.0116084	-0.98136	0.976982	0.269886	-0.701647	-2.2632	-1.86786	-2.83118	-2.65993	-3.6985	-2.20514	-3.27452	-3.0481	-1.25255	0.643803	-0.647022	-0.654602	-0.783393	1.1603	0.451866	-0.186359	-1.99334	0.141783	-1.12711	-1.81013	-1.69633	0.143453	-1.00522
PARP4	0.312441	8.04897	49.2674	1.51387e-10	2.88436e-08	Cort	7.87206	8.19047	7.99631	8.00326	7.8492	8.09556	7.89751	7.85404	7.9956	8.45955	8.19211	8.21176	7.9026	8.1476	7.99027	7.98472	7.86486	8.03527	7.91879	7.78152	7.72002	8.00414	7.81748	7.74501	8.0405	8.32715	8.13691	8.21658	7.71687	8.00433	7.84354	7.84632	7.63049	7.83665	7.73497	7.73808	8.1375	8.2961	8.1527	8.12972	8.05137	8.44322	8.24927
RAP1A	-0.318158	7.7927	49.236	1.53107e-10	2.88436e-08	Cort	7.74981	7.40489	7.70159	7.94379	8.21003	7.94858	7.86291	7.76908	8.08309	7.76408	8.13413	8.23089	7.93039	7.81636	8.12113	8.1321	7.68573	7.43107	7.38603	7.26616	7.64275	7.55542	7.49303	7.29847	7.56612	7.32749	7.67397	7.8774	7.70189	7.43861	7.7063	7.88212	7.68964	7.26255	7.6471	7.71638	8.30667	7.73606	7.98213	7.88057	8.02312	7.8938	8.17531
TBC1D1	0.563666	6.63195	48.4666	2.02537e-10	3.7633e-08	Cort	6.11158	6.64657	6.37996	6.35951	6.5944	6.99633	6.812	6.70203	6.73628	7.00941	6.88285	6.87882	6.27327	6.70094	6.46509	6.39703	5.94453	6.39016	6.17072	6.15342	6.03258	6.56575	6.25055	6.22589	6.95378	7.30687	7.11478	6.99334	6.26993	6.83138	6.43522	6.44704	6.37526	6.79703	6.48807	6.43231	6.86229	7.19273	6.97341	7.02085	6.19792	6.64028	6.40823
KLF9	0.965618	4.19926	48.3798	2.09411e-10	3.83845e-08	Cort	4.05862	5.19248	4.61838	4.57125	4.06769	4.73378	4.27893	4.05477	2.23938	3.52559	2.69319	2.36495	3.92581	4.80519	4.49268	4.3929	4.28326	4.64639	4.3675	4.29622	3.1768	4.09159	3.46993	3.16424	3.17274	4.30626	3.68511	3.74613	4.48338	5.28571	4.98439	4.7691	3.8233	4.61567	4.40523	4.31128	3.02557	4.13212	3.37198	3.31829	3.4773	4.32729	3.91708
RBMX2	0.315962	4.83694	48.1418	2.27265e-10	4.10745e-08	Cort	4.65204	4.85304	4.69571	4.83112	4.6323	5.06981	4.72609	4.66556	4.63404	5.19879	5.08341	4.91632	4.68609	4.81931	4.84515	4.80727	4.54263	4.61079	4.4015	4.42381	4.60648	4.9497	4.71014	4.67004	4.58235	4.80785	4.77675	4.85357	4.66312	5.0977	4.82236	4.90016	4.71613	4.64302	4.87261	4.65899	4.9295	5.02814	4.97788	4.82456	4.61297	4.93801	4.77461
UBE2Q2	0.335708	5.88227	48.1071	2.30143e-10	4.10745e-08	Cort	5.50083	5.85039	5.7194	5.82118	6.00007	6.47035	5.99747	5.93098	5.50454	6.12166	5.85219	5.97034	5.52318	6.01894	5.91239	5.77208	5.67553	5.72905	5.55422	5.38475	5.77568	6.02718	5.74703	5.52016	5.39789	5.86133	5.72339	5.88652	5.57535	5.98299	5.69463	5.83514	5.59733	5.84211	5.8618	5.83379	5.92312	5.90447	5.93619	5.70775	5.65218	6.11985	6.04451
YAF2	0.376288	4.83945	47.5111	2.85734e-10	5.03337e-08	Cort	4.51009	4.82158	4.49399	4.50447	4.84151	5.27782	4.89497	4.72134	4.79072	5.81157	5.36394	5.26695	4.54153	5.01368	4.78405	4.72949	4.68845	4.54782	4.52317	4.32042	4.56576	4.90511	4.56803	4.37961	4.51765	4.8306	4.72753	4.88797	4.4762	4.6686	4.5595	4.5677	4.37029	5.10706	4.68091	4.68	4.94864	5.22612	4.8715	4.68231	4.50571	5.05616	4.95423
CXCR4	1.92283	6.28975	47.2146	3.19747e-10	5.56032e-08	Cort	4.44193	6.76148	5.79279	5.52239	5.15633	7.49078	6.31662	6.20381	5.16148	7.52312	6.6374	6.37708	3.29538	5.91802	4.5269	3.96781	5.82999	7.09923	6.5753	6.28591	5.5253	7.44147	6.49066	6.18948	1.48014	4.0482	2.53139	2.17387	4.88157	6.58037	5.85111	5.61542	4.07092	5.81158	4.89303	4.68555	2.97452	5.2644	4.01963	3.73785	4.03199	5.90853	5.06924
CASP6	0.571252	3.80143	47.0474	3.38311e-10	5.80867e-08	Cort	3.38509	3.82528	3.62754	3.61102	3.77932	4.57086	4.08833	3.79736	3.46553	4.41244	3.72578	3.74398	3.88229	4.14716	4.09534	4.05484	3.66558	4.1868	3.70069	3.6117	4.09897	4.25746	4.14374	4.10715	3.1293	3.26301	3.1424	3.09328	3.22078	3.73147	3.36448	3.80366	3.60735	4.15502	3.79091	3.87913	3.64951	3.92347	3.65825	3.67617	3.36847	4.25593	3.81247
ARHGAP1	0.209186	6.43245	46.7702	3.74339e-10	6.34692e-08	Cort	6.33711	6.59997	6.42928	6.17313	6.39766	6.35341	6.3935	6.60278	6.64144	6.77764	6.5407	6.49761	6.27364	6.44053	6.19625	6.17157	6.25307	6.53963	6.35071	6.51846	6.18067	6.35431	6.38754	6.4481	6.43307	6.47239	6.24543	6.08142	6.35211	6.52331	6.26524	6.17872	6.1733	6.49018	6.19021	6.08547	6.5772	6.84159	6.70917	6.73083	6.54314	6.53539	6.46597
HAUS3	0.194803	5.10605	44.6194	8.26123e-10	1.3834e-07	Cort	4.92599	5.20109	5.01327	5.16174	5.07138	5.19681	4.92175	4.82267	4.86071	5.41688	5.28811	5.31627	4.87557	5.27284	5.29108	5.28244	5.23242	5.24566	5.02125	4.8666	4.93895	5.11137	4.96223	4.86737	4.77183	5.1281	5.01849	5.17367	4.843	5.04405	4.96275	5.08236	4.9308	5.15269	5.15452	5.06994	5.26042	5.40744	5.23902	5.05084	4.78011	5.19618	5.26291
BTLA	0.689176	6.49769	44.3883	9.03736e-10	1.49491e-07	Cort	6.18098	7.02118	6.59379	6.68446	6.54671	7.43576	6.92082	6.51435	6.68373	7.38397	7.05676	7.03662	6.73054	7.45243	7.22129	7.11463	6.26013	6.36592	6.22272	6.02825	5.42143	5.92619	5.55486	5.33304	6.41348	6.95329	6.75812	6.91553	5.66427	6.57417	6.14069	6.22347	6.39053	6.91078	6.7819	6.66963	6.69349	6.67862	6.58316	6.45999	5.78516	6.75523	6.32553
SLC25A44	0.202026	6.35508	44.2297	9.54635e-10	1.56008e-07	Cort	6.31918	6.6456	6.47363	6.44163	6.27122	6.44458	6.42192	6.47382	6.17523	6.34048	6.18302	6.14118	6.3846	6.53898	6.39052	6.32418	6.3796	6.63502	6.51733	6.53854	6.3681	6.5947	6.40595	6.47594	6.28754	6.35931	6.29428	6.17658	6.32723	6.59298	6.53056	6.41364	6.24228	6.58716	6.39903	6.30782	6.24124	6.50811	6.36272	6.40261	6.45431	6.65782	6.5099
CREB3L2	0.611687	7.89047	44.1649	9.813e-10	1.58457e-07	Cort	7.66076	8.33704	7.8783	7.75366	7.47515	8.04376	7.7474	7.67044	7.57476	8.48312	7.89902	7.81411	7.2241	7.66704	7.33246	7.25441	7.12027	7.39068	7.15122	7.12651	7.1312	7.67215	7.25732	7.20026	8.36982	8.73944	8.36979	8.30001	7.55731	8.06452	7.71501	7.63729	7.54387	8.04479	7.76613	7.70583	8.02469	8.56989	8.21051	8.17552	7.81767	8.27021	8.05188
B4GALNT1	1.65024	1.16929	43.9952	1.04186e-09	1.66244e-07	Cort	-0.47865	1.89215	0.172223	-0.122514	-0.950631	0.730211	-0.0568149	-0.0319497	2.20958	3.13726	2.77134	2.43968	-0.671376	1.95241	-0.318813	-0.298199	1.63327	3.19143	2.73494	2.37266	1.17847	2.94873	1.56512	1.5008	0.538531	1.64929	0.651883	0.52027	0.970205	2.99094	1.33549	0.890677	-0.318529	1.43526	0.4317	-0.553907	0.608982	1.42775	0.543019	0.453219	-0.567771	1.83407	0.302401
HMGCS1	-0.414752	9.07422	43.9634	1.05404e-09	1.66244e-07	Cort	9.16342	8.74595	9.1052	9.29641	8.91599	8.79113	8.80618	8.64308	8.68535	8.41839	8.63549	8.83076	8.92556	8.69588	8.95228	9.00717	9.25298	8.88049	9.01074	8.99285	9.36115	8.96456	9.18527	9.1085	8.98778	8.56967	8.99345	9.1311	9.07323	8.80718	9.03209	9.18005	9.48765	9.06115	9.38429	9.50867	9.15671	8.60531	8.95693	8.88502	9.17338	9.10601	9.28127
CCDC102A	0.809892	4.17947	43.2296	1.38881e-09	2.16527e-07	Cort	4.16414	4.94981	4.58959	4.38266	4.04967	4.82541	4.5934	4.59783	4.23046	4.36056	4.3991	4.37169	3.96262	5.03274	4.20881	4.24059	4.65804	5.53012	5.3267	5.20838	4.44044	5.32955	4.84168	4.88278	4.00773	4.53952	4.00072	4.04587	3.9744	4.7251	4.26059	3.99178	3.59061	4.30641	3.89951	3.86697	3.79085	4.59531	3.99067	4.07379	4.53957	4.86603	4.77219
AZIN1	0.340083	8.74769	43.0702	1.47124e-09	2.26772e-07	Cort	8.78489	9.18917	9.08253	9.14082	8.65802	9.13123	8.81354	8.62796	8.20282	8.69763	8.61557	8.57335	8.48227	8.93752	8.84497	8.74658	8.92199	9.14431	9.01333	8.85413	8.8092	9.26491	9.05775	8.85263	8.41121	8.72865	8.67161	8.67275	8.62415	9.09375	8.9602	8.99146	8.42737	8.6674	8.65968	8.64991	8.87406	8.94061	8.89689	8.81604	8.71405	9.22752	9.08175
RASD1	1.62384	-0.1041	42.6187	1.74271e-09	2.65596e-07	Cort	-0.948995	1.77629	-0.0734463	-0.922543	-0.686297	1.00563	0.253415	-0.0623867	-2.26675	-1.82895	-1.75651	-2.17521	-3.09094	-1.14827	-2.12314	-2.66232	-0.527875	-0.860573	0.0588266	-0.219969	-1.57593	-0.0888597	-0.759023	-0.912189	-1.18444	1.7747	-0.327434	-1.44556	-0.440049	-0.0344066	-0.553345	-1.1401	-1.83759	-0.0609984	-2.3906	-1.80653	-1.99334	0.00934724	-1.34605	-1.65285	-0.941987	0.168543	-0.652885
TRAK2	0.326862	6.04648	42.5642	1.7787e-09	2.68069e-07	Cort	5.87327	6.37157	6.1421	6.21777	6.27936	6.82804	6.49506	6.4011	5.89177	6.22168	6.005	5.9349	5.61909	6.00164	5.75867	5.6683	6.31666	6.35867	6.28981	6.12439	5.8842	6.08788	5.89771	5.77105	5.74534	5.89841	5.92797	5.91575	5.81137	6.14746	6.02111	5.90797	5.50019	5.87709	5.7451	5.78678	5.92144	6.0498	5.96439	5.90807	5.90875	6.20074	6.04802
TOX2	1.29177	5.6053	42.4363	1.8735e-09	2.79254e-07	Cort	5.42464	6.91097	6.12883	5.7194	4.64195	5.94313	5.27247	5.33946	5.01192	6.48545	5.85668	5.48849	5.18918	5.95045	5.28756	5.1337	3.85468	4.64752	4.32613	4.18111	4.50109	5.44243	4.8181	4.78931	5.4334	5.98693	5.42282	5.18267	4.89086	6.01993	5.35058	5.11727	4.25364	5.55989	4.70526	4.43343	1.38104	4.30735	3.00581	2.66569	5.72861	6.65533	6.16946
PEA15	-0.524536	7.77069	42.1603	2.0744e-09	3.05838e-07	Cort	8.01357	7.29897	7.75323	7.74264	8.09956	7.36816	7.77488	7.88751	8.63368	7.8432	8.21377	8.25609	8.49449	7.89094	8.23129	8.26535	8.3673	8.17284	8.26964	8.31939	8.00804	7.57007	7.81552	7.8528	7.96121	7.60111	7.84758	7.80776	7.99782	7.49983	7.71442	7.80442	7.9255	7.34582	7.61519	7.64499	7.72168	7.17931	7.58323	7.6344	8.29634	7.76336	8.01739
SLC26A10	1.6496	-0.195815	41.9728	2.22234e-09	3.24127e-07	Cort	-0.742131	0.683259	-1.01569	-0.922543	-1.90127	-0.440867	-1.69946	-2.45995	1.12913	1.97131	1.2963	1.03373	-2.86775	0.710754	-0.911772	-1.57053	-0.00351064	1.75956	0.510461	0.727871	-0.319184	0.865615	0.136702	0.193262	-0.154433	0.820367	-0.481364	-0.441201	-0.569974	1.57937	-0.599424	-0.654602	-1.7376	0.0992639	-1.19259	-1.93693	-1.99334	0.036825	-2.00969	-1.65285	-1.69633	0.702853	-2.02598
COX17	-0.208836	5.43908	41.7164	2.44823e-09	3.53275e-07	Cort	5.34514	5.05373	5.37706	5.37997	5.39048	5.36765	5.39087	5.38176	5.63851	5.39873	5.67837	5.62996	5.3617	5.23253	5.38242	5.51886	5.78298	5.62699	5.73597	5.64642	5.5133	5.41619	5.53872	5.39218	5.47675	5.20532	5.42065	5.41829	5.55309	5.34446	5.43515	5.54745	5.3248	4.85904	5.13828	5.29452	5.74276	5.362	5.52462	5.43511	5.49526	5.39662	5.48411
HSPH1	-0.252304	8.40327	41.1851	2.99365e-09	4.27431e-07	Cort	8.42428	8.13854	8.34105	8.46576	8.50273	8.41773	8.34239	8.32738	8.27554	8.13992	8.26157	8.31228	8.28468	8.17736	8.34531	8.34072	8.67927	8.45717	8.56058	8.49728	8.51298	8.22903	8.43421	8.3887	8.30724	8.08208	8.28265	8.37656	8.50757	8.32782	8.47498	8.5853	8.52536	8.26431	8.50407	8.55122	8.792	8.33864	8.59004	8.55628	8.78496	8.73569	8.798
SLC35C2	0.211444	6.24549	41.0772	3.11866e-09	4.40641e-07	Cort	6.26378	6.35503	6.28849	6.13752	6.15175	6.42504	6.43704	6.44537	6.26537	6.52552	6.34876	6.42895	6.09287	6.40295	6.01027	5.97881	6.41956	6.47914	6.52934	6.66771	6.30378	6.2295	6.31278	6.38405	6.43626	6.51262	6.34555	6.2531	6.24871	6.41056	6.31694	6.20076	5.98352	6.2912	6.01704	6.01887	6.21055	6.43707	6.30332	6.41266	6.43645	6.65366	6.43452
GOT1	-0.239087	6.14052	40.5633	3.79161e-09	5.302e-07	Cort	6.27101	5.87338	6.1427	6.0538	6.12189	5.93199	6.08789	6.1849	6.1287	5.92539	5.90143	5.9349	6.11715	5.81304	5.88433	5.88885	6.27196	6.26056	6.31018	6.26984	6.14742	5.8196	6.05384	6.13842	6.35475	6.05843	6.24236	6.23199	6.52814	6.30794	6.36759	6.36908	6.35522	6.10191	6.22358	6.18288	6.27361	6.19406	6.31066	6.37404	6.37481	6.16846	6.14766
P2RX5	1.54288	3.41487	40.5308	3.85256e-09	5.33226e-07	Cort	3.04695	4.95217	3.94236	3.48317	2.46241	4.1053	3.28466	3.22496	1.64557	3.79641	2.14087	2.21226	2.00193	3.22511	2.06048	2.21592	0.455982	1.72561	1.43338	1.37113	2.427	3.72759	3.11581	3.25275	2.09756	2.74367	2.02554	1.94698	1.7602	3.00154	2.10485	1.39616	2.96533	4.54782	3.74466	3.38746	4.05475	5.37954	4.44488	4.40543	1.19734	2.76582	1.92816
PEX10	-0.21656	3.88002	39.7253	5.22187e-09	7.15448e-07	Cort	4.22291	3.82699	4.04744	3.82515	3.83086	3.70036	3.93361	4.14579	3.97984	3.28104	3.6802	3.4706	3.75588	3.55114	3.55687	3.54785	3.74573	3.88038	3.97443	3.95865	3.90449	3.68646	3.87611	4.0743	4.15268	3.98309	3.97135	3.61213	4.07971	3.73993	3.99394	3.93176	4.01289	3.84221	3.90135	3.7684	3.90772	3.97232	4.00377	3.9868	4.18041	3.70495	3.84512
INSR	1.10036	6.83048	39.3276	6.10311e-09	8.27826e-07	Cort	7.16127	8.32283	7.52835	7.28984	6.56553	7.47449	6.91462	6.79569	5.38962	6.78274	5.75867	5.60672	6.39776	7.05438	6.53673	6.41057	5.87495	6.25127	5.96124	5.93049	6.82239	7.45635	6.97794	6.86925	7.01728	7.67738	7.15142	7.04694	6.38481	7.2224	6.62689	6.43109	6.55577	7.69642	6.90768	6.79946	6.63485	7.75506	6.9435	6.83412	5.23309	6.35692	5.60546
RRAGC	0.514051	6.50518	39.086	6.68599e-09	8.97908e-07	Cort	6.21808	6.8581	6.56182	6.61134	6.5017	7.24912	6.7071	6.58325	5.78086	6.62286	6.30908	6.22104	6.21726	6.80546	6.6559	6.5123	7.17008	7.53566	7.40865	7.25323	6.50463	7.09927	6.78522	6.65883	5.62652	6.15207	5.95935	5.93233	6.45513	6.99364	6.77533	6.74576	5.65136	6.27521	6.04842	5.85611	6.35008	6.78903	6.50288	6.39531	6.16924	6.75989	6.62952
GPR114	1.1274	6.35744	38.2881	9.11028e-09	1.21149e-06	Cort	5.84181	7.37621	6.54374	6.18868	6.79263	7.79028	7.35065	7.31586	7.14415	8.07973	7.47204	7.29159	6.40948	7.55142	6.81078	6.55741	5.67751	6.91143	6.36833	6.25276	4.75083	6.25859	5.42282	5.36317	6.00168	7.03018	6.24143	6.10613	5.89031	7.21294	6.47363	6.15949	6.52558	7.44395	6.93681	6.74998	5.47363	6.71203	5.98619	5.94891	7.13523	7.91364	7.42477
SYTL3	1.00643	5.09669	37.9725	1.02943e-08	1.35565e-06	Cort	3.92214	5.17778	4.50338	4.34846	3.51885	5.10263	4.29314	4.00976	3.86264	5.46997	4.68524	4.32864	4.14821	5.79037	4.9175	4.61842	6.026	6.74504	6.53247	6.43632	5.37946	5.96654	5.68849	5.75997	5.03317	5.81326	5.35678	5.22761	4.32333	5.33122	4.78473	4.77321	3.93358	5.23625	4.60077	4.37107	4.96426	5.71761	5.33834	5.24014	4.3275	5.45003	4.93052
FEM1B	0.17198	6.78935	37.8634	1.0705e-08	1.39619e-06	Cort	6.73122	6.95238	6.82688	6.97214	6.85439	7.11547	6.90007	6.71415	6.52299	6.918	6.82119	6.81981	6.61246	6.85255	6.77375	6.7419	6.88393	6.90599	6.81843	6.68148	6.86418	7.10585	6.91733	6.81003	6.62456	6.85309	6.77245	6.80338	6.57836	6.72511	6.68751	6.77918	6.56437	6.7182	6.71829	6.77232	6.73195	6.69704	6.73319	6.69057	6.65218	6.97737	6.88047
THAP11	0.233403	5.1993	37.7896	1.10161e-08	1.42307e-06	Cort	5.29026	5.48888	5.34298	5.23097	5.12914	5.16309	5.30089	5.24085	5.06594	5.17088	5.22603	5.07972	5.18296	5.29637	5.12689	5.22462	4.91892	4.93899	5.13865	5.02813	5.12825	5.41354	5.27205	5.28304	4.97915	5.22811	5.03207	4.96866	5.11486	5.29364	5.15195	4.98412	4.81516	4.99688	4.96846	4.75055	4.93702	5.35588	5.16578	5.27115	5.25945	5.27915	5.27494
MYBL1	1.57128	2.23701	37.6924	1.14677e-08	1.46743e-06	Cort	0.756432	2.86803	1.97094	1.81508	0.497899	2.67119	1.61182	0.492518	0.706684	2.16328	1.11976	1.01212	0.35152	1.89358	0.731186	0.432343	0.764766	1.20355	0.491876	-0.0122883	-0.319184	0.184258	-0.206004	-0.72259	-0.953407	1.38983	-0.136273	0.197783	1.33032	3.16441	2.28685	2.04825	2.5808	4.32544	3.61206	3.47661	2.03866	3.36133	2.5776	1.99884	0.0840857	1.71139	0.959938
QRSL1	-0.2377	5.19984	37.5731	1.19829e-08	1.51903e-06	Cort	5.25247	4.934	5.14919	5.23397	5.14619	5.00634	4.98089	4.88082	4.89389	4.89547	4.95295	5.05484	5.13941	5.05378	5.17147	5.22462	5.13402	4.98904	5.00741	4.98437	5.45874	5.15963	5.365	5.26355	5.103	4.88898	5.0342	5.23076	5.21319	4.96955	5.1274	5.24212	5.45467	5.29606	5.45037	5.40547	5.25039	5.04346	5.09271	5.13079	5.11693	4.9926	4.94027
THOP1	0.346004	7.12641	37.2993	1.33302e-08	1.67418e-06	Cort	7.16502	7.64058	7.28501	7.00194	7.1831	7.41062	7.37975	7.47135	7.45125	7.4326	7.24559	7.13798	7.04068	7.29404	6.88851	6.90926	6.64765	7.11284	6.94145	7.0332	7.18049	7.45329	7.2242	7.38023	7.0021	7.27969	6.91599	6.79514	7.10436	7.4903	7.1337	6.9724	7.12017	7.58109	7.14078	7.02118	7.00248	7.55148	7.20093	7.25634	7.16168	7.26377	7.06922
ITGAE	0.557271	3.77862	37.2185	1.37569e-08	1.71191e-06	Cort	3.49987	4.13297	3.83795	3.81917	3.46277	4.10947	3.69327	3.65963	3.1338	3.96952	3.71452	3.64918	3.39838	4.00619	3.9186	3.78661	2.61323	2.91839	2.77776	2.96634	3.20359	3.67544	3.34967	3.24822	3.58239	3.82896	3.79816	3.78745	3.15547	3.66637	3.31875	3.55263	3.49107	4.04284	3.8047	3.57261	4.02996	4.49611	4.07448	4.18478	2.90231	3.45514	3.29961
PTPN22	-0.407519	5.78821	36.6768	1.69976e-08	2.09596e-06	Cort	6.01779	5.5415	5.82007	6.03328	6.05212	5.70059	5.80756	5.72864	6.27259	5.97075	6.21932	6.29782	5.94528	5.76005	6.02125	6.04496	5.79518	5.32999	5.41381	5.44323	5.81747	5.26264	5.41498	5.47149	6.1569	5.7488	6.05416	6.24102	5.69022	5.3122	5.52916	5.59156	6.05716	5.66183	5.93301	5.95423	6.06981	5.53155	5.71856	5.69638	6.34161	6.16535	6.37627
LINC01160	-0.648151	2.34598	36.525	1.80388e-08	2.20431e-06	Cort	2.46189	1.78337	1.86429	1.79083	2.36087	1.92689	2.29887	2.23719	2.64775	1.6968	2.21465	2.95197	2.36846	1.80414	2.30744	1.96756	3.07617	2.75127	2.98797	2.84702	2.54692	1.39264	2.19272	2.19889	2.69101	1.70551	1.95527	2.22543	3.00102	2.29931	2.91381	2.64673	3.05869	2.36304	2.7529	3.10631	2.79121	2.16676	2.67911	2.68055	2.66435	2.00399	2.44876
SLC38A2	0.411714	8.75943	36.3288	1.94806e-08	2.35614e-06	Cort	8.6135	8.99983	8.76368	8.89556	8.24379	8.7716	8.28727	8.11737	8.03637	8.76693	8.36511	8.33584	8.57618	9.08059	8.9502	8.87758	9.22399	9.28959	9.18945	8.98321	9.03189	9.35137	9.06645	8.90667	8.70343	9.07128	8.94191	8.99956	8.68911	9.14855	8.94993	8.96295	8.30575	8.70831	8.59691	8.57329	8.77165	8.96064	8.73934	8.59368	7.92462	8.5444	8.2484
SH3BP2	0.450576	6.7652	36.3115	1.96287e-08	2.35614e-06	Cort	6.43268	7.10356	6.63065	6.38875	6.74025	7.06669	7.03707	7.07996	6.25856	6.38389	6.12838	6.20625	6.82126	7.27895	6.88889	6.97017	6.8716	7.27678	7.07113	7.14062	6.69041	7.12522	7.00136	6.95749	6.61615	6.88517	6.5881	6.57123	6.79074	7.15321	6.84849	6.65252	6.94643	7.48972	7.16006	7.15775	5.95763	6.52094	6.12791	6.1828	6.31357	6.52874	6.42606
NAP1L4	0.234753	7.53088	36.2661	1.99657e-08	2.37557e-06	Cort	7.17861	7.48129	7.30486	7.24555	7.41045	7.61355	7.48874	7.44505	7.73635	7.96027	7.81684	7.75822	7.37559	7.53761	7.36718	7.39636	7.41746	7.55315	7.54081	7.44318	7.20825	7.41338	7.31506	7.29545	7.45711	7.65334	7.51181	7.52747	7.24729	7.52423	7.35106	7.37438	7.29065	7.51081	7.44376	7.35265	7.57007	7.84742	7.68266	7.64473	7.35151	7.64475	7.52173
EGR2	-1.03004	5.50898	36.204	2.05194e-08	2.42022e-06	Cort	5.55983	4.47217	4.9901	5.19061	4.93378	4.15054	4.69432	4.76966	4.48804	2.49051	3.67149	3.9283	5.65833	4.5656	5.2615	5.26541	4.95852	4.16163	4.67402	4.82435	5.07574	4.0062	4.66871	4.77994	6.50372	5.7739	6.15198	6.14765	6.55542	5.53581	6.15767	6.25369	6.08985	5.04196	5.74152	5.78872	4.23502	3.25128	3.85425	4.0295	5.99888	4.99523	5.53001
P2RY10	-0.561325	6.14867	36.1478	2.09689e-08	2.45191e-06	Cort	6.20096	5.56376	6.04522	6.28189	5.62022	4.97009	5.37358	5.32777	6.51196	5.9173	6.22429	6.42589	5.36651	5.00444	5.34961	5.30218	6.14709	5.62123	5.97511	5.91203	5.76336	5.1509	5.55665	5.50459	6.47798	6.21808	6.49287	6.52311	6.18469	5.66584	6.06516	6.18542	6.1437	5.65593	6.01366	6.01887	6.82224	6.05106	6.56338	6.59135	6.59983	6.23529	6.58707
SERTAD2	0.498935	6.56182	35.7746	2.42596e-08	2.81245e-06	Cort	6.06071	6.7111	6.33048	6.28334	6.48739	7.06669	6.62379	6.54653	6.06198	6.92666	6.37939	6.35579	6.09577	6.46009	6.40222	6.1866	6.37555	6.4702	6.36418	6.27934	6.23118	6.61705	6.42314	6.28287	6.88759	7.29563	7.05601	7.02278	6.18814	6.64656	6.34306	6.32915	5.8712	6.47413	6.13281	6.09697	5.69477	6.25675	5.83474	5.68491	6.02814	6.58369	6.25612
WDR44	0.414102	5.30197	35.6547	2.53942e-08	2.91904e-06	Cort	5.04826	5.44044	5.32139	5.29559	5.22616	6.17331	5.60369	5.42011	5.30052	5.91788	5.73379	5.61302	5.18218	5.52942	5.47452	5.46864	5.75201	5.83586	5.81519	5.62585	5.11596	5.69033	5.41449	5.23867	4.79485	4.9983	4.9814	5.0629	5.07873	5.38549	5.29813	5.20101	4.73257	5.26681	5.19621	5.08156	5.17537	5.53817	5.27429	5.24515	5.1081	5.56669	5.4959
CALM1	0.20986	7.84082	35.3812	2.82879e-08	3.22435e-06	Cort	7.64242	7.93865	7.75529	7.80816	7.85881	8.10081	7.8211	7.77635	7.74059	8.03732	7.95944	7.93313	7.86384	8.10106	7.96167	7.93712	7.9433	8.06517	7.98143	7.86601	8.14877	8.35224	8.17598	8.05895	7.44893	7.73192	7.62542	7.66408	7.55281	7.79796	7.73299	7.71181	7.85016	7.93532	7.92039	7.84178	7.95623	7.98283	7.90818	7.83978	7.76421	7.99764	7.92182
APOL3	-0.605463	4.34204	35.0949	3.16911e-08	3.55888e-06	Cort	4.717	4.02662	4.38147	4.39075	4.6128	3.76527	4.23984	4.38733	4.5096	3.77099	4.15857	4.11976	4.55484	4.00927	4.33233	4.37368	5.09803	4.71288	5.01638	5.17338	4.56188	3.519	4.12344	4.2532	4.55095	4.05749	4.31554	4.49111	4.3107	3.65299	4.13957	4.05391	4.24602	3.97902	4.05096	4.14999	4.8235	4.20509	4.74889	4.66747	4.20775	3.75963	4.00845
PDE7A	0.75744	6.45988	35.0965	3.17476e-08	3.55888e-06	Cort	5.40438	6.27223	5.76925	5.71296	5.42861	6.31689	5.85144	5.71188	6.28113	7.32144	6.7833	6.57195	6.56388	6.9502	6.82177	6.78825	6.05267	6.51001	6.17291	6.10873	4.53181	4.95244	4.62521	4.57657	5.07138	5.55207	5.31997	5.28871	6.04568	6.76349	6.36983	6.3982	6.48314	7.02331	6.724	6.68807	5.89251	6.43384	6.10985	5.96531	6.19981	6.93892	6.60862
C5orf56	-0.462776	2.19881	35.0014	3.28725e-08	3.65478e-06	Cort	2.43018	1.81825	2.09528	1.98857	2.15385	1.67995	2.16925	2.11331	2.05053	0.985518	1.64365	1.81066	2.46397	2.20445	2.25076	1.93796	2.38684	2.13425	2.33187	2.46818	2.09628	1.53602	2.16495	2.18948	2.35086	1.86913	1.93715	2.28738	2.5201	1.67072	2.17496	2.48907	1.69227	1.51323	1.66514	2.14941	2.01359	1.95265	2.12363	2.22853	2.05733	1.75345	1.8008
RAB3IP	0.429457	5.27617	34.8269	3.52262e-08	3.88462e-06	Cort	4.53433	5.1958	5.00867	5.03671	5.13513	5.65778	5.39087	5.23539	5.2373	5.80345	5.79052	5.67362	4.64479	5.42483	5.04938	5.05833	5.66227	6.12835	5.99256	5.76166	5.46637	6.00358	5.87967	5.66513	4.62654	5.18145	5.07619	5.06112	4.85413	5.47375	5.20988	5.33588	5.03167	5.47049	5.33364	5.41887	4.88094	5.01179	4.96454	4.76916	4.77708	5.4039	5.26377
ZCCHC4	-0.205428	3.95979	34.6215	3.82174e-08	4.18049e-06	Cort	3.88493	3.78881	3.87457	3.88555	3.98099	3.81976	3.88564	3.76739	3.89343	3.94927	3.86468	4.14231	3.60574	3.59282	3.81488	3.73376	4.21405	3.95554	3.90414	3.93585	4.26396	3.89657	4.09183	4.00087	3.73921	3.75858	3.81975	4.02784	3.97149	3.83383	4.01703	3.99178	4.06747	3.97902	4.02427	4.17388	4.06241	3.83232	3.94611	4.01931	4.04888	3.90294	4.06893
RBM19	0.387281	6.91355	34.4242	4.13351e-08	4.48535e-06	Cort	7.05755	7.62761	7.21535	7.02681	6.72131	7.10898	6.95586	6.94422	6.73889	7.05224	6.77858	6.66358	6.55094	7.04071	6.60734	6.62486	7.20502	7.69191	7.49911	7.57374	6.89584	7.17106	7.05136	7.10086	6.63013	6.86107	6.6166	6.61175	7.23868	7.72538	7.341	7.18991	6.7708	7.11934	6.70207	6.70525	6.67112	7.09624	6.89372	6.86046	6.93738	7.20511	6.91136
SNX8	0.376074	7.14293	34.3715	4.22113e-08	4.52531e-06	Cort	7.00126	7.54255	7.25046	6.97596	6.90636	7.16918	7.13225	7.21001	7.1085	7.14544	7.13222	7.00894	7.16057	7.38345	7.11514	7.068	6.88422	7.24324	7.17962	7.20595	6.52668	6.90912	6.72269	6.87587	7.08523	7.48188	7.15926	6.98331	7.37719	7.80011	7.57697	7.37077	7.38916	7.72486	7.48287	7.43013	6.53074	7.13032	6.90483	6.91547	7.02088	7.00723	6.87512
RYR1	1.4092	0.345544	34.362	4.23706e-08	4.52531e-06	Cort	0.0891174	1.37843	0.765692	0.0778417	-0.269637	0.617544	0.106623	0.31446	-3.52121	0.267286	-2.81933	-2.63894	-0.971177	0.312078	-1.77042	-1.19769	0.272653	0.792502	0.510461	0.627993	1.41463	2.03398	1.76336	1.71927	-0.185439	0.945679	0.462211	-0.362969	0.334371	1.59811	1.29828	0.93048	-0.0855085	1.3843	0.471753	-0.146361	-1.00322	1.03675	-0.692008	-0.332276	0.279957	1.68555	0.890137
GAB1	1.23195	5.15675	34.3195	4.32103e-08	4.57894e-06	Cort	4.71188	6.19171	5.54457	5.48005	5.06153	6.25891	5.76892	5.41183	4.75505	5.98905	5.63049	5.51945	3.89948	5.31455	4.78737	4.6598	3.81688	4.75557	4.22707	3.82068	3.04227	4.94328	4.05699	3.47624	5.08768	5.92909	5.51883	5.49971	3.9671	5.44815	4.70048	4.56928	1.11595	3.57087	2.56665	1.88569	4.31671	5.41662	4.91762	4.75255	3.65772	5.3238	4.6282
GLO1	0.326027	7.28681	34.2629	4.4076e-08	4.63447e-06	Cort	7.24885	7.49887	7.35884	7.48463	7.37652	7.92243	7.48116	7.23369	7.01116	7.57655	7.38017	7.3828	7.20848	7.51122	7.34549	7.35391	7.08019	7.10419	6.93566	6.8001	7.29313	7.37779	7.25266	7.11941	6.88643	7.08267	7.01414	7.14829	7.21421	7.31646	7.22825	7.33391	6.96394	7.14712	7.08781	7.11545	7.23207	7.24814	7.04029	6.95095	7.21392	7.53629	7.48354
CD81	0.358027	7.22608	34.168	4.57726e-08	4.77585e-06	Cort	7.05842	7.38946	7.17335	6.91999	7.10762	7.33202	7.28283	7.39867	7.40679	7.53487	7.39126	7.27666	7.12712	7.4578	7.08657	6.98019	6.13274	6.44629	6.32568	6.39969	6.89712	7.21302	7.10061	7.16963	6.8025	6.98101	6.73055	6.46565	7.03726	7.21065	7.02282	6.82676	6.98399	7.33998	7.04136	6.90583	6.85789	7.44462	7.20204	7.2636	7.18747	7.19598	7.0618
FGD2	0.568172	6.2394	33.9815	4.94386e-08	5.11897e-06	Cort	5.69014	6.44873	5.87965	5.64864	6.64057	6.80218	6.79662	6.93871	5.86573	6.36448	5.91625	5.86957	6.02793	6.29881	5.97388	6.09065	5.42219	5.66444	5.56371	5.66606	5.12475	5.37454	5.17327	5.13585	6.05073	6.28845	5.97127	5.86687	5.56087	5.98921	5.59073	5.44897	6.06626	6.77123	6.17777	6.16014	5.8586	6.51057	6.097	6.1401	5.8308	6.04688	5.75223
PIK3R5	0.948107	6.71975	33.949	5.00846e-08	5.14657e-06	Cort	6.99042	7.82618	7.36991	7.24034	7.38265	7.7449	7.65838	7.74236	6.35148	7.07942	6.66289	6.47459	6.63287	7.03316	6.67308	6.69428	5.06817	5.68556	5.59125	5.45274	6.30841	6.73136	6.61326	6.63628	5.73088	6.90052	6.26765	6.07221	6.35798	7.00466	6.60737	6.27704	5.21833	6.21012	5.64903	5.4147	6.90616	7.85359	7.44075	7.35891	6.19451	6.83893	6.45392
INTS8	-0.242972	5.937	33.5681	5.81635e-08	5.9318e-06	Cort	5.92254	5.61525	5.76302	5.90312	5.94753	5.84708	5.93403	5.83103	5.93681	5.81032	5.99979	6.09889	6.02923	5.87559	6.01595	6.114	5.7242	5.50282	5.68166	5.52325	5.71239	5.27511	5.43304	5.44602	5.86413	5.75214	5.77488	5.95398	5.8583	5.61384	5.75596	5.87457	6.12514	5.8646	6.03428	6.03418	6.16751	5.86478	5.99132	6.01011	6.08289	6.06453	6.19275
SIK2	0.382765	5.61872	32.9798	7.36419e-08	7.39973e-06	Cort	5.28386	5.63593	5.37451	5.30561	5.39191	6.03648	5.69591	5.6598	5.6954	6.46538	6.08313	5.8323	5.10114	5.37254	5.19169	5.08979	5.43628	5.57073	5.44916	5.42251	5.80659	5.95928	5.84144	5.82788	5.62986	5.73005	5.70388	5.57306	5.3469	5.74521	5.51233	5.52325	5.09152	5.52444	5.27614	5.20748	5.62923	6.09624	5.78921	5.72756	5.49403	5.82124	5.55912
C21orf62	1.50701	-0.972798	32.9796	7.36482e-08	7.39973e-06	Cort	-2.23886	0.0229754	-1.29911	-1.50789	-2.018	-0.392864	-1.61211	-2.63188	-1.40822	0.237902	-0.552835	-1.42056	-2.35174	-1.83983	-2.89773	-4.09107	-2.14629	-3.08835	-1.76573	-3.58848	-1.11234	-1.50485	-3.36688	-2.96156	-1.89935	-2.0913	-2.00859	-1.52854	-2.46076	-0.978162	-1.47342	-2.36283	-3.06925	0.173179	-0.672609	-0.269845	-1.22396	-1.69073	-2.32209	-1.51104	-1.99559	-0.0455686	-0.504482
FOXN2	0.395539	5.92356	32.8325	7.81358e-08	7.79289e-06	Cort	5.37876	5.69343	5.56039	5.75012	5.67354	6.29324	5.86863	5.58445	5.57783	6.41335	6.15205	6.05069	5.27875	5.85903	5.75571	5.67561	5.52687	5.52025	5.3089	5.27676	5.31873	5.6947	5.35069	5.15713	5.62373	5.86398	5.81924	5.89052	5.27007	5.47881	5.40993	5.63663	5.95858	6.33949	6.26477	6.18092	5.92691	5.81704	5.83188	5.74092	5.59352	6.06495	5.93503
SCNN1G	-1.69108	-0.951766	32.6061	8.55945e-08	8.47448e-06	Cort	-0.774614	-3.23495	-2.54675	-2.67926	-1.00985	-2.85188	-2.69769	-1.29916	-2.44491	-4.68709	-4.68709	-2.63894	-4.68709	-4.68709	-2.591	-3.08009	0.455982	-0.667745	0.354614	-0.650577	0.389559	-2.09058	-0.83177	-0.587028	0.197656	-1.47674	-0.849453	-0.401555	-0.569974	-2.09446	-1.09779	-1.51457	-0.511519	-2.14223	-1.2566	-0.662549	0.392697	-2.69021	-1.34605	-0.704564	-1.69633	-3.10375	-2.50118
AKTIP	0.257153	4.18633	32.5265	8.8386e-08	8.68744e-06	Cort	4.22702	4.6159	4.41467	4.45775	4.15116	4.54182	4.3002	4.20449	3.71663	4.18692	3.86722	3.9455	4.23652	4.56978	4.1951	4.30433	4.19576	4.37926	4.40647	4.15623	3.80523	4.34909	4.03415	3.71304	3.92668	4.1297	3.98023	3.91264	4.23125	4.57475	4.39592	4.4339	3.75198	4.00286	3.88661	3.77623	4.03464	4.31998	4.06618	4.01052	4.0722	4.44875	4.28151
FBXW7	0.707686	7.55813	32.5131	8.9086e-08	8.69325e-06	Cort	6.89861	7.77172	7.32775	7.26034	6.93805	7.50431	7.20697	7.06156	7.36325	8.38485	7.93251	7.82576	7.05289	7.7867	7.41108	7.28486	6.77109	6.78963	6.82052	6.69666	6.94082	7.40707	7.05357	6.94391	7.66789	8.25019	7.97976	7.97476	6.87645	7.56736	7.19193	7.21732	6.59586	7.03884	6.85589	6.79625	6.951	7.21864	7.03054	6.93729	6.94033	7.79001	7.37912
GINS3	0.493886	4.58962	32.3037	9.67039e-08	9.36923e-06	Cort	3.96335	4.3876	4.0929	3.96717	3.87245	4.39915	4.07523	4.05654	4.65077	5.25763	4.90051	4.79188	4.21227	4.5614	4.23096	4.2053	3.54936	4.11812	3.87216	3.86303	4.09182	4.54952	4.2222	4.20497	4.0516	4.474	4.24365	4.27264	4.09319	4.64289	4.28298	4.11132	4.24144	4.49596	4.43465	4.33973	4.50387	4.84791	4.58612	4.58398	4.06392	4.31751	3.98143
ISOC2	-0.346857	5.63918	32.2414	9.91704e-08	9.54005e-06	Cort	5.83375	5.37459	5.66735	5.42268	6.07501	5.61953	6.00267	6.12959	5.82944	5.09302	5.53371	5.45585	5.56327	5.1788	5.26329	5.19208	5.96628	5.85757	6.07174	6.14351	6.00096	5.58766	5.88038	6.06763	6.19464	5.904	5.88294	5.88552	5.90375	5.39356	5.72358	5.62758	5.93983	5.65325	5.60975	5.6789	5.88129	5.78499	5.92207	6.02365	6.13445	5.48228	5.68038
CORO7	0.285753	4.07834	32.1343	1.03557e-07	9.85733e-06	Cort	4.32032	4.55412	4.14538	4.02549	4.0351	4.25781	4.35678	4.25473	4.07796	4.20222	4.0053	3.93692	4.02485	4.17487	4.01394	3.94194	3.75325	4.11485	4.00752	4.07701	3.95858	4.18626	4.12584	4.27783	4.13554	4.32689	4.05213	3.74833	4.22391	4.28931	4.06213	3.83283	4.09994	4.37196	3.98848	4.03511	3.92631	4.55549	4.25214	4.23346	4.21375	4.15126	4.11365
EHBP1L1	0.366254	6.67312	32.116	1.04328e-07	9.85733e-06	Cort	6.52252	7.06867	6.70287	6.53674	6.79831	7.06642	7.10994	7.11672	7.0461	7.23948	7.15583	7.05027	6.54155	6.8694	6.59719	6.60351	6.9731	7.16899	7.03788	7.26637	6.26813	6.53985	6.47873	6.53031	6.79978	7.03861	6.78749	6.66348	6.25232	6.6193	6.42985	6.26881	6.56742	6.99493	6.5653	6.60446	6.44045	6.92461	6.60816	6.62319	7.0292	7.15499	7.10889
VPS8	0.20104	5.62296	32.1084	1.04649e-07	9.85733e-06	Cort	5.4704	5.63005	5.46948	5.51809	5.56802	5.86138	5.59454	5.53765	5.29255	5.78642	5.45471	5.44984	5.70849	6.0055	5.80206	5.85163	5.83473	5.92831	5.90616	5.72285	5.61097	5.7702	5.61896	5.60622	5.53378	5.74402	5.6465	5.71621	5.27776	5.61672	5.51436	5.51836	5.41108	5.63864	5.49842	5.59216	5.44403	5.49734	5.34807	5.36152	5.48722	5.88649	5.67974
GRAMD4	0.626768	4.82481	32.0633	1.06799e-07	9.99054e-06	Cort	4.59279	5.47145	4.71522	4.62368	4.92886	5.65778	5.15676	5.18769	4.42621	5.09712	4.75697	4.36105	4.35339	5.09208	4.4937	4.45038	5.28009	5.62296	5.41072	5.4366	4.93296	5.41288	5.11338	5.09044	4.26732	4.52732	4.08815	4.01324	4.36837	5.04148	4.53704	4.39886	4.79129	5.37909	4.89764	4.84286	2.57262	3.54478	3.01159	2.84126	4.47479	4.9076	4.55115
FRMD3	2.62574	2.47951	32.0187	1.0878e-07	1.01061e-05	Cort	-0.233188	3.50176	1.26658	1.20581	-1.0716	1.35397	-0.612941	-1.45196	-1.60605	1.83076	-1.32619	-1.10512	-1.02781	1.81122	0.0345606	-0.956229	0.50435	1.91075	0.684219	0.197374	0.0191832	2.45077	1.52198	0.984921	1.63013	3.49486	2.39646	2.40943	1.20681	3.81593	2.09765	2.11886	-0.355117	2.92667	1.54825	0.482998	-1.34844	2.68381	-0.112173	-0.743702	-0.790062	2.42944	0.678699
SIPA1L1	-0.401973	7.30279	31.9794	1.10272e-07	1.0175e-05	Cort	7.11893	6.80082	6.89316	7.02637	7.50073	7.00195	7.35692	7.39762	7.58966	7.17142	7.37078	7.42404	7.0499	6.60107	6.90429	6.96811	7.51457	7.26906	7.33806	7.36526	7.15262	6.86833	7.00234	7.10665	7.26818	6.92715	7.15746	7.07619	7.40664	7.03377	7.24973	7.30794	7.60586	7.30632	7.51452	7.52278	7.73132	7.25803	7.57044	7.63916	7.31793	6.98864	7.10432
OGFRL1	1.42803	4.0875	31.9061	1.13855e-07	1.04346e-05	Cort	3.51507	5.48454	3.95473	3.96175	2.76585	4.93055	2.97831	2.81191	1.56547	4.35544	2.12394	1.89571	0.686811	3.49289	1.37726	1.11343	4.63242	5.05717	4.81525	4.51051	5.06208	5.97555	5.278	5.05978	3.67161	4.56036	3.88263	3.98734	3.13216	5.00245	3.50448	3.74906	2.1097	3.3523	2.21205	2.04963	1.83191	4.06364	1.97187	1.86865	1.55987	3.56315	2.32856
LRRK1	0.694701	7.20905	31.8241	1.17701e-07	1.07147e-05	Cort	6.30517	7.18432	6.60669	6.30061	6.9914	7.51653	7.34725	7.39919	7.20726	7.94501	7.46408	7.4011	6.33984	6.83225	6.44654	6.44386	5.11856	5.68667	5.48426	5.41354	5.77624	6.23963	5.90263	5.99082	7.6858	8.09989	7.65678	7.49041	6.58958	7.1758	6.692	6.5789	6.39879	7.20406	6.66584	6.53082	6.76236	7.86262	7.23405	7.1744	6.7849	7.21116	6.85178
YWHAH	0.275031	6.77381	31.5217	1.32754e-07	1.20045e-05	Cort	6.37138	6.60047	6.53919	6.49451	6.65106	7.00839	6.76459	6.66738	6.90996	7.24941	7.11037	7.04861	6.74857	7.06738	6.90295	6.75601	6.5401	6.81255	6.71331	6.5597	6.73298	7.04592	6.89689	6.81979	6.32618	6.62071	6.45225	6.39705	6.38919	6.74495	6.51915	6.55999	6.55392	6.58716	6.52899	6.50711	6.82922	6.88877	6.85368	6.83992	6.80418	7.12806	6.97622
AMPD2	-0.220268	5.92263	31.3848	1.40349e-07	1.26072e-05	Cort	6.36766	6.09083	6.10745	5.96041	5.85461	5.47907	5.84518	5.94969	5.86095	5.50816	5.59946	5.47177	6.12082	5.73467	5.7709	5.80114	5.92301	5.65206	5.81004	6.07072	5.97932	5.59118	5.8811	6.05829	6.23069	5.94543	5.89823	5.86484	6.22228	5.94963	6.01682	5.818	6.11682	5.90312	5.87212	5.79387	5.78735	5.78803	5.72517	5.93116	6.38981	5.93299	6.01765
TBC1D22B	0.55128	5.16044	31.291	1.46049e-07	1.30329e-05	Cort	5.10348	5.5993	5.31288	5.22344	4.78819	5.34395	5.08177	5.09075	4.78315	5.56251	5.20808	5.18967	5.06012	5.50561	5.31777	5.24893	5.22793	5.43877	5.24374	5.1971	4.98889	5.49353	5.1	5.1155	4.32209	4.61903	4.33412	4.28332	4.89472	5.35827	4.98537	5.00291	4.6098	5.13892	4.97544	4.84658	4.7419	5.32486	5.14095	5.04439	4.89575	5.34734	5.05036
CALCOCO2	0.280266	6.56259	31.2407	1.48827e-07	1.31941e-05	Cort	6.50656	6.9934	6.64513	6.64555	6.59409	6.95722	6.64112	6.5361	6.34164	6.83549	6.51172	6.40273	6.7139	7.11769	6.93047	6.89127	6.81489	7.13423	6.92401	6.83103	6.2713	6.54319	6.38001	6.24163	6.59122	6.67953	6.62841	6.66931	6.46216	6.76789	6.5107	6.57302	6.46522	6.76651	6.63117	6.50122	6.51659	6.76792	6.58025	6.54339	6.46537	6.72067	6.54333
CTNNBL1	0.158313	6.11017	31.1614	1.53713e-07	1.35387e-05	Cort	6.08071	6.23656	6.15228	6.07947	6.14413	6.46222	6.20679	6.21931	6.08011	6.27599	6.05941	5.93274	6.11102	6.34924	6.17292	6.11813	6.03323	6.09091	6.13524	6.11888	6.09607	6.00622	6.1165	6.10315	6.03148	6.09572	5.93635	5.87042	6.04742	6.29938	6.12528	6.0615	6.07058	6.2373	6.11474	6.04231	6.00331	6.18488	6.04724	6.07481	6.21673	6.33007	6.16347
PAX5	-0.350824	8.02055	31.018	1.62972e-07	1.42617e-05	Cort	7.83183	7.39727	7.58579	7.54387	8.41187	7.75476	8.15655	8.32242	8.39374	7.80708	8.1238	8.10307	8.5268	8.12541	8.35669	8.36803	7.48153	7.35468	7.47875	7.54664	7.91181	7.54607	7.64317	7.85986	7.97792	7.62733	7.81364	7.77096	8.08024	7.73096	7.83747	7.79586	8.17643	7.99842	8.05573	8.09114	8.15031	7.89524	8.02114	8.15563	8.20904	7.7425	7.91936
TLR6	-0.603236	5.48825	31.0004	1.64523e-07	1.43051e-05	Cort	5.83778	5.14861	5.58799	5.80664	5.2735	4.68289	4.95341	5.06105	5.18752	4.70461	4.91164	5.20284	5.08537	4.42151	4.88838	4.87132	5.89039	5.32504	5.55869	5.52672	5.64801	4.84735	5.27962	5.2869	5.263	4.74889	5.13234	5.38112	5.8488	5.39087	5.63742	5.81268	5.53059	4.83931	5.26905	5.41803	6.01323	5.39157	5.7409	5.74799	6.01229	5.57492	5.8832
CSK	-0.22002	7.5378	30.9727	1.66011e-07	1.43425e-05	Cort	7.82955	7.52127	7.63688	7.49733	7.91	7.44301	7.8073	7.93932	7.82118	7.21047	7.42382	7.45789	7.58233	7.19263	7.29118	7.31504	7.52669	7.47116	7.54926	7.69099	7.72811	7.50183	7.69406	7.84327	7.69354	7.41015	7.43104	7.31132	7.42314	7.09689	7.1644	7.10223	7.66744	7.50262	7.4516	7.43611	7.58397	7.4871	7.5256	7.71802	7.94326	7.37134	7.58281
P2RY12	2.44132	-0.325779	30.9349	1.68979e-07	1.45065e-05	Cort	-3.07484	-0.833584	-3.59203	-2.35681	-3.63603	-1.79556	-3.11155	-4.68709	-3.52121	-0.93203	-1.52536	-1.10512	-1.86536	0.187017	-0.869265	-0.446469	-3.54646	-3.67674	-3.16166	-2.54159	-1.87902	-1.15088	-1.36773	-2.10248	-4.68709	-1.9858	-4.68709	-2.62644	-3.28912	-0.871196	-2.40535	-3.46303	-1.83759	0.804867	-0.629598	-0.842585	-1.80316	0.768274	-0.850668	-1.20765	-3.69237	-1.51933	-2.50118
FILIP1L	1.4003	3.38162	30.3939	2.10814e-07	1.79842e-05	Cort	3.05622	4.98016	4.19022	4.04099	1.54119	3.17575	2.40215	2.34549	1.12913	2.58105	2.28485	1.69338	4.3169	5.32386	4.70976	4.56858	4.49705	5.79039	5.26237	4.79241	2.1246	3.81656	2.89409	2.61908	1.93408	3.58323	2.64364	2.51678	2.42951	4.38548	3.4433	3.18824	3.58096	4.81065	4.50027	4.2786	1.06448	1.90125	1.26775	0.921917	2.55034	3.77605	2.93385
EIF2AK2	-0.506213	6.81914	30.2975	2.19268e-07	1.85884e-05	Cort	6.64405	6.19038	6.57166	6.69375	6.64717	6.05823	6.17873	6.16656	6.79391	6.62959	6.84591	6.97024	6.92071	6.60642	7.08218	6.93828	7.84533	7.47068	7.61528	7.49655	7.52206	6.95246	7.1936	7.17202	6.71181	6.25319	6.63709	6.74523	6.91453	6.50449	6.88005	6.97627	6.70512	6.32942	6.64765	6.66331	6.82765	6.07362	6.38987	6.38259	6.57468	6.40456	6.6521
SNX20	-0.433664	5.08425	30.2698	2.21326e-07	1.86463e-05	Cort	5.23269	4.79381	4.88635	4.97796	5.14619	4.64603	5.00008	5.17633	5.33544	4.87056	5.03671	5.17516	5.80285	5.16021	5.36639	5.38541	5.74448	5.44726	5.67961	5.78446	4.82063	4.40221	4.55383	4.701	5.20366	4.93757	4.99241	4.96771	5.28071	4.89952	5.03899	4.95788	5.18049	4.98496	4.90588	5.00371	5.02903	4.73292	5.04421	5.13821	5.58254	4.96333	5.14143
FAM174B	1.25749	6.27072	29.9077	2.57382e-07	2.15387e-05	Cort	6.85033	7.91275	7.38636	7.23566	4.75522	5.97321	5.44788	5.3241	6.6376	7.77291	7.44377	7.23501	6.73081	7.6696	7.27247	7.09528	6.49444	7.55814	7.28525	7.03051	6.21563	7.37915	6.83747	6.6505	6.18596	7.18259	6.59148	6.40371	6.32323	7.37161	6.83501	6.6236	4.63451	5.91887	5.34312	5.09935	5.63695	6.78878	6.26785	6.1468	5.40629	6.64977	6.12647
TMEM8B	-0.374267	2.77711	29.8768	2.60111e-07	2.15387e-05	Cort	3.01167	2.57764	2.79984	2.44221	2.62696	2.02734	2.69972	2.97441	2.56777	2.06631	2.4433	2.17386	3.29827	2.92245	3.02023	3.10058	2.44994	2.65534	2.5631	3.00667	3.00087	2.19082	2.56274	2.86944	3.54037	3.35626	3.20431	3.2226	3.0978	2.38273	2.46532	2.36384	3.0412	2.8195	2.68212	2.80347	2.57262	2.58024	2.5931	2.63931	2.81415	2.61427	2.43043
C5AR1	2.08983	3.43613	29.8791	2.60421e-07	2.15387e-05	Cort	1.35303	3.70182	2.85071	2.59474	-1.5107	0.0850228	-0.308245	0.138306	-1.60605	0.237902	0.31892	0.181878	3.03002	4.5593	4.06278	3.7762	2.591	5.22682	4.59677	4.2021	2.61835	5.01935	4.11015	3.88468	3.97129	5.98976	5.12702	4.95631	2.97796	4.98832	4.35119	3.93909	2.1363	3.86841	3.23537	2.97647	-0.724867	1.03675	0.443949	0.537253	-0.237746	1.10494	0.355166
RAD51	0.43096	4.46912	29.7553	2.73454e-07	2.24795e-05	Cort	3.8653	4.52591	4.15375	4.10139	4.13074	4.57086	4.28178	4.15904	4.33941	5.05667	4.59449	4.59158	4.3822	4.82369	4.45345	4.31588	3.59195	3.95554	3.86496	3.81615	3.83766	4.15327	4.01353	3.85671	4.38807	4.64081	4.44618	4.29844	4.34603	4.57475	4.47308	4.41473	4.41035	4.76357	4.67877	4.58369	4.73808	5.02557	4.87784	4.68231	3.82004	4.41114	4.00433
NDUFA9	-0.185697	6.39601	29.7287	2.76462e-07	2.25899e-05	Cort	6.43046	6.22231	6.33784	6.42202	6.26889	6.20387	6.2566	6.15627	6.41203	6.33182	6.33734	6.44718	6.40747	6.33334	6.35426	6.38097	6.54842	6.42562	6.53474	6.4878	6.762	6.59265	6.7426	6.70992	6.54769	6.39209	6.56297	6.56186	6.32837	6.26901	6.30643	6.38841	6.49572	6.18205	6.41034	6.33897	6.49581	6.3332	6.46074	6.43638	6.45273	6.39662	6.43183
SIRT3	0.26972	4.15559	29.6247	2.88569e-07	2.3438e-05	Cort	4.02481	4.39339	3.98049	3.96897	4.19443	4.50903	4.33496	4.45471	4.36499	4.4042	4.32144	4.02046	4.03353	4.20475	3.93668	3.94753	3.94287	4.10167	3.93886	4.15084	3.71733	3.64864	3.65436	3.82363	4.21782	4.34848	4.12463	3.96855	3.95829	4.18782	3.85989	3.77389	4.02005	4.29817	4.14065	4.06736	4.17268	4.63181	4.376	4.47421	4.22123	4.4072	4.07877
EZR	0.345285	8.79715	29.607	2.90687e-07	2.34695e-05	Cort	8.45672	8.89829	8.63844	8.5273	8.70222	9.21439	8.89995	8.82231	8.6726	9.11371	8.82271	8.76254	8.53469	8.91526	8.68247	8.60947	8.35529	8.74306	8.67794	8.59615	8.24096	8.69717	8.4399	8.42449	8.51964	8.61414	8.53204	8.4666	8.41763	8.9402	8.65726	8.57964	8.48114	8.68672	8.55739	8.49869	8.71658	8.97791	8.79436	8.7657	8.58731	8.85472	8.63428
SORT1	1.62773	4.68524	29.5253	3.0128e-07	2.41809e-05	Cort	4.77356	6.57342	5.48756	5.32474	1.30648	3.85498	2.16925	2.07886	5.41514	6.98779	6.11827	5.77171	3.17194	4.45806	3.63646	3.35694	2.16408	3.33064	2.6908	2.4032	3.39298	5.2276	4.13899	3.85968	2.26746	4.31403	2.88956	2.76779	3.91189	5.49515	4.43502	4.27293	4.39115	5.8255	4.9588	4.68555	2.08753	4.2889	2.66451	2.4743	3.15101	4.89732	3.97302
USP38	0.198726	6.60506	29.4083	3.15518e-07	2.51746e-05	Cort	6.42488	6.66394	6.60298	6.66124	6.56996	6.84065	6.57663	6.52494	6.38604	6.69559	6.63143	6.55243	6.30551	6.49073	6.46353	6.42297	6.72016	6.79603	6.63024	6.60704	6.44238	6.75301	6.5625	6.39484	6.49366	6.72831	6.58616	6.68119	6.45147	6.73784	6.61685	6.7094	6.12348	6.25584	6.26477	6.16213	6.49156	6.51881	6.47021	6.40513	6.46316	6.66169	6.69846
TNIP2	0.454704	6.08367	29.2958	3.30883e-07	2.62462e-05	Cort	5.86769	6.26118	5.97681	5.8336	5.74581	6.23619	6.12094	6.09941	5.46803	5.65711	5.52568	5.3935	6.22106	6.74966	6.38037	6.36507	6.543	7.11489	6.96522	6.93055	6.24495	6.7777	6.55561	6.57187	5.89642	6.41214	6.028	5.84541	6.07892	6.4785	6.2397	6.0643	6.23191	6.5767	6.41613	6.24811	5.47535	5.95935	5.76505	5.74975	5.96635	6.19846	6.09822
RFX3	-0.386197	4.68468	29.2556	3.36069e-07	2.65025e-05	Cort	4.49143	4.27157	4.3835	4.54853	4.6881	4.36465	4.57258	4.41935	4.4375	4.02218	4.42178	4.38226	5.12	4.75467	4.93709	5.18501	5.08019	4.75662	4.7936	4.6558	5.10623	4.74247	4.79488	4.86958	4.61534	4.21654	4.61713	4.83294	4.69086	4.22597	4.39445	4.56928	4.9308	4.84968	4.82605	5.18316	4.87138	4.37484	4.71299	4.54899	4.39115	3.94892	4.26437
CTBP1	0.226096	6.43292	29.2063	3.42991e-07	2.68921e-05	Cort	6.31726	6.68582	6.40145	6.24369	6.29282	6.32857	6.36855	6.46385	6.47994	6.45704	6.46755	6.31997	6.17906	6.33057	6.05372	6.07671	5.99724	6.19461	6.22869	6.20286	6.23037	6.24486	6.23227	6.27982	6.48384	6.54186	6.3401	6.18678	6.37546	6.56973	6.43021	6.18491	6.34635	6.51704	6.30966	6.24294	6.45478	6.89348	6.63227	6.71446	6.42776	6.40851	6.31058
TP53BP1	-0.265822	6.72137	29.1706	3.48097e-07	2.71355e-05	Cort	7.00066	6.67943	6.82894	6.90265	6.73067	6.49289	6.68004	6.7119	6.58161	6.3864	6.34146	6.48051	6.76142	6.42244	6.61555	6.65388	7.14503	6.9119	7.01427	7.01329	7.21031	6.92387	7.08092	7.11351	7.02662	6.9031	6.96264	7.0447	6.8503	6.60055	6.78377	6.78869	6.53468	6.27241	6.40292	6.53043	6.53845	6.37618	6.45147	6.55427	7.01831	6.84332	6.93213
MX2	-0.787711	6.15403	29.1301	3.54722e-07	2.7494e-05	Cort	7.11132	6.45705	6.80675	6.79374	5.66529	4.54644	5.07192	5.20935	6.1142	5.60412	5.84188	5.94491	6.97126	6.16115	6.73896	6.64989	6.95418	6.47116	6.6474	6.78279	7.19433	6.243	6.68163	6.79343	6.15342	5.60158	5.94582	5.92504	6.38672	5.52667	5.97764	6.09855	6.26694	5.54198	5.93794	5.89855	5.99253	5.20508	5.66961	5.84145	6.19641	5.66528	5.90216
CMTR1	-0.212454	7.15951	29.0983	3.58671e-07	2.76421e-05	Cort	7.28943	7.07734	7.14845	7.07404	7.30543	6.87842	7.14504	7.22426	7.1734	6.9014	6.98243	7.02554	7.50193	7.24537	7.36926	7.33593	7.55298	7.48914	7.53982	7.64302	7.22591	6.89826	7.12814	7.19219	7.12743	6.90524	7.02561	7.02959	7.45049	7.16818	7.28007	7.30818	7.20351	7.08125	7.16961	7.1262	7.23716	7.15678	7.19015	7.30734	7.26632	7.13663	7.10384
RYBP	0.471484	6.59021	29.0535	3.65943e-07	2.80432e-05	Cort	6.46195	7.09131	6.68381	6.81419	6.54896	7.12967	6.61051	6.53958	6.41856	6.93926	6.71361	6.68763	6.95811	7.39424	7.27143	7.1552	6.7794	7.00662	6.83165	6.62139	6.81616	7.3446	7.00528	6.78448	6.44862	6.93494	6.77437	6.78363	6.54491	7.23349	6.81429	6.81717	6.14779	6.33714	6.33465	6.32703	6.41913	6.53305	6.32145	6.1974	6.39576	7.13584	6.88188
AGBL5	-0.210804	4.43431	29.0012	3.73396e-07	2.83813e-05	Cort	4.62739	4.34995	4.49211	4.36087	4.48859	4.36465	4.4345	4.59296	5.00651	4.6679	4.85508	4.75983	4.2648	3.90227	4.094	4.32162	4.1735	4.04257	4.25352	4.48075	4.57091	4.15009	4.31779	4.40423	4.66072	4.40898	4.51192	4.41682	4.57268	4.23946	4.37074	4.18722	4.18203	4.40173	4.1013	4.22433	4.34462	4.36268	4.35116	4.45056	4.54791	4.44747	4.35135
RDH11	-0.202157	7.08412	28.9938	3.74539e-07	2.83813e-05	Cort	7.16863	7.01687	7.14456	7.17098	6.99022	6.90357	6.92949	6.86076	7.21008	7.02186	7.09742	7.16301	7.17064	7.07236	7.20118	7.23038	7.27726	7.07141	7.21067	7.16087	7.17902	6.91265	7.07487	7.09929	7.19558	7.03097	7.17802	7.20818	7.11348	6.95827	7.09918	7.16223	7.2092	7.04705	7.24287	7.22767	7.30023	7.09338	7.2693	7.26052	7.41152	7.36322	7.40125
PLP2	0.407199	6.3874	28.71	4.21551e-07	3.17662e-05	Cort	6.55882	7.02846	6.69143	6.55275	6.08256	6.43463	6.26851	6.31454	5.87703	6.40717	6.01593	6.02597	6.24142	6.48742	6.28655	6.19288	6.16789	6.70802	6.44006	6.47851	6.39122	6.85789	6.60833	6.66585	6.34359	6.69919	6.42054	6.19932	6.54442	6.93059	6.53823	6.50339	5.82749	6.18429	6.04012	5.84189	5.72598	6.19711	6.01092	5.94814	6.00149	6.34218	6.16716
BASP1P1	2.55856	-0.0695539	28.5632	4.48725e-07	3.36271e-05	Cort	-3.66657	-0.877567	-2.97672	-2.35681	-1.59888	1.29658	-0.115685	-0.0934797	-1.60605	1.94427	0.0589135	-0.166655	-3.09094	-2.817	-4.68709	-2.33876	-4.68709	-0.382113	-3.41863	-3.58848	-2.2632	-0.0888597	-1.48019	-2.10248	0.648111	2.64034	1.1794	1.27454	-1.93787	0.491774	-1.09779	-2.02167	-3.06925	-0.523243	-3.12329	-2.23949	-4.68709	-3.1049	-4.68709	-4.68709	-2.69501	-0.934455	-4.68709
PREPL	-0.197281	6.07284	28.4234	4.74634e-07	3.53732e-05	Cort	6.13472	5.77604	6.07981	6.24182	5.88236	5.85952	5.85192	5.74026	6.06511	6.04579	6.14787	6.10464	6.00737	5.72954	6.01488	6.07331	6.03837	5.81683	5.89294	5.8502	5.84963	5.48787	5.61683	5.61548	6.24129	6.21601	6.3002	6.47433	5.99991	5.84762	5.9554	6.12506	6.27107	5.95424	6.28247	6.37463	6.32292	6.12093	6.22124	6.2077	6.28141	6.23566	6.26735
SH2D5	-0.790866	1.14826	28.3147	4.96616e-07	3.68093e-05	Cort	2.08573	1.11222	1.39311	1.43171	0.965816	-0.346408	0.448908	0.741874	1.45548	0.0812736	1.23457	0.967918	0.633024	-0.0490135	-0.0578887	0.514859	0.272653	0.165707	0.924902	0.975538	1.19192	0.455641	0.935819	1.31423	0.665591	0.12338	0.73812	0.478384	2.21942	1.25269	1.96145	1.61957	0.975682	0.789282	1.07604	1.66743	0.840447	-0.136487	0.182312	0.520833	1.69478	1.1685	1.40994
PSMB10	-0.206371	6.46218	28.2682	5.0633e-07	3.73253e-05	Cort	6.59999	6.33108	6.46597	6.25222	6.31071	5.8339	6.1672	6.45178	6.73498	6.27056	6.43061	6.3739	6.59791	6.24851	6.24906	6.2482	6.65135	6.56984	6.71481	6.86516	6.4685	6.21168	6.38126	6.62541	6.93881	6.61207	6.66716	6.59286	6.72776	6.32807	6.5339	6.43887	6.63864	6.48233	6.38599	6.40859	6.40413	6.41433	6.47676	6.62511	6.67901	6.2121	6.38383
CSNK1D	0.170252	7.013	28.1806	5.25144e-07	3.8503e-05	Cort	7.07161	7.26508	7.08269	6.88606	6.94635	7.00615	7.0834	7.18411	6.99323	6.99329	6.89443	6.90066	6.94299	7.04127	6.9218	6.90042	7.03692	7.35936	7.2611	7.30892	7.1567	7.3766	7.27313	7.33627	7.01366	7.06475	6.88483	6.81447	7.11017	7.19092	7.04171	6.8931	6.89649	7.07464	6.8863	6.86024	6.78523	7.06656	6.94915	6.99898	7.07135	7.03648	6.94267
NDRG4	1.45979	2.54347	28.1204	5.39567e-07	3.93478e-05	Cort	1.77946	2.83434	1.63083	1.66306	0.950363	2.27773	1.48878	1.84468	2.29011	3.32712	2.50995	2.64314	0.0839355	0.813054	-0.18246	0.0995195	0.784486	1.60006	1.24647	1.08506	2.99322	4.06819	3.32059	3.13757	1.61221	2.4419	1.96722	1.57205	2.3951	3.50447	2.59885	2.32703	0.510344	2.56874	1.24735	0.919732	0.312742	1.5942	0.635721	0.453219	-0.112255	1.64143	0.548814
RFX1	-0.302504	3.64474	28.0643	5.51267e-07	3.9986e-05	Cort	3.5967	3.2337	3.39326	3.25403	3.42414	3.17972	3.4612	3.7412	3.93728	2.9232	3.25209	3.55893	3.58935	3.22246	3.34077	3.37914	3.47849	3.51834	3.5739	3.553	3.26846	2.98132	3.09634	3.24822	4.22815	3.79605	3.89049	3.95907	3.77977	3.23795	3.46024	3.36203	3.71275	3.64634	3.55727	3.77623	3.6393	3.69678	3.85103	4.00019	3.93899	3.20833	3.33944
NBEAL2	-0.391395	8.02032	27.9857	5.69809e-07	4.11111e-05	Cort	8.03145	7.68082	7.67059	7.44503	7.82545	7.18285	7.71477	7.99938	8.6349	7.75714	8.07868	8.1674	8.05695	7.56993	7.60646	7.81242	8.44902	8.17037	8.21933	8.61901	7.69619	7.26044	7.58006	7.76336	8.15911	7.79041	7.79585	7.74387	8.21379	7.70554	7.88897	7.78267	8.418	8.33209	8.10988	8.20893	8.04696	7.9155	8.02579	8.13049	8.04423	7.36237	7.58712
COG7	-0.181547	4.46166	27.7625	6.25341e-07	4.4879e-05	Cort	4.64208	4.49067	4.63469	4.65088	4.35414	4.2255	4.41123	4.40968	4.60857	4.35544	4.35264	4.41761	4.60227	4.41339	4.37273	4.39154	4.67794	4.53685	4.51974	4.65199	4.59388	4.3239	4.46456	4.54555	4.65526	4.50487	4.46422	4.43473	4.43868	4.25725	4.46611	4.27099	4.36608	4.28156	4.26837	4.18568	4.35089	4.4264	4.45233	4.34259	4.81114	4.59935	4.65476
KLF13	0.356176	8.56672	27.6978	6.42504e-07	4.5868e-05	Cort	8.13098	8.61562	8.35518	8.23819	8.60765	8.71256	8.71648	8.71648	8.73442	8.97018	8.82238	8.76022	8.37064	8.52728	8.33583	8.34548	7.76464	8.10544	7.96889	7.9012	7.81266	8.09058	7.84873	7.83244	8.11436	8.35134	8.19118	8.06409	8.40715	8.74266	8.51701	8.43266	8.44235	8.75306	8.5834	8.53171	8.6102	8.90126	8.70314	8.74675	8.2352	8.30863	8.18411
NARFL	0.491464	4.95017	27.6057	6.68387e-07	4.73498e-05	Cort	4.8103	4.62775	4.68751	4.50323	4.57299	5.10785	5.00872	5.18202	4.61711	5.00854	4.7774	4.7204	5.01264	5.67042	5.0659	5.08642	4.65268	4.92129	4.89786	4.97322	4.63382	4.79536	4.76436	4.87326	4.93838	5.11778	4.84393	4.5792	4.72243	4.62587	4.44923	4.18927	4.68042	5.5209	5.02844	4.80766	4.75991	5.48866	5.10493	5.0601	4.79721	4.98025	4.85582
PDP1	0.2856	3.90143	27.5969	6.70242e-07	4.73498e-05	Cort	4.04006	4.41064	4.15732	4.28621	4.00363	4.2427	4.06698	3.82673	3.60944	4.1965	3.76177	3.73741	3.62193	4.01234	4.03787	4.01641	3.97541	4.27894	3.98278	3.66055	3.65075	4.11788	3.91554	3.71959	3.69945	3.84155	3.8296	3.83801	3.48281	3.93679	3.72149	3.67191	3.44126	3.91941	3.71159	3.48619	3.95787	3.84792	4.01244	3.68357	3.72864	4.09184	3.91269
MTX2	-0.162352	5.41933	27.5391	6.8668e-07	4.82597e-05	Cort	5.4224	5.24854	5.37706	5.54854	5.54956	5.39611	5.42677	5.4588	5.29166	5.27491	5.4757	5.34031	5.14823	5.30329	5.25311	5.24516	5.52467	5.56714	5.50642	5.45128	5.5133	5.43134	5.54816	5.43959	5.40506	5.27928	5.52592	5.55617	5.40587	5.27046	5.39238	5.56098	5.52179	5.23265	5.51109	5.51242	5.61368	5.46167	5.61847	5.59512	5.45019	5.49412	5.57519
KCTD13	-0.266364	4.15503	27.5139	6.93966e-07	4.85204e-05	Cort	4.37872	4.05029	4.1844	3.80107	4.20261	3.87227	4.07851	4.19969	3.95984	3.53166	3.71169	3.76027	3.86684	3.85851	3.62536	3.7402	4.62561	4.43547	4.56267	4.72994	4.50244	3.90603	4.27944	4.58915	4.38675	4.06671	3.99051	3.86468	4.50472	4.08861	4.3283	4.08069	4.34913	4.26756	4.08202	4.16397	4.0455	4.08519	4.07861	4.18087	4.36306	4.0737	4.04102
PAQR4	0.477187	4.08113	27.4732	7.05921e-07	4.91032e-05	Cort	3.65427	4.38644	3.81553	3.49323	3.5703	4.16865	3.85147	4.00976	4.99345	5.07859	4.91164	4.82478	3.54393	4.18035	3.61042	3.53802	3.15782	3.64635	3.37529	3.58798	3.34265	3.48152	3.31849	3.37402	4.47491	4.69438	4.30498	4.02238	3.50315	4.10016	3.76306	3.49739	4.25364	4.62557	4.31865	4.31845	3.80005	4.45596	4.00087	4.12629	3.33305	3.58894	3.41904
PLEKHO1	-0.324793	6.34297	27.4174	7.22635e-07	5.00093e-05	Cort	6.55801	6.10396	6.30683	6.24666	6.51686	6.03099	6.33528	6.49456	6.71556	6.31828	6.43404	6.53928	6.7268	6.47243	6.58291	6.56651	6.29104	6.09922	6.36928	6.32511	6.70981	6.27912	6.52589	6.68376	6.18179	5.82736	5.88962	5.90294	6.48687	6.03075	6.19906	6.18645	6.57747	6.04111	6.29229	6.26118	5.85065	5.61253	5.80677	5.83648	6.75536	6.1893	6.37348
TECTA	0.643592	0.532096	27.2877	7.63037e-07	5.25372e-05	Cort	0.070951	1.49512	0.550849	0.0778417	0.137548	1.02343	0.407697	0.164827	0.641203	1.68596	1.08521	0.58452	0.958685	1.62287	0.539414	0.852917	-0.303123	0.332896	0.0838614	0.0195942	0.565093	0.434877	0.017521	-0.349013	0.268008	1.04861	0.077299	0.748866	0.537317	1.1033	1.33549	0.525204	-0.4312	1.17236	0.757503	0.349496	0.431072	0.768274	0.355855	0.363985	0.135602	0.849689	0.593421
TRIM25	-0.278253	7.55053	27.2249	7.83455e-07	5.36706e-05	Cort	7.62414	7.3724	7.51299	7.48337	7.40886	7.05348	7.13777	7.27517	7.50496	7.19813	7.28204	7.37568	7.73573	7.38996	7.6497	7.59524	8.00645	7.79488	7.81666	7.93373	7.89714	7.41006	7.6897	7.67677	7.38111	7.13606	7.25728	7.24397	7.77531	7.49109	7.61704	7.67841	7.43826	7.27554	7.39902	7.39265	7.65155	7.44141	7.50116	7.5786	7.39493	7.24767	7.27749
DENR	-0.145521	7.17405	27.0735	8.34922e-07	5.69089e-05	Cort	7.22658	6.98422	7.17026	7.35573	7.26267	7.17765	7.06467	7.00741	7.11379	7.10558	7.25897	7.27496	7.26483	7.20007	7.39032	7.4131	7.44812	7.21484	7.20836	7.20508	7.41366	7.44277	7.38958	7.28721	6.99412	6.94185	7.05968	7.16613	7.18682	7.01406	7.1251	7.27354	7.15351	6.95183	7.12929	7.22243	7.09052	6.79885	6.96301	6.86514	7.29705	7.3252	7.47108
DNAJC9	0.233586	6.29047	26.9205	8.90463e-07	6.03912e-05	Cort	5.89988	6.286	6.04039	6.07947	6.14073	6.41116	6.27641	6.16738	6.40342	6.69322	6.59351	6.53313	6.0858	6.44481	6.21335	6.09317	5.89039	6.28043	6.09232	6.05446	6.07401	6.30438	6.24697	6.18267	6.13941	6.34041	6.28028	6.26431	6.0488	6.39121	6.26925	6.19004	6.11807	6.18093	6.15643	6.09018	6.44661	6.49238	6.45147	6.4402	5.91752	6.26867	6.07874
TLR10	-0.663701	6.59257	26.8208	9.30356e-07	6.27829e-05	Cort	6.8243	6.02516	6.53782	6.79018	7.26794	6.65652	6.96986	6.85466	7.01224	6.29796	6.86418	6.92363	6.87872	6.2833	6.80279	6.93688	6.16036	5.43549	5.74875	5.7313	6.13747	5.15963	5.59791	5.5595	6.29423	5.64483	6.12822	6.35752	6.56367	6.02341	6.38063	6.59331	6.68724	5.99812	6.51588	6.58231	7.6979	6.92599	7.35459	7.33108	7.26596	6.9996	7.22906
IRF7	-0.638289	6.24017	26.459	1.08383e-06	7.27778e-05	Cort	5.79138	5.0977	5.45118	5.25628	6.42587	5.23072	5.97208	6.29329	6.19295	4.86577	5.71414	5.75879	6.54307	6.05219	6.41087	6.40077	6.90997	6.64641	6.92984	7.09342	7.05256	6.18473	6.64146	6.8901	6.63707	5.91978	6.17471	6.0487	6.81758	5.99717	6.37133	6.38528	6.16162	5.59112	5.91724	5.94268	6.49071	6.1768	6.28644	6.49535	5.54374	4.78925	5.25078
SLC15A4	0.450973	6.49798	26.3811	1.11962e-06	7.48106e-05	Cort	6.53852	7.16481	6.78345	6.63933	6.50336	7.09353	6.69911	6.69722	6.74508	7.33364	7.00571	6.94766	6.91392	7.18941	7.01852	6.90926	6.37798	6.65433	6.45273	6.37024	6.52701	6.94788	6.75507	6.66011	5.93612	6.42236	6.07364	6.12322	6.45669	6.89101	6.63872	6.58437	6.09621	6.48021	6.20179	6.18925	6.60185	7.06176	6.83547	6.74967	6.48536	6.86866	6.67174
TRAPPC1	0.154971	6.13211	26.3386	1.13843e-06	7.54649e-05	Cort	6.08184	6.18705	6.12458	6.01071	6.07679	6.02493	6.1548	6.2884	6.1302	6.14064	6.03246	6.01379	6.00693	6.08579	5.99668	6.03101	6.12358	6.19034	6.25131	6.26278	6.0871	6.16713	6.15407	6.25917	6.28436	6.29893	6.26007	6.1568	6.20965	6.2135	6.01825	5.97731	6.28154	6.15228	6.11435	6.12482	6.00172	6.21864	6.12658	6.1664	6.11733	6.10814	6.02377
CTHRC1	1.09585	-0.490371	26.3343	1.14054e-06	7.54649e-05	Cort	-2.43258	0.11563	-0.973428	-1.42983	-2.018	0.361792	-1.79245	-1.62288	-2.64821	-0.294595	-1.42234	-1.98942	-1.50226	-0.682753	-1.04737	-2.49149	0.272653	1.75115	0.896923	0.140514	0.0191832	0.326321	-0.413676	-0.268992	-1.53752	-0.379314	-0.547849	-0.523919	-1.00273	-0.356426	-1.98265	-0.487933	-1.55627	0.551313	-0.431901	-1.57652	-1.34844	-0.405637	-1.02896	-1.00385	-0.941987	-0.519462	-1.21998
ASXL1	0.308564	7.55152	26.252	1.18097e-06	7.77605e-05	Cort	7.15117	7.51051	7.23548	7.12848	7.85919	8.07263	8.04779	8.0755	7.76321	8.19316	7.86378	7.80393	7.42654	7.74039	7.47589	7.43246	7.48963	7.89875	7.67545	7.73411	7.34444	7.8369	7.61992	7.55128	7.51445	7.76028	7.5058	7.49304	7.29239	7.6364	7.4315	7.28462	7.22748	7.56887	7.31826	7.27308	7.38483	7.69016	7.56481	7.49504	7.37246	7.72794	7.5291
H2AFZ	0.38349	8.37212	26.2403	1.1872e-06	7.77931e-05	Cort	7.70983	8.1533	7.87144	7.92534	7.90174	8.39002	7.95608	7.82977	8.73008	9.39177	9.10003	8.98593	8.13066	8.59801	8.37366	8.27565	7.99856	8.58841	8.19396	8.02528	7.88801	8.53658	8.07233	7.99016	8.37796	8.57237	8.49627	8.51782	7.93043	8.23171	7.99525	8.09123	8.34744	8.48209	8.37496	8.36183	8.45989	8.64099	8.42715	8.38867	7.65397	8.14179	7.89451
TRAF4	-0.32936	7.18677	26.2171	1.19856e-06	7.81602e-05	Cort	7.46239	6.88261	7.07594	6.95951	7.77371	7.19296	7.71027	7.87602	7.55693	6.80701	7.08818	7.14389	7.54292	7.11214	7.2862	7.30094	7.15287	7.20659	7.30534	7.42767	7.19871	7.08892	7.26252	7.41434	7.47828	7.37282	7.33038	7.14516	7.69682	7.21445	7.35125	7.29203	7.3681	6.96684	7.08921	7.13688	6.79675	6.63602	6.76517	6.90523	7.70881	7.06453	7.33116
MERTK	1.26369	3.24506	26.1836	1.21777e-06	7.90324e-05	Cort	2.87177	4.08651	3.38922	3.3233	0.519003	2.12124	1.11919	1.09895	-0.751379	2.12367	0.128438	-0.0259094	1.47918	3.44589	2.24593	1.96756	3.19513	3.8823	3.34195	3.2745	1.75969	3.35737	2.51587	2.59433	1.82163	2.68496	2.19775	2.06488	3.12693	3.86511	3.4088	3.03235	2.67454	3.83653	3.30354	3.08966	-0.229754	1.74342	0.281289	-0.362419	1.83384	2.46531	1.97948
CMAHP	0.759623	4.9727	26.1288	1.24641e-06	8.05063e-05	Cort	4.09391	4.89939	4.53391	4.51808	3.84346	4.81267	4.43962	4.28376	5.09068	6.58288	5.99921	5.9598	3.91082	5.01981	4.60247	4.5319	3.82404	4.10663	4.01405	3.83419	3.1869	3.76342	3.3352	3.30379	4.6973	5.26666	4.86004	4.97808	4.00894	4.741	4.41922	4.55662	4.27475	5.40553	5.14759	4.88086	4.64115	5.44382	5.07351	4.91686	4.7669	5.72939	5.33856
GLB1	0.244441	5.83727	26.0826	1.26886e-06	8.1568e-05	Cort	5.71265	6.04186	5.83798	5.82268	5.74525	5.84019	5.81939	5.90171	5.80349	5.93228	5.95205	5.83614	5.80336	6.01473	5.96106	5.8956	5.80245	6.16364	6.13524	6.09336	5.85967	6.26632	6.14196	6.09781	5.91343	6.13097	5.97571	5.87194	5.60576	5.91642	5.77809	5.77423	5.49506	5.66664	5.63201	5.56079	5.74704	5.98515	5.8761	5.91476	5.54314	5.90714	5.78685
IFI35	-0.628519	5.70576	25.9282	1.35707e-06	8.6827e-05	Cort	5.70751	4.81814	5.26459	5.196	5.40117	4.48836	4.97914	5.28836	5.51981	4.77278	5.12971	5.15927	6.22599	5.54596	5.97753	5.83064	6.37717	6.18058	6.34845	6.49703	6.32109	5.5307	5.95661	6.12984	6.34901	5.88977	6.08465	6.01064	6.19285	5.55092	5.86444	5.82461	5.68385	4.99857	5.39351	5.27899	6.02817	5.67671	5.84973	5.96834	5.57148	5.0187	5.31628
IL13RA1	1.54815	5.0472	25.8742	1.38852e-06	8.8422e-05	Cort	4.43218	6.51986	5.72623	5.64413	5.11881	6.46385	5.73392	5.42011	4.34628	5.77879	5.38184	5.12446	4.41975	6.11684	5.52668	5.2758	4.68058	5.03914	5.05487	4.84563	5.06847	6.17927	5.61084	5.38498	-0.579402	0.863358	-0.481364	0.248505	4.22146	6.01297	5.22483	5.13334	3.23211	4.4309	3.91594	3.71783	2.14059	4.04008	2.87248	2.47003	2.9171	4.5465	3.90164
PARP10	-0.284308	6.33826	25.8277	1.41383e-06	8.96131e-05	Cort	6.27622	5.99765	6.06816	5.80008	6.25165	5.83075	6.13008	6.34022	6.46109	5.97242	6.06108	6.13056	6.45119	6.08543	6.18778	6.23988	6.76272	6.65883	6.77129	7.0653	6.61975	5.99607	6.33891	6.51532	6.78711	6.43191	6.4014	6.34919	6.63912	6.23947	6.40417	6.24878	6.2923	6.23478	6.09083	6.10528	6.21124	6.26766	6.16435	6.37661	6.41544	5.88885	6.0253
ENPP4	0.812221	6.05742	25.6316	1.53939e-06	9.71176e-05	Cort	5.6471	6.63488	6.43616	6.45551	5.91705	6.91672	6.36721	6.19056	5.63221	6.45225	6.22031	6.13182	5.98429	7.11983	6.86902	6.70035	6.43212	7.19229	6.92509	6.6311	6.26496	7.33079	6.93952	6.62955	5.3695	6.34294	5.97534	6.06206	6.06223	7.16308	6.84768	6.86385	4.83559	5.49171	5.47829	5.29633	6.11985	6.31963	6.24473	5.99162	5.83519	6.76092	6.5387
DHX30	-0.188132	6.78871	25.5904	1.56402e-06	9.79874e-05	Cort	6.99208	6.73366	6.87791	6.71941	6.84449	6.63135	6.81175	6.95186	7.10749	6.77125	6.82218	6.82756	6.7417	6.51072	6.59411	6.56651	6.649	6.59973	6.67495	6.81636	7.06426	6.78925	6.9892	7.13267	6.99607	6.7642	6.73733	6.6544	7.00072	6.77331	6.78993	6.72115	6.83031	6.77716	6.71829	6.72257	6.78939	6.87028	6.87384	7.00046	7.06036	6.68198	6.90667
TOP1	-0.182334	7.94151	25.585	1.56762e-06	9.79874e-05	Cort	7.82702	7.56082	7.76029	7.88367	7.94136	7.83836	7.8465	7.77272	7.84909	7.79436	7.8931	7.92665	7.96107	7.86449	8.0439	7.99632	8.12007	7.82714	7.91137	7.94454	8.04392	7.92817	7.94134	7.91756	8.15882	8.00108	8.20055	8.25952	7.82473	7.61543	7.7663	7.93933	7.94256	7.73074	7.96405	8.00274	7.97644	7.73357	7.84961	7.87765	7.99125	7.90212	8.00144
ADO	-0.303103	6.33928	25.5484	1.59222e-06	9.90681e-05	Cort	6.35341	6.05983	6.34699	6.42334	6.28745	6.08496	6.1726	6.11053	6.1297	5.90275	6.13526	6.28943	6.57729	6.32995	6.52781	6.57855	6.93003	6.60207	6.75652	6.69419	6.65324	6.52027	6.61326	6.48463	6.52602	6.46107	6.56223	6.64052	6.61876	6.34897	6.55476	6.65809	6.662	6.22757	6.50536	6.56435	5.78781	5.47868	5.63166	5.58034	6.55116	6.21812	6.48051
FRAT2	0.378438	3.51216	25.4414	1.66649e-06	0.000103216	Cort	3.29601	3.81495	3.69296	3.5641	3.01642	3.3087	3.40995	3.37162	3.21105	3.51338	3.53413	3.35092	3.07778	3.39024	3.21307	3.11387	3.55798	3.68662	3.67415	3.57463	3.19694	3.50163	3.23191	3.30161	2.48491	2.87901	2.39646	2.42053	3.58365	3.84172	3.6519	3.37651	3.31596	3.30923	3.24118	3.01667	3.28064	3.48618	3.55125	3.51142	3.04386	3.30767	3.27927
PSEN2	0.426627	4.23974	25.3876	1.70516e-06	0.000105131	Cort	4.27343	4.63363	4.30627	4.21965	3.80747	4.1806	4.02501	4.16726	3.50594	3.87486	3.66858	3.65268	3.74113	4.08717	3.87081	3.7741	4.52955	4.85609	4.81712	4.7081	4.59388	4.93406	4.63452	4.84881	3.81362	4.23166	3.88735	3.76802	4.18038	4.73783	4.34208	4.16027	3.57125	4.07694	3.71993	3.77102	3.78531	4.25712	3.91254	3.95354	4.11775	4.33285	4.04102
NDUFAB1	-0.121536	5.94727	25.3631	1.72306e-06	0.000105754	Cort	5.93672	5.71349	5.92084	6.0521	5.9996	5.85456	5.87525	5.84288	5.95321	5.72156	6.0488	6.0619	5.86687	5.82183	5.89593	5.88885	6.1124	5.95923	6.01674	5.95851	6.20987	6.05849	6.11862	6.11314	6.07383	5.89841	6.051	6.19852	5.92086	5.72458	5.93987	6.01944	6.06107	5.81543	6.07507	5.94789	6.10213	6.03497	5.97367	5.97965	6.05515	5.99347	6.11218
AKAP11	-0.269616	7.66986	25.2765	1.78799e-06	0.000108856	Cort	7.65639	7.41333	7.56858	7.71068	7.82478	7.63397	7.75281	7.59443	7.90144	7.82432	7.96346	7.99278	7.99255	7.73388	8.01361	8.08793	7.88484	7.55255	7.64331	7.53186	7.55233	7.33483	7.41326	7.30543	7.85677	7.76359	7.88262	8.06663	7.74169	7.48638	7.71941	7.80977	7.80191	7.60771	7.81572	7.957	7.67747	7.19273	7.43901	7.38466	8.05817	8.0187	8.14133
COQ7	-0.202118	4.28684	25.2743	1.78965e-06	0.000108856	Cort	4.54999	4.33316	4.52565	4.58071	4.19115	4.29125	4.18753	4.06888	4.16013	4.04144	4.21159	4.28877	4.02311	3.93342	4.04622	4.09228	4.61049	4.36416	4.28354	4.47789	4.50109	4.30829	4.39154	4.32156	4.24859	4.22068	4.41924	4.26342	4.5307	4.27483	4.45206	4.55503	4.26724	4.04776	4.23966	4.30769	4.44531	4.04347	4.27153	4.25844	4.44447	4.26031	4.56521
PMAIP1	0.440023	8.20221	24.9725	2.03824e-06	0.000123423	Cort	8.09568	8.73925	8.44848	8.49608	7.51196	8.42727	7.65659	7.47334	7.68498	8.15092	8.13914	8.05881	7.66909	8.30519	8.04911	7.98879	8.4826	8.67505	8.51558	8.31216	8.94532	9.48658	9.12982	8.94462	7.78198	8.04745	7.99826	8.08735	8.11229	8.52193	8.31534	8.39704	7.51977	7.58335	7.6956	7.67128	8.06375	8.34036	8.08187	7.96795	7.75638	8.41327	8.29694
GGNBP2	0.145626	6.43212	24.9163	2.08566e-06	0.000125733	Cort	6.29469	6.52145	6.38682	6.38031	6.33322	6.56682	6.38191	6.26139	6.25446	6.48818	6.30063	6.3834	6.47145	6.75127	6.63367	6.64217	6.62561	6.70503	6.62065	6.60277	6.30146	6.5175	6.41874	6.32511	6.19915	6.37765	6.29783	6.29669	6.36049	6.54972	6.46176	6.41759	6.32627	6.47443	6.36753	6.35256	6.39567	6.54387	6.41379	6.3411	6.15877	6.36779	6.36385
CEP128	0.65384	3.97469	24.6785	2.31114e-06	0.000138709	Cort	3.24426	3.71669	3.517	3.54005	3.23304	3.81721	3.48616	3.31651	3.56304	4.51399	4.05525	4.12983	3.374	3.57837	3.42431	3.36252	2.70404	3.36688	2.98797	2.83363	3.22989	3.90792	3.76179	3.47624	3.32351	4.13409	3.80982	3.92829	3.41145	3.84368	3.7168	3.72663	3.39244	3.84786	3.48083	3.70968	3.89061	4.70429	4.1563	3.95965	3.10974	3.66363	3.31966
KLF2	1.35751	3.94263	24.6621	2.32931e-06	0.000139184	Cort	3.58715	4.92041	4.28575	3.74537	4.22204	5.07835	4.81251	4.78684	3.12185	3.93102	3.58757	3.36803	3.17194	4.40405	3.43071	3.26755	-0.00351064	0.561808	0.312872	0.224985	0.544284	2.69736	1.55088	1.32286	2.76991	4.38336	3.43913	2.66418	2.59022	3.87283	3.2619	3.19233	2.86552	4.17615	3.42071	2.99448	1.96864	4.27454	3.22307	2.93098	3.10652	3.92887	3.69713
RASSF4	1.23881	6.44769	24.6012	2.39095e-06	0.00014224	Cort	5.55697	6.80496	6.03781	5.7699	5.70381	7.41947	6.62576	6.52878	5.96273	7.01484	6.39755	6.18408	5.31549	6.57712	5.70122	5.61435	7.67124	8.32319	8.07102	8.06102	6.20117	7.45136	6.89408	6.80137	6.10859	7.32059	6.49802	6.39071	5.29769	6.93612	6.0559	5.73824	5.04577	6.42864	5.81099	5.35586	3.1772	4.51943	3.61146	3.60006	5.61069	6.68633	6.10882
SLAMF7	-0.53659	9.04318	24.5471	2.44715e-06	0.000144948	Cort	9.17224	8.56022	9.00138	9.13326	9.06355	8.5965	8.896	8.846	9.37961	8.90704	9.23857	9.32094	9.19337	8.83769	9.14411	9.18401	8.48402	8.2011	8.36128	8.38214	8.32648	7.76827	8.12486	8.09862	9.57171	9.21828	9.52633	9.56615	9.65207	9.17931	9.50431	9.61897	8.9077	8.46333	8.7687	8.80889	9.37873	8.91029	9.23959	9.23919	9.59962	9.21502	9.53581
ARMC12	1.38083	-0.450159	24.519	2.4731e-06	0.000145848	Cort	-1.06473	0.785513	-0.640219	-0.58981	-1.34902	-0.490521	0.0272172	-0.408345	-1.40822	0.14598	-0.788809	-1.10512	-1.67242	-0.240709	-1.93603	-0.798428	0.0625886	0.759324	0.910981	0.542793	1.10932	1.64851	1.51466	1.33144	-1.18444	-0.674919	-1.46822	-1.44556	-1.00273	0.0766519	-0.911875	-0.714731	-0.783393	0.993499	-0.10293	-0.35846	-2.21245	-0.690992	-1.53524	-1.8957	-1.78936	-1.16575	-1.89697
TSHZ1	0.349486	4.69641	24.3696	2.6371e-06	0.000154847	Cort	4.22907	4.68368	4.32966	4.22418	4.88788	5.10263	4.97562	4.97843	4.79323	5.05562	4.82005	4.81857	4.00028	4.5656	4.28017	4.28682	4.29017	4.89671	4.65221	4.50489	4.45724	4.67435	4.53587	4.5363	4.18335	4.53288	4.20253	4.14291	4.14975	4.73466	4.34664	4.13707	4.27175	4.67412	4.47955	4.48687	4.65134	4.871	4.72535	4.73041	4.64887	4.86507	4.77824
ATG16L1	0.327959	5.16439	24.3512	2.65806e-06	0.000155405	Cort	5.07186	5.18848	4.97737	4.99133	5.25554	5.78714	5.5778	5.49322	5.03547	5.49967	5.04572	5.06799	5.05927	5.45452	5.1854	5.1115	5.03665	5.01211	5.02287	5.02125	5.05658	4.99473	4.99678	5.10365	4.8494	4.80694	4.67839	4.86479	4.92819	5.06187	4.86328	4.81101	5.30295	6.12421	5.56358	5.47283	4.92278	5.31788	5.0645	5.04941	4.92349	5.01525	5.00877
C19orf66	-0.308339	5.02715	24.2388	2.78976e-06	0.000162405	Cort	5.10739	4.88136	4.92805	4.73589	4.85402	4.42616	4.78963	5.03613	5.09375	4.71398	4.87038	4.85998	5.38358	5.059	5.18729	5.14427	5.17568	5.13198	5.22839	5.50013	5.52064	5.0504	5.22799	5.43711	5.46868	5.23631	5.28578	5.19646	5.08751	4.73889	4.78697	4.89262	5.15469	4.88951	4.99017	4.90247	4.68647	4.6486	4.64678	4.70156	5.03706	4.51628	4.77824
ANKRD33B	0.599453	8.61864	24.0982	2.96845e-06	0.000172069	Cort	8.61795	9.27395	9.00113	8.89106	8.22706	8.64842	8.41722	8.43309	8.23079	8.6679	8.49747	8.46147	8.66652	9.07784	8.88651	8.81147	9.40826	9.76284	9.67134	9.60317	8.68094	9.32631	8.99595	8.97339	8.0428	8.66672	8.37036	8.22392	8.59886	9.18972	8.89905	8.79565	8.12951	8.63793	8.37669	8.31111	8.08111	8.69016	8.4355	8.37139	8.60783	9.0594	8.85307
IRF4	0.330781	10.7139	24.0715	2.9983e-06	0.00017306	Cort	10.298	10.7728	10.5596	10.5077	10.5886	10.9181	10.8422	10.8027	10.4622	11.0144	10.8173	10.7693	10.1218	10.4353	10.2594	10.2275	10.0877	10.3328	10.2118	10.1492	10.1665	10.5991	10.4021	10.3158	10.5344	10.8193	10.6696	10.6294	10.2385	10.6339	10.46	10.4243	10.737	11.0639	10.9419	10.8922	10.7427	11.0322	10.9297	10.8659	10.3582	10.9025	10.7172
DENND3	0.604602	7.51476	24.0539	3.02571e-06	0.000173901	Cort	6.91748	7.80981	7.38851	7.12282	7.88317	8.20147	8.15334	8.2618	7.00385	7.34402	7.13592	7.05225	7.54489	8.12718	7.82081	7.77354	8.15244	8.78867	8.5536	8.58463	6.99334	7.79957	7.54266	7.49843	6.34088	7.11989	6.64455	6.54959	7.10752	7.90577	7.59018	7.39742	7.4547	8.17502	7.79577	7.7118	7.33543	7.90773	7.65328	7.605	7.35474	7.78811	7.58298
TLE4	0.494626	5.1644	24.0075	3.08583e-06	0.000176609	Cort	5.02662	5.57247	5.28268	5.10469	5.7625	5.97034	5.79712	5.76755	4.73033	5.21396	4.89553	4.80764	4.92863	5.17538	5.04244	4.99326	5.32033	5.27015	5.19861	5.16806	5.35129	5.62709	5.37766	5.40392	4.9651	5.46229	5.14424	5.03065	4.72503	5.29794	4.82454	4.69159	4.81	5.43337	5.0649	5.02904	5.60111	6.02899	5.72077	5.65089	4.81312	5.14811	5.08787
PTPN18	0.560805	6.07875	23.9641	3.14522e-06	0.000179251	Cort	6.18283	6.80843	6.37127	6.20062	5.64923	6.19654	5.90656	5.89974	6.57979	7.21401	6.82741	6.71964	6.23917	6.58876	6.23482	6.26021	5.53708	5.75979	5.53165	5.68234	5.15766	5.37386	5.22351	5.36787	5.87074	6.20804	5.74872	5.71734	5.60529	6.11611	5.74102	5.61007	5.80071	6.3696	5.89255	5.85365	5.68389	6.3273	5.95805	5.87655	6.47321	6.82864	6.45543
CRLF3	-0.171239	5.59514	23.9396	3.17389e-06	0.000180128	Cort	5.34656	5.36105	5.43851	5.59946	5.76195	5.64203	5.61844	5.58445	5.58002	5.37109	5.64614	5.59769	5.44079	5.37373	5.43213	5.51886	5.81149	5.5915	5.701	5.61154	5.47189	5.47394	5.47982	5.37723	5.63153	5.50307	5.68365	5.76058	5.50902	5.34099	5.52916	5.56731	5.54307	5.41254	5.49357	5.55398	5.65935	5.44894	5.59365	5.51552	5.72336	5.69094	5.87757
FCGBP	0.658797	2.45898	23.9203	3.20042e-06	0.000180877	Cort	2.14337	2.99846	2.4577	1.96709	1.40045	1.69113	2.08679	1.90098	2.43883	3.16484	2.90612	2.87026	2.19371	2.1663	2.00443	1.93046	2.46835	2.88802	2.72701	2.83811	1.33205	2.14681	1.8988	2.0766	1.7901	2.2062	1.83649	1.86808	2.4167	2.90326	2.62913	2.31204	2.20703	3.25637	2.47109	2.41302	0.79703	2.07034	1.10434	1.39708	1.79431	2.18086	1.98786
RECQL	0.229895	6.80878	23.8438	3.30792e-06	0.000186177	Cort	6.64999	6.99264	6.75604	6.882	6.7394	7.05267	6.81643	6.70486	6.8314	7.14989	7.01119	6.98245	6.91837	7.1618	7.05174	7.07863	6.99654	7.07815	7.01712	6.85193	6.59562	6.95177	6.74024	6.597	6.38144	6.66922	6.60541	6.70494	6.67676	7.01602	6.87874	6.94503	6.70401	6.75	6.88862	6.82011	6.88406	6.91608	6.87997	6.79369	6.62877	7.0146	6.79949
FAM89B	0.358898	4.27532	23.8136	3.35145e-06	0.000187847	Cort	4.42415	4.69686	4.49305	4.29486	4.20749	4.36814	4.50213	4.51006	4.50194	4.593	4.45767	4.26841	4.91648	5.08844	4.69744	4.7731	3.86166	4.22376	4.31163	4.15623	4.64364	4.88036	4.74338	4.89369	4.18183	4.41742	4.0195	3.9008	4.43127	4.45008	4.38116	4.11132	4.23068	4.53503	4.31039	4.21285	3.68169	4.14006	4.02678	4.0425	4.55502	4.58661	4.72285
RELT	-0.259186	5.53674	23.5915	3.68936e-06	0.000205936	Cort	5.77815	5.50663	5.52489	5.33456	5.52564	5.30172	5.4966	5.80492	6.06875	5.41524	5.67619	5.69835	5.8295	5.36112	5.46935	5.48536	5.69128	5.87462	5.72607	5.98096	5.52861	5.41553	5.46139	5.65576	5.74328	5.55098	5.42553	5.43275	5.91366	5.54126	5.59841	5.41342	5.92703	5.77248	5.64027	5.72208	5.08048	5.20584	5.27429	5.3667	5.85933	5.26468	5.64969
PRELID1	-0.198153	6.01605	23.5662	3.72997e-06	0.00020735	Cort	6.22297	5.85921	6.06563	5.82118	6.0971	5.69505	5.99964	6.15957	6.04204	5.38036	5.7757	5.65979	6.01834	5.80197	5.77468	5.89897	6.0633	6.09008	6.22904	6.24645	6.23321	6.05168	6.23839	6.38276	6.45805	6.11586	6.28117	6.05495	6.02965	5.75464	6.0005	5.80199	6.30335	6.1813	6.1679	5.9793	5.82161	6.11449	6.12725	6.26643	6.26777	5.71189	5.85083
PRMT1	-0.257647	7.88635	23.5506	3.75533e-06	0.000207908	Cort	8.13016	7.72756	7.90395	7.8035	7.93867	7.56974	7.89484	7.98875	7.9608	7.28486	7.54477	7.56239	7.89011	7.48656	7.53964	7.56455	7.88954	7.86077	7.97924	8.12905	8.3298	8.02426	8.26786	8.40098	8.25416	7.97324	8.0472	7.88869	7.90783	7.66223	7.76814	7.63522	8.14679	7.96076	8.00652	7.93386	8.1105	7.97575	8.10105	8.23484	8.04276	7.64559	7.73754
EWSR1	-0.179679	8.82464	23.5361	3.77895e-06	0.000208364	Cort	8.99503	8.81962	8.843	8.83978	8.72524	8.52451	8.67061	8.70234	8.6916	8.49374	8.52603	8.49678	8.70715	8.46355	8.55219	8.62929	8.96434	8.89458	8.93805	9.00023	9.09115	8.83844	8.95342	9.00789	8.97189	8.83709	8.89389	8.84931	8.99695	8.82984	8.89106	8.87564	8.93791	8.80418	8.79484	8.7929	8.84609	8.84208	8.85948	8.91095	8.86279	8.67919	8.68685
STX17	-0.213597	5.85756	23.4584	3.90838e-06	0.000214629	Cort	5.86275	5.59729	5.79966	5.97618	5.8925	5.79298	5.80011	5.61962	5.77452	5.77496	5.86879	5.86806	5.91462	5.7678	5.94811	6.05404	6.3251	5.97286	5.98469	5.93937	5.84485	5.3581	5.50266	5.41507	5.96244	5.84802	6.05275	6.19448	5.87283	5.71011	5.85592	5.99149	5.88401	5.83264	5.88005	5.9525	5.92228	5.6536	5.75776	5.74667	5.85885	5.89544	5.9132
THTPA	-0.186466	3.95136	23.3954	4.01652e-06	0.000219678	Cort	4.08488	3.93424	3.92989	3.72632	4.10829	3.77318	3.90057	4.04231	4.26166	3.85806	3.96786	4.02316	3.96987	3.45948	3.66024	3.82553	3.90959	3.59556	3.79087	3.77471	4.21543	3.63277	4.01483	3.97919	4.25871	4.0865	4.0195	4.03688	4.18919	4.1018	4.07135	4.05841	4.16275	4.1382	4.10608	4.0631	3.92295	3.77024	3.84619	3.8055	4.18348	4.035	4.09049
SH2D3C	-0.384851	5.19618	23.3589	4.08087e-06	0.000222301	Cort	5.26501	5.06684	5.13477	4.90358	5.33503	4.74187	5.21615	5.49452	5.15074	4.14796	4.66783	4.67815	5.64424	5.08187	5.2178	5.22462	4.59243	4.52085	4.53002	4.71176	4.45585	4.04611	4.33451	4.43641	5.63209	5.11259	5.20228	5.09962	5.5811	5.06272	5.33765	5.27728	5.59554	5.12424	5.18947	5.30987	5.22604	5.17216	5.21356	5.39118	5.42194	4.74511	4.85123
IRGM	1.47249	-0.490704	23.2701	4.24131e-06	0.000230117	Cort	-0.679281	0.489108	-0.0294853	-0.723135	-1.00985	-0.257755	0.508598	-0.22502	-2.10819	0.836654	-0.499415	-0.497535	-0.0563051	1.2482	0.441503	0.453419	-2.91751	-0.538352	-0.864242	-1.82351	-4.68709	-2.35408	-3.88096	-3.86415	-3.11736	-1.27679	-2.57464	-3.0481	-1.93787	-0.771617	-1.75698	-1.74595	-3.06925	-0.0895292	-1.32357	0.00338669	-2.786	-1.36891	-3.81501	-3.80258	-0.270902	0.650388	-0.369931
PIGQ	-0.189953	4.37846	23.2292	4.31696e-06	0.000233288	Cort	4.69419	4.50144	4.42062	4.0915	4.65868	4.12398	4.58765	4.84744	4.99236	4.33477	4.49764	4.30441	4.21533	3.8568	3.78857	3.84559	4.44688	4.52333	4.47903	4.8644	4.30938	3.85615	4.14611	4.34082	4.69623	4.47631	4.251	4.14626	4.56303	4.21235	4.24763	4.20152	4.38839	4.33755	4.17745	4.1935	4.54928	4.81258	4.59095	4.74638	4.64998	3.99172	4.01461
NUDT4	0.443687	2.09218	23.1854	4.39997e-06	0.000236622	Cort	2.01147	2.62569	2.237	2.1498	1.71584	2.14582	1.92826	1.67055	1.17612	2.11561	1.80097	1.74669	1.75574	2.08685	1.86661	1.98214	1.67612	1.65521	1.41377	1.39564	2.03794	2.54583	1.87042	1.77066	1.12329	1.86209	1.3894	1.29881	1.61078	2.23492	2.2805	2.17793	1.96137	2.17795	2.20612	2.1812	1.35134	1.87103	1.40577	1.49279	2.05063	2.68987	2.38675
B3GNT7	0.779014	4.48068	23.1815	4.41355e-06	0.000236622	Cort	3.53674	4.60795	4.30412	3.91015	3.25207	3.52092	3.55147	3.43564	4.06762	5.0734	4.73624	4.45612	3.35197	3.93828	3.67647	3.40641	3.74573	4.70637	4.3675	4.43863	3.31834	4.47266	4.08814	4.0485	4.06648	5.39062	4.81859	4.5441	4.12109	4.78459	4.46751	4.39353	2.64705	3.80588	3.18506	3.21394	2.57262	3.32557	2.91625	2.81456	3.96236	4.65144	4.32845
ISG20	0.677408	6.64372	23.0546	4.66383e-06	0.000249056	Cort	5.95293	6.62875	6.50035	6.18209	6.42412	7.03988	6.94262	6.94494	6.0531	6.73654	6.74611	6.60164	6.07112	6.43796	6.26197	6.166	6.72654	6.73067	6.79966	6.83075	6.17391	6.19054	6.07109	6.1427	6.45177	7.24098	6.7334	6.54579	6.24721	6.45009	6.30877	6.30096	5.18607	5.69148	5.65121	5.41553	7.18126	8.11449	7.68515	7.69397	5.53896	6.19732	5.88263
GRASP	1.40111	-0.444296	23.0316	4.70411e-06	0.000249444	Cort	-2.65642	-1.06827	-1.15045	-1.87079	-1.27451	0.245282	-0.793402	-0.864343	-2.10819	0.579878	-0.0910744	-3.32652	0.721586	1.81122	1.06291	1.04565	0.703935	1.63706	1.23534	1.53452	-1.11234	-0.119246	-0.306106	-0.72259	-2.1212	-0.162566	-0.849453	-0.441201	-0.158732	0.781327	0.205008	0.105801	-0.834138	-0.44743	-1.13131	-1.20385	-2.47091	-1.52087	-1.75305	-1.8957	-1.78936	-0.297089	-0.20807
FOXO1	0.839257	6.58799	23.033	4.70787e-06	0.000249444	Cort	6.60513	7.54346	7.28976	7.22684	6.03345	6.90627	6.52879	6.37329	7.1909	8.10754	7.88575	7.78733	5.62197	6.56696	6.14306	5.97836	4.8363	5.73226	5.42304	5.05818	4.13247	5.49917	4.78883	4.67342	5.58061	6.41606	6.00282	5.78387	5.83923	6.80491	6.43093	6.31089	4.7871	5.65486	5.34447	5.31794	5.31402	6.23171	5.84043	5.70685	6.63466	7.39479	7.18942
EPB41L4B	1.29296	2.05829	23.0137	4.74626e-06	0.000250499	Cort	0.613138	2.377	1.76169	1.55202	1.35423	2.54748	1.54688	1.48305	1.23649	2.24679	2.16588	2.2217	0.852865	3.0265	2.29348	2.16573	0.35409	0.759324	0.839282	0.803075	0.758171	2.68861	2.13663	2.02462	0.197656	0.790977	0.183574	-0.288763	1.88322	3.30506	2.58861	2.67043	-0.392657	0.966036	0.164781	0.263032	2.55535	3.35589	3.14374	2.57317	0.69491	2.42424	1.86589
TMEM217	0.872456	2.7126	22.9589	4.85597e-06	0.000253831	Cort	2.26022	3.32628	2.67255	2.58066	1.91207	1.88856	1.75835	1.94755	1.98166	2.87152	2.65247	2.51074	2.32954	2.58098	2.41884	2.56962	3.37499	3.53314	3.41034	3.65295	3.01228	3.32388	3.06912	3.12281	0.749952	1.4093	0.921305	0.657977	2.55948	3.40422	2.87642	2.59813	1.82084	2.64433	2.05613	2.18904	0.82612	2.16676	1.74096	1.17373	2.3577	2.74928	2.11569
HARS2	0.157506	5.45583	22.9534	4.86708e-06	0.000253831	Cort	5.46084	5.65728	5.56263	5.51809	5.26883	5.34483	5.42031	5.38811	5.36785	5.46046	5.30322	5.35862	5.61563	5.6582	5.58038	5.57823	5.58776	5.81734	5.75753	5.70274	5.58255	5.79893	5.62577	5.6549	5.33646	5.56026	5.45236	5.37185	5.39122	5.56348	5.53916	5.41166	5.49248	5.59841	5.57051	5.53181	5.42692	5.52671	5.6123	5.53558	5.54195	5.62166	5.60682
CTDSP1	0.211612	5.86387	22.9508	4.87264e-06	0.000253831	Cort	5.75059	6.04297	5.75715	5.53947	5.89502	5.80397	5.88842	5.90909	6.04468	5.95673	5.89833	5.81368	5.48637	5.64588	5.31374	5.31303	5.60172	5.9574	5.94425	5.95903	5.64618	5.77383	5.70987	5.7488	6.17265	6.22668	5.99664	5.821	5.5968	5.82692	5.54976	5.38863	5.67139	5.75554	5.5502	5.58103	5.70313	6.05022	5.79676	5.93542	5.62597	5.58835	5.46323
RAC1	0.131379	7.21587	22.9453	4.88424e-06	0.000253831	Cort	7.13651	7.24647	7.1798	7.20235	7.21901	7.3712	7.22265	7.14655	6.92637	7.15235	7.0977	7.07099	7.38951	7.51638	7.54701	7.47913	7.38896	7.47962	7.42925	7.38164	7.26757	7.50759	7.37172	7.30556	7.083	7.23537	7.21577	7.19208	7.10186	7.26186	7.18897	7.21707	7.0112	7.04828	7.07689	7.03837	7.15499	7.2222	7.21477	7.19589	7.05326	7.23436	7.14141
RMI1	0.321143	4.77986	22.8448	5.1028e-06	0.000264177	Cort	4.12945	4.78237	4.35165	4.37181	4.50323	4.89473	4.6037	4.3517	5.0576	5.72288	5.45386	5.31627	4.41975	4.80696	4.56518	4.50817	4.62013	4.75241	4.64172	4.39372	4.18382	4.64527	4.36127	4.11463	4.59153	5.01904	4.89096	4.95154	4.1967	4.62815	4.40616	4.43043	4.69615	4.93271	4.88193	4.90128	5.27895	5.17835	5.10965	4.87387	4.25656	4.95524	4.7241
NOL7	-0.158776	6.40072	22.8309	5.13386e-06	0.000264774	Cort	6.4689	6.286	6.46789	6.59888	6.35429	6.28266	6.24932	6.18571	6.09497	5.95447	6.08587	6.16095	6.24852	6.24427	6.44154	6.37615	6.5752	6.43057	6.52792	6.45247	6.82131	6.66771	6.68997	6.60344	6.4696	6.33628	6.45543	6.55148	6.48687	6.29472	6.51881	6.63268	6.37491	6.07445	6.3275	6.40397	6.63073	6.45881	6.51412	6.48003	6.48908	6.37489	6.61066
MPRIP	0.265225	7.70122	22.7534	5.31028e-06	0.000272836	Cort	7.37081	7.62761	7.40563	7.27225	7.57314	7.71578	7.72765	7.70629	7.72816	7.86993	7.70821	7.6557	7.65736	7.95557	7.67325	7.73021	7.218	7.60514	7.40198	7.40879	7.1039	7.3967	7.2207	7.25317	7.56714	7.5663	7.43683	7.36421	7.45911	7.78818	7.518	7.33808	7.46047	7.86945	7.49051	7.50346	7.44247	7.78157	7.56432	7.5659	7.50859	7.71202	7.47555
MEI1	0.697279	5.16535	22.7077	5.42442e-06	0.000277648	Cort	4.91903	5.2447	4.78843	4.78378	4.9328	5.85766	5.33426	5.27092	3.99957	5.20355	4.28003	4.04726	4.84337	5.03198	4.57387	4.56616	5.22161	5.36625	5.37377	5.26517	4.5567	4.66435	4.52498	4.70266	4.97126	5.17649	4.96212	4.79185	5.27066	5.24691	5.14061	5.08125	4.55417	5.50668	4.6777	4.61893	5.00458	6.22538	5.49862	5.45415	4.99497	5.25519	4.89309
AAMDC	0.45483	2.30941	22.6763	5.49195e-06	0.000280048	Cort	1.97286	2.36761	2.08532	2.34007	1.743	2.33587	1.93553	1.49355	2.05892	2.57519	2.15759	2.11426	2.44849	2.63386	2.16644	2.33427	1.71774	1.88021	1.85297	1.88539	1.05151	1.72747	1.37618	1.12972	1.42987	2.14363	1.7561	1.87616	1.93204	2.0155	2.1681	2.12745	2.21329	2.29845	2.14551	2.1812	2.37518	2.59418	2.15529	2.21328	1.60626	2.23531	2.01271
PPIP5K1	-0.255147	5.17949	22.6509	5.55297e-06	0.000282099	Cort	5.44946	5.20637	5.19101	5.24814	5.13684	5.05475	5.29948	5.32116	5.44103	5.20829	5.21409	5.17394	5.40245	5.00135	5.0556	5.22845	5.80608	5.66612	5.71959	5.79716	5.25532	4.72761	5.1152	5.33518	5.08444	4.87941	4.72577	4.94579	5.44792	5.18783	5.1212	5.1205	5.38011	5.14122	5.2483	5.37574	5.09176	5.00832	5.06659	5.03575	5.41609	5.04688	5.2021
EFCAB4B	0.319652	4.74134	22.551	5.80065e-06	0.000293582	Cort	4.74233	5.20571	4.79761	4.58307	4.08016	4.9872	4.42678	4.37461	4.34285	5.25671	4.63387	4.46012	4.34365	4.76929	4.22851	4.37368	4.27457	4.68886	4.42985	4.35675	4.74742	4.94512	4.84679	4.97673	4.81065	4.81791	4.6294	4.49243	4.63483	4.68403	4.57384	4.5677	4.47691	5.16028	4.66803	4.65192	4.58162	5.17989	4.79316	4.73842	4.48723	4.90853	4.55115
RGS3	-0.631053	5.45256	22.5397	5.83719e-06	0.000294333	Cort	6.24289	5.49966	5.87604	5.87215	6.13817	5.4653	5.95743	6.09898	6.50623	5.57284	6.04712	6.07629	4.95444	4.21946	4.46491	4.50943	6.31793	6.04991	6.24855	6.35314	5.70947	5.08829	5.37058	5.48645	6.19389	5.61107	5.89628	5.87698	5.49437	4.8279	5.15021	5.23717	5.26126	4.59677	4.93662	4.96771	6.27559	5.89465	6.19324	6.37661	6.14509	5.39462	5.73242
HNRNPUL2	0.178825	6.49921	22.5193	5.88155e-06	0.000295472	Cort	6.4251	6.61145	6.56473	6.65229	6.32426	6.50442	6.41836	6.29629	6.39558	6.60965	6.6107	6.64834	6.36514	6.61378	6.63321	6.61524	6.44573	6.41534	6.36418	6.33187	6.28744	6.47935	6.32538	6.25353	6.2762	6.44406	6.42217	6.39142	6.27408	6.47407	6.43558	6.44747	6.21563	6.37679	6.35988	6.39001	6.60526	6.62786	6.54955	6.5079	6.52635	6.73727	6.72282
PPP1R16A	-0.216003	3.73736	22.4844	5.97206e-06	0.000298911	Cort	4.15878	3.93105	3.60156	3.30058	3.60031	3.36213	3.68251	3.90747	4.06346	3.23717	3.55638	3.75052	3.73901	3.55325	3.2521	3.45424	4.03425	4.09171	4.02378	4.5189	3.95069	3.59583	3.92108	4.12207	4.02645	3.87695	3.72789	3.62178	3.85131	3.51437	3.54211	3.35108	3.85768	3.81361	3.58264	3.59638	3.78901	4.06698	4.1576	4.07941	4.02004	3.42162	3.86573
RUSC1	0.271263	4.12638	22.4422	6.08313e-06	0.000303352	Cort	4.16521	4.60595	4.26163	3.99043	3.96762	4.05643	3.96591	4.05831	4.87384	5.02906	4.78953	4.75333	4.04043	4.39348	3.97946	3.95493	4.07285	4.41963	4.27134	4.30271	3.89014	4.05634	4.12344	4.16951	4.06648	4.31274	3.9949	3.65741	3.92552	4.29793	3.93455	3.88441	3.82125	4.10239	3.78297	3.66261	4.00474	4.30876	4.28352	4.35538	3.96948	3.97226	3.96455
UBL4A	0.248428	5.07543	22.4211	6.13947e-06	0.000304747	Cort	5.01657	5.25492	5.12447	4.97975	5.07228	5.35979	5.3072	5.35394	5.39542	5.46125	5.36664	5.25436	4.94435	5.06123	4.85786	4.76048	4.55847	4.85511	4.63008	4.79471	5.02783	5.11545	5.01309	5.15894	5.04157	5.19273	5.00985	4.97055	4.97116	5.026	4.91746	4.88631	4.8677	5.23193	4.92854	4.92024	4.96753	5.21037	5.08451	5.12401	5.18347	5.31751	5.05635
PPP3CB	-0.166252	6.14783	22.4079	6.17506e-06	0.000304747	Cort	6.11019	5.95362	6.05131	6.20215	6.34619	6.22758	6.18256	6.08906	6.08063	5.99126	6.1	6.1943	6.37303	6.30384	6.43519	6.48346	6.4496	6.2062	6.27223	6.27687	6.23808	6.04485	6.15113	6.0893	6.13275	6.00104	6.18849	6.27506	5.96184	5.87284	5.91397	6.06486	6.21797	6.13234	6.12616	6.25139	6.3792	6.03326	6.14608	6.14714	6.17963	6.10814	6.2887
CLIP1	0.446685	6.80176	22.4035	6.19511e-06	0.000304747	Cort	6.64788	7.14845	6.85152	6.84273	6.59658	6.99323	6.7055	6.54117	6.71257	7.42488	6.90251	6.8777	6.72707	7.10027	6.90582	6.86865	6.44185	6.45441	6.48069	6.35157	5.71878	5.96608	5.80928	5.7536	6.49641	6.9301	6.7058	6.61809	6.668	7.22202	6.77984	6.79173	6.4128	6.87315	6.658	6.56246	6.75008	7.01222	6.75574	6.71874	6.64941	7.08753	6.84632
RELB	-0.324774	5.93606	22.3983	6.20098e-06	0.000304747	Cort	6.26827	5.83642	5.92644	5.86055	5.8316	5.37547	5.73756	6.03752	6.2476	5.31327	5.84188	5.82534	6.27583	5.86287	6.03145	6.01204	6.23974	6.25797	6.37214	6.58955	6.13138	5.96518	6.11469	6.28811	6.38804	6.13207	6.1869	5.97954	6.37187	5.98521	6.1542	5.9333	6.05933	5.73178	5.84617	5.78743	6.22666	6.05274	6.30919	6.42291	6.32055	5.72464	5.97509
PWWP2A	-0.161972	5.17463	22.3704	6.27719e-06	0.000307378	Cort	5.07015	4.95452	5.0309	5.23322	5.15127	5.05583	5.13562	5.04329	5.12502	4.8057	4.99078	5.07972	5.41246	5.17125	5.40857	5.29855	5.57154	5.2374	5.43038	5.32141	5.4767	5.42674	5.35069	5.39627	5.25147	5.05039	5.20921	5.30603	5.11354	5.03462	5.16234	5.15345	5.15306	5.09522	5.23163	5.21614	5.34387	5.02214	5.17546	5.27299	5.16344	5.12506	5.16286
NDUFS7	-0.181036	4.91437	22.3248	6.40381e-06	0.000312451	Cort	5.0604	4.83101	5.00273	4.63847	5.03796	4.69682	5.12055	5.15002	5.39294	4.78807	5.07022	4.99277	4.79623	4.60992	4.55741	4.56616	4.80647	4.90431	4.91453	5.11093	5.11596	4.80752	4.85695	5.06686	5.38739	5.11926	5.06303	4.86072	5.10491	4.69278	4.85689	4.60661	5.21131	4.97293	4.92494	4.90604	4.77677	4.94809	4.8507	5.04368	5.22939	4.67023	4.75511
TXNIP	1.07793	7.03866	22.3013	6.47843e-06	0.000314959	Cort	7.03927	8.01176	7.29247	7.25629	7.13094	8.13152	7.38424	7.212	6.58016	7.74968	7.00716	6.92182	7.35618	7.98042	7.45055	7.39619	6.3901	6.60382	6.46916	6.39893	5.40493	5.97285	5.46614	5.46857	4.28581	5.10216	4.42033	4.40709	6.15222	6.93036	6.29899	6.30096	5.71727	6.34982	5.99746	5.78226	4.54819	5.58546	4.81563	4.71425	6.90388	7.69809	7.17
RBM26	-0.139112	7.09142	22.2266	6.68519e-06	0.00032385	Cort	7.09652	6.92804	7.05105	7.12039	6.91783	6.89845	6.91324	6.78478	6.75672	6.82534	6.82512	6.90287	7.04025	6.96118	7.12979	7.1276	7.34378	7.06209	7.12338	7.06171	7.2636	7.1527	7.17138	7.14184	7.22351	7.20818	7.26092	7.35284	7.05131	6.96144	7.10436	7.15883	7.11014	7.01496	7.17644	7.18446	7.25331	6.96517	7.13646	7.08874	7.00257	6.99654	7.11273
SMARCA2	0.781661	9.46822	22.1878	6.80872e-06	0.00032866	Cort	9.28069	10.3888	9.92623	9.76155	9.54454	10.3698	9.94715	9.84328	9.79332	10.6885	10.32	10.1826	9.71381	10.4428	10.0627	9.92271	7.50568	8.29842	7.91987	7.77365	8.53515	9.39255	8.94706	8.78926	7.66191	8.34322	7.92824	7.84571	9.20092	10.0075	9.62303	9.52982	9.35529	10.0805	9.77462	9.63226	9.28379	10.0704	9.68968	9.57621	9.35032	10.1711	9.71879
OAS2	-0.689336	7.71499	22.1222	7.0073e-06	0.000337046	Cort	7.28167	6.3449	7.03124	7.06838	7.38679	6.36392	6.82478	6.96512	7.00412	6.38473	6.73571	6.79788	8.16255	7.5824	8.10631	7.97678	8.48487	8.14139	8.38421	8.39274	7.9761	7.19711	7.61693	7.68234	7.84962	7.34355	7.76451	7.75994	8.07957	7.45524	7.88557	7.97575	7.61801	6.87038	7.4273	7.32357	7.54199	6.75247	7.11884	7.27405	6.94101	6.41868	6.70165
FAH	-0.402222	4.66608	22.0551	7.20738e-06	0.000345061	Cort	4.67327	4.34158	4.49776	4.50199	4.35561	3.9511	4.28889	4.30478	4.7882	4.32956	4.49435	4.61685	5.0728	4.4926	4.55741	4.71102	4.57696	4.43416	4.60652	4.77267	4.77782	4.59469	4.62266	4.80249	4.30824	4.08801	4.12729	3.98921	4.91535	4.58183	4.86646	4.65938	5.50083	5.04196	5.08521	5.13326	4.54928	4.38691	4.4608	4.57804	5.17426	4.69311	4.86494
PYCRL	-0.188666	4.67551	22.0496	7.2248e-06	0.000345061	Cort	5.00705	4.64534	4.85224	4.61794	4.66225	4.33823	4.7438	4.85865	4.72376	4.41244	4.57905	4.43801	4.49077	4.21145	4.25877	4.20375	4.67794	4.66778	4.75223	4.94236	4.87372	4.45858	4.63367	4.89151	5.04073	4.76787	4.74586	4.65519	4.73538	4.5712	4.63979	4.54384	4.81104	4.62118	4.57572	4.51052	4.71396	4.76818	4.69605	4.79755	5.13445	4.69527	4.80456
NFAT5	-0.256058	7.42072	22.0049	7.36765e-06	0.000350649	Cort	7.32842	7.28968	7.32551	7.37879	7.25601	7.04425	7.22265	7.2114	7.22854	7.11773	7.33562	7.33765	7.64609	7.4073	7.61374	7.72616	8.36893	7.91214	7.97098	8.06688	7.45291	7.34808	7.33454	7.37855	7.18254	7.01775	7.19939	7.45356	7.50281	7.219	7.45916	7.52315	7.41943	7.57755	7.44014	7.72584	7.58024	7.13391	7.32778	7.24623	7.5615	7.53176	7.73038
SMARCA5	0.105499	8.14965	21.962	7.50789e-06	0.000356074	Cort	8.0215	8.15253	8.18632	8.31902	8.01005	8.23384	8.00634	7.81924	7.99492	8.25394	8.21701	8.28383	7.97825	8.22121	8.22709	8.16731	8.16495	8.18947	8.08261	7.99915	8.07554	8.21939	8.13898	8.01067	7.86589	8.02514	8.09309	8.18417	7.90783	8.05692	8.09718	8.20692	7.88232	7.92019	7.9791	8.0026	8.28122	8.09164	8.1766	8.10179	8.00905	8.31109	8.27378
ARMC9	0.742895	5.3182	21.9293	7.62638e-06	0.000360082	Cort	4.97871	5.93903	5.66233	5.40281	4.79901	5.59147	5.44088	5.50429	5.27106	5.9885	5.82431	5.6822	4.862	5.48915	5.21904	5.22002	3.91407	4.63957	4.56489	4.52446	3.85043	4.79128	4.49648	4.48914	5.28649	6.23727	5.87423	5.61836	5.46927	6.12744	5.96681	5.82988	3.75413	4.40173	4.09008	4.0716	4.57521	5.36607	5.1838	5.01098	5.08289	5.80733	5.60273
MEN1	0.173886	5.85325	21.9206	7.64551e-06	0.000360082	Cort	5.89924	6.09865	5.86626	5.67427	5.88744	5.84833	5.86815	6.07994	5.94645	5.76662	5.69708	5.73426	5.64932	5.69407	5.5217	5.5251	5.4694	5.54844	5.5503	5.80975	5.72342	5.80703	5.71506	5.89021	5.85654	5.97023	5.70165	5.56433	5.77671	5.8929	5.7183	5.57439	5.64385	5.7907	5.60525	5.55777	5.6829	6.11651	5.94036	6.072	5.97477	5.87606	5.9296
TPCN1	-0.396908	5.8917	21.9098	7.68695e-06	0.000360781	Cort	5.99959	5.57452	5.69545	5.58777	6.4477	5.90344	6.32805	6.60973	5.86871	5.08479	5.48401	5.42348	5.7726	5.174	5.36861	5.51386	5.35206	4.99172	5.00823	5.41728	5.0222	4.57228	4.89126	5.1186	6.39395	6.09083	6.12155	6.11598	6.28175	5.7805	5.99082	5.90173	6.21641	6.01078	5.94951	6.07334	5.68041	5.65194	5.73916	5.79441	6.11853	5.67188	5.86625
FOXN3	0.381426	7.20943	21.879	7.79185e-06	0.000364444	Cort	6.71339	7.38627	6.95293	6.90265	7.2894	7.57446	7.39844	7.2481	6.53543	7.06642	6.67274	6.65663	7.27346	7.56208	7.42222	7.34177	6.62902	6.92739	6.80013	6.6652	6.84091	7.46182	7.04074	6.94531	6.24238	6.62514	6.3401	6.31539	6.94514	7.52683	7.20204	7.15648	7.24191	7.42957	7.32134	7.30386	7.32241	7.48897	7.25384	7.28275	6.61154	7.13106	6.77942
NOD2	-0.714484	4.54495	21.7013	8.4302e-06	0.000392946	Cort	5.61611	4.84461	5.14019	5.21739	4.09605	3.17176	3.50826	3.82257	5.24099	4.36566	4.63387	4.65569	4.79623	3.96868	4.46075	4.5601	6.09277	5.60673	5.83191	6.02039	5.51263	4.84833	5.19632	5.3553	4.16349	3.4509	3.8296	3.74613	5.04584	4.31361	4.65213	4.66382	4.33771	3.58673	3.77098	3.97744	3.69949	2.94901	3.30533	3.44553	5.46285	4.56669	4.95102
PRICKLE4	0.461823	1.2235	21.6354	8.66732e-06	0.000402487	Cort	0.996712	1.75484	1.33544	1.05106	1.30648	1.42265	1.76653	1.67055	1.35014	1.87915	1.32619	1.45798	0.577154	1.26892	0.689139	0.915008	1.72796	2.17256	1.82355	2.05651	1.58731	1.66643	1.52198	1.47003	0.69993	1.20163	0.945674	0.52027	1.07173	1.79773	1.68216	1.13169	1.2315	1.6228	1.24735	1.0631	0.557874	0.800693	0.722824	1.04185	1.07072	1.21741	0.942802
MYB	0.737555	6.37738	21.6312	8.69425e-06	0.000402487	Cort	5.75558	6.49204	6.19489	6.16096	5.78063	6.75735	6.44406	6.32266	6.20575	7.20265	6.94318	6.78161	5.93328	6.92002	6.6005	6.5276	6.15374	6.48866	6.33808	6.25652	5.86807	6.34842	6.19842	6.18119	4.68235	5.52388	5.09265	5.09876	6.00918	6.55991	6.46141	6.39153	5.95158	6.84563	6.6273	6.47381	5.51553	6.12773	5.86856	5.808	6.39146	7.19732	6.90998
CAPNS1	0.180333	7.55997	21.6128	8.75431e-06	0.000403889	Cort	7.65524	7.79281	7.62575	7.51409	7.64839	7.64029	7.69577	7.81258	7.61013	7.66476	7.58301	7.47625	7.73666	7.81372	7.67011	7.66536	7.5427	7.75231	7.71729	7.72145	7.5422	7.71059	7.67234	7.72449	7.74456	7.86942	7.70665	7.54976	7.51413	7.64473	7.4906	7.43445	7.46572	7.65698	7.55834	7.4392	7.33464	7.53411	7.45712	7.47053	7.72414	7.7749	7.65199
HIPK2	0.554968	8.77702	21.5927	8.8431e-06	0.000406603	Cort	8.81586	9.49497	9.12524	8.96759	8.96865	9.55697	9.27595	9.2676	8.8305	9.45254	9.14338	9.0104	8.57648	8.87591	8.69635	8.61357	7.96479	8.33212	8.22418	8.15395	8.1173	8.4157	8.19856	8.22094	8.30026	8.45181	8.32093	8.27833	8.24944	8.59663	8.32096	8.30552	7.56085	8.10101	7.70299	7.72331	8.60771	9.33967	8.84368	8.79246	8.57868	9.05395	8.76928
RGS14	-0.527795	5.76069	21.5597	8.97245e-06	0.000410097	Cort	6.49894	6.00978	6.1777	6.03672	6.59874	5.94138	6.40729	6.66274	5.7675	4.6103	5.10621	5.34572	6.39305	5.80463	6.0297	6.12718	6.51598	6.35693	6.511	6.6821	6.26774	5.74301	6.06921	6.28867	6.15806	5.75214	5.90563	5.72632	5.94708	5.27992	5.54513	5.44038	6.22728	5.50608	5.72505	5.69894	5.33883	4.92346	5.2755	5.41137	6.3195	5.48977	5.90879
PEX19	-0.173362	6.15512	21.5511	8.99548e-06	0.000410097	Cort	6.21602	5.93903	6.10129	6.12585	6.26889	6.19359	6.30965	6.20061	6.51082	6.29172	6.43018	6.40117	6.35064	6.19301	6.33735	6.29565	6.08633	5.98008	6.12019	6.22738	6.18067	6.0354	6.18119	6.17733	6.21519	6.16251	6.26885	6.16755	6.10143	6.00772	6.16759	6.07766	5.98444	5.88628	6.03177	5.94904	6.21193	6.05904	6.18335	6.21218	6.43517	6.32031	6.38938
MX1	-0.75161	8.53774	21.5503	9.00979e-06	0.000410097	Cort	8.3807	7.40231	8.03199	7.99078	8.34531	7.23915	7.78283	8.04359	8.4408	7.63935	8.0104	8.15128	9.5613	8.96823	9.41403	9.29256	9.30115	9.01713	9.17874	9.29304	9.38484	8.45176	9.00809	9.07702	8.80902	8.10717	8.48449	8.50067	9.01321	8.19718	8.6094	8.68447	8.1159	7.18688	7.82819	7.71027	8.59931	7.91179	8.23857	8.43767	8.05869	7.39794	7.80058
RBCK1	-0.25069	6.14202	21.5374	9.04986e-06	0.000410543	Cort	6.1174	5.90536	5.84243	5.68473	6.13134	5.8187	6.10854	6.35901	6.00021	5.58747	5.80851	5.6335	6.32754	6.02352	6.01133	6.07629	6.61979	6.53565	6.62252	6.85221	6.17179	5.78566	6.01903	6.27649	6.31515	6.00184	5.99409	5.94151	6.60307	6.17658	6.33733	6.24188	6.29747	6.26432	6.10164	6.17846	5.71143	5.76613	5.72736	5.88219	6.28427	5.85544	6.04651
FOXJ2	0.160549	5.24266	21.5173	9.13044e-06	0.000412818	Cort	5.41657	5.63984	5.47187	5.39412	5.2766	5.27968	5.17529	5.1747	5.0649	5.29466	5.22007	5.12446	5.24777	5.18631	5.20853	5.13615	5.15121	5.33774	5.25136	5.22301	4.92191	5.04869	4.99151	4.9781	5.26658	5.34332	5.26716	5.16545	5.37255	5.55152	5.39238	5.29644	5.09322	5.09443	5.03263	5.00371	5.32042	5.37686	5.18636	5.34121	5.17349	5.34734	5.16286
HSD17B7	-0.281499	5.23742	21.4975	9.21042e-06	0.00041505	Cort	5.3194	5.13276	5.23617	5.23771	4.72034	4.57086	4.6162	4.72023	5.14681	4.75345	4.99311	4.91922	5.14423	4.83329	5.0611	5.18737	5.08616	5.06483	5.05487	5.23494	5.45108	4.97329	5.27638	5.30117	5.32344	4.8645	5.21924	5.20371	5.12342	5.00245	5.12564	5.0746	5.5622	5.39076	5.53433	5.57805	5.73127	5.6005	5.64287	5.65982	5.09189	5.06453	5.13201
SH2B3	-0.261264	6.2863	21.4743	9.30548e-06	0.000417945	Cort	6.27101	5.98043	6.1448	6.01856	6.68617	6.23285	6.59195	6.62414	6.31651	6.02713	6.2484	6.25017	6.65018	6.35197	6.57235	6.59612	6.54083	6.42066	6.47685	6.52159	6.18655	5.92619	6.05919	6.11407	6.10259	5.82645	5.9526	5.98095	6.31262	6.03118	6.22035	6.16106	6.6255	6.38977	6.53786	6.48619	5.97518	5.67453	5.86696	5.99236	6.69654	6.27301	6.54652
CHCHD3	-0.128098	6.62569	21.3929	9.64565e-06	0.000431794	Cort	6.60631	6.45899	6.61038	6.70812	6.68442	6.53421	6.55645	6.54306	6.6888	6.51369	6.65518	6.72172	6.69078	6.50007	6.68293	6.63958	6.51044	6.60791	6.57916	6.58656	6.67643	6.6467	6.64482	6.64383	6.60685	6.50415	6.66235	6.68551	6.79302	6.72245	6.77815	6.84737	6.73072	6.61008	6.73921	6.76316	6.75458	6.6222	6.69577	6.65762	6.72441	6.65948	6.68403
RSBN1	0.179057	5.60176	21.3812	9.69531e-06	0.000432404	Cort	5.33661	5.46376	5.45118	5.67151	5.57623	5.52976	5.57722	5.29588	5.11802	5.4888	5.43769	5.48064	5.47686	5.61637	5.57606	5.66943	5.59755	5.62757	5.49129	5.38628	5.40566	5.56872	5.55353	5.26635	5.68715	6.15963	5.97127	5.96065	5.33277	5.46548	5.43014	5.53217	5.5021	5.55009	5.54961	5.60027	5.46787	5.32417	5.40186	5.45091	5.35016	5.70441	5.69836
SPHK2	-0.143689	5.02903	21.3691	9.74742e-06	0.000432404	Cort	5.27298	5.15817	5.09001	4.94446	5.15465	4.68708	5.20115	5.27321	5.41922	4.84033	5.1684	5.13074	5.22067	4.89707	4.89533	4.97333	5.02323	4.96469	5.0115	5.24929	5.07484	4.76552	4.9994	5.17334	5.41672	5.12736	5.11834	4.92742	5.30986	4.97135	5.00089	4.89136	5.06494	5.24983	4.94197	4.92024	4.98698	5.15346	5.05404	5.33065	5.3805	4.8593	4.98071
PPP2CA	0.0814268	7.57231	21.3674	9.75491e-06	0.000432404	Cort	7.38627	7.43835	7.49099	7.56919	7.55777	7.69649	7.55143	7.43946	7.47748	7.71627	7.73283	7.71185	7.45588	7.58821	7.60576	7.51466	7.62874	7.58561	7.58683	7.48909	7.64091	7.68581	7.63981	7.55564	7.40651	7.67172	7.61418	7.61916	7.43324	7.53581	7.54142	7.64852	7.28527	7.30427	7.4142	7.4208	7.58716	7.72238	7.66065	7.57661	7.56679	7.75161	7.75114
NUDT3	-0.375794	2.20791	21.2966	1.00645e-05	0.000444675	Cort	2.44788	1.93091	2.21433	1.95259	2.27665	2.05356	2.45873	2.39113	2.0421	1.10426	1.92339	1.75971	2.28373	1.95241	2.03273	2.41706	1.82637	1.99154	2.10611	2.1019	2.90619	2.69299	2.73003	2.84866	2.27317	2.03501	2.24269	2.05066	2.50808	1.74826	2.22209	2.05727	2.66086	2.72026	2.51966	2.52872	1.64865	2.0435	2.22657	2.17707	2.35227	1.68555	2.24015
THSD4	1.24485	-0.61434	21.2362	1.03369e-05	0.000455226	Cort	-0.00409254	1.44243	0.430102	0.0778417	-1.59888	-0.490521	-1.30757	-2.04091	-1.71616	-0.57839	-1.63631	-3.32652	-1.86536	-0.270298	-1.62189	-1.65824	0.80394	1.14052	0.86839	0.821279	-3.28803	-0.919382	-1.73538	-1.27939	-0.754319	1.07323	-0.110921	0.11819	-0.639606	0.129131	-0.229715	-0.291992	-2.65015	-0.118636	-1.07252	-1.57652	-2.21245	-0.936057	-2.88348	-2.08378	-1.78936	-1.10436	-2.50118
SLC7A6OS	-0.247692	2.97317	21.1828	1.05834e-05	0.000464504	Cort	3.14573	2.93313	2.89985	2.81513	2.98643	2.67682	3.05371	3.10682	3.19212	2.87152	2.88619	2.62901	2.90701	2.42818	2.64463	2.54037	3.2529	3.07491	3.40041	3.28109	3.20026	2.56984	2.82774	3.12034	3.17274	2.60278	2.71272	2.79364	3.201	3.03631	3.07651	2.80499	2.92012	3.11973	3.0023	2.96739	2.79489	3.08026	3.04296	2.93409	3.20928	2.84187	2.75397
SLC16A3	0.347956	5.17038	21.1759	1.0616e-05	0.000464504	Cort	5.19701	5.6028	5.36733	5.03843	5.26961	5.37374	5.39417	5.54839	5.71808	5.72156	5.65352	5.56653	4.68389	4.89207	4.52491	4.54668	4.79801	5.01387	4.97433	5.12474	5.41213	5.57407	5.47653	5.71558	4.71734	5.01508	4.73367	4.40569	5.2754	5.38144	5.2486	4.93849	4.38562	4.86463	4.51472	4.41015	5.26441	5.81853	5.49657	5.55688	5.23604	5.29062	5.27151
DNPH1	-0.324388	4.34601	21.0844	1.10547e-05	0.000482143	Cort	4.63282	4.16313	4.3906	4.11936	4.08548	3.42039	4.0867	4.13241	4.83897	4.22486	4.58215	4.65394	4.00382	3.80454	3.80507	3.79076	4.01976	4.05288	4.22707	4.26995	4.64241	4.28817	4.49741	4.56206	5.05323	4.72772	4.73978	4.69345	4.40125	4.16443	4.31283	4.21165	4.4847	4.1274	4.20295	4.18176	4.41811	4.3681	4.48488	4.70247	4.6209	3.87463	4.15515
MRPS5	-0.146458	5.82328	21.0532	1.12083e-05	0.000487275	Cort	5.97324	5.86881	5.94549	5.9097	5.72553	5.69157	5.65577	5.69321	5.85494	5.63685	5.7456	5.71098	5.85469	5.64042	5.74463	5.6587	5.74763	5.70693	5.74777	5.66165	6.09562	5.85959	6.01125	6.08233	6.10699	5.86486	5.99555	6.00143	5.77587	5.64965	5.71595	5.6847	6.02459	5.80142	5.86884	5.99783	6.03286	5.8619	5.93162	5.98564	5.84586	5.73097	5.77963
COLCA1	1.15376	1.70014	21.0195	1.13826e-05	0.00049327	Cort	0.107058	1.71097	1.01695	0.551881	2.14709	2.82118	2.64758	2.35704	0.809619	2.55746	1.55805	0.430158	1.73035	2.73412	1.59783	1.93046	-0.388869	0.976982	0.312872	-0.219969	-1.48757	0.233183	-0.90838	-1.33263	-0.12408	1.75961	0.871296	0.435245	0.796544	1.59811	1.03728	0.649658	0.115056	1.60511	0.639383	0.508278	1.36131	2.59418	1.92977	1.62925	1.24503	1.40855	1.25195
ESYT2	0.272114	6.77301	21.0096	1.14266e-05	0.000493599	Cort	6.43889	6.79098	6.70267	6.71108	7.08988	7.36576	7.155	7.09964	6.86734	7.38502	7.22441	7.22946	6.39978	6.77342	6.66021	6.5458	6.70213	6.84578	6.7448	6.73917	6.81046	7.03152	6.92183	6.90167	6.52482	6.87405	6.70691	6.68119	6.51918	6.77666	6.70153	6.6816	6.24686	6.50069	6.43525	6.39001	6.88514	6.96696	6.91063	6.89451	6.62315	7.01805	6.82894
SMIM8	-0.238084	2.89327	20.9071	1.19578e-05	0.000514908	Cort	2.69919	2.40939	2.63889	2.90071	2.95967	2.92425	2.74593	2.71205	2.59685	2.6496	2.81943	2.83993	2.90323	2.57267	2.69153	2.92687	3.1766	2.72143	2.93736	2.83811	3.12518	2.58876	2.53769	2.58	3.04499	2.72047	3.09689	3.16105	2.8536	2.45647	2.50397	2.9182	2.91629	2.80019	2.97817	3.02545	3.27274	2.95982	3.02594	2.94336	2.84156	2.86124	2.78314
TMEM2	2.2708	5.54704	20.8576	1.22373e-05	0.000525275	Cort	1.81809	4.32105	2.75341	2.51309	-0.269637	2.81097	0.621044	0.593587	0.138778	3.44752	1.57059	1.23366	0.788718	3.44134	1.70721	0.959884	5.267	5.81532	5.40949	5.19797	0.845812	3.51406	1.46996	1.2523	5.03905	7.65919	5.91067	5.74576	3.45594	5.68951	4.09505	3.96568	3.17873	6.51911	5.03095	4.18764	1.4574	4.0819	2.33653	1.59828	1.9245	4.24122	2.77348
MOV10	-0.336676	5.51832	20.792	1.25842e-05	0.000538459	Cort	5.50252	5.09272	5.16346	5.10551	5.44937	4.84805	5.04024	5.36256	6.17185	5.81032	5.74005	5.83998	5.74222	5.30455	5.48326	5.55405	5.86283	5.66947	5.80676	5.89923	5.8245	5.22156	5.53962	5.68158	5.95001	5.59893	5.70789	5.65054	5.71091	5.42538	5.53584	5.42566	5.70954	5.48809	5.45912	5.53565	5.29529	5.20886	5.15994	5.33242	5.34264	4.93984	5.11394
NEK6	-0.24072	7.70372	20.7719	1.26966e-05	0.00054156	Cort	7.73907	7.43105	7.61368	7.60831	7.66001	7.19542	7.50058	7.56004	8.1161	7.56032	7.83157	7.91105	7.87463	7.52259	7.66062	7.71133	7.77823	7.70626	7.76741	7.74979	7.63354	7.45168	7.60018	7.61374	7.87848	7.66844	7.76087	7.70467	7.85481	7.63994	7.72424	7.70752	7.99096	7.8003	7.8856	7.89411	7.53278	7.40299	7.50168	7.57884	8.0244	7.66335	7.80429
ATG5	0.151295	5.56825	20.7571	1.27804e-05	0.000543427	Cort	5.39345	5.55552	5.56711	5.66429	5.41531	5.77011	5.46995	5.20137	5.32332	5.67367	5.68775	5.60492	5.38696	5.53585	5.49601	5.45955	5.68736	5.77802	5.73103	5.58315	5.6547	5.80652	5.63677	5.58485	5.42444	5.63194	5.62261	5.76439	5.44003	5.65189	5.56224	5.5993	5.30075	5.191	5.24614	5.27347	5.60531	5.55371	5.56201	5.38439	5.39907	5.79832	5.66021
GLUL	1.28457	7.22497	20.7434	1.28731e-05	0.00054566	Cort	6.56391	8.20009	7.24488	7.02421	7.34825	8.64276	7.87937	7.73561	7.42474	8.97129	8.09573	7.83829	6.97892	8.31557	7.397	7.19328	5.21163	5.9953	5.56926	5.41279	7.11431	7.93697	7.47677	7.32436	2.73721	3.38359	2.82863	2.87256	5.90833	7.40591	6.42338	6.12023	7.296	8.35021	7.71633	7.51987	6.05222	7.29067	6.38876	6.32435	6.58717	7.97726	7.08346
CD160	0.483125	0.796942	20.7015	1.30996e-05	0.000553531	Cort	0.396835	1.25145	0.802642	0.512879	-0.036252	0.772924	0.229964	0.383832	0.317086	2.26146	-0.0141322	0.430158	0.35152	0.881924	0.45829	0.666952	1.13104	1.03358	1.01877	1.20083	1.06618	1.23341	0.632052	0.68352	0.197656	0.805747	0.666618	1.28672	0.40524	1.00843	0.495429	0.417282	0.242964	1.3843	0.49137	0.673821	1.26899	1.56619	0.736843	0.995064	0.431926	0.834093	0.548814
PIGV	0.372007	4.49721	20.679	1.32316e-05	0.000557372	Cort	4.84813	5.26886	4.91616	4.87118	4.23804	4.69266	4.43193	4.68516	4.42783	4.68024	4.33987	4.31988	4.58467	4.81931	4.64616	4.52818	4.45306	4.62352	4.62476	4.65072	4.32166	4.56274	4.45599	4.46204	4.35478	4.33836	4.11526	4.21163	4.53466	4.84663	4.70166	4.58027	4.47039	4.99178	4.7323	4.5011	4.51619	4.83525	4.65049	4.63827	4.59813	5.04604	4.6442
CNST	0.186103	5.62697	20.6224	1.35685e-05	0.000569795	Cort	5.15613	5.46211	5.33459	5.40081	5.5534	5.80718	5.69645	5.53575	5.33803	5.84179	5.67909	5.56653	5.46792	5.64687	5.58278	5.62948	5.27661	5.27823	5.31221	5.22813	5.27045	5.53924	5.46709	5.325	5.61251	5.74928	5.70031	5.6872	5.41985	5.59706	5.5103	5.58456	5.76759	6.02914	5.90266	5.84871	5.60688	5.77585	5.65446	5.51914	5.45843	5.6904	5.53645
PIBF1	-0.151623	4.51429	20.6087	1.36513e-05	0.000569998	Cort	4.47166	4.31374	4.40168	4.56411	4.65034	4.65176	4.5348	4.33866	4.43106	4.30851	4.43898	4.51107	4.51451	4.54981	4.70801	4.70444	4.62834	4.22376	4.35855	4.25328	4.47109	4.31114	4.34383	4.35246	4.53677	4.34722	4.55116	4.69916	4.48747	4.39757	4.58676	4.75946	4.51795	4.26052	4.5195	4.69796	4.60594	4.21565	4.43093	4.34958	4.48971	4.55722	4.65476
SAMD9L	-0.846717	7.47567	20.6083	1.36696e-05	0.000569998	Cort	6.91795	5.65776	6.48101	6.77583	6.75616	5.78518	6.34453	6.27591	6.59537	5.89806	6.35058	6.6093	7.83993	7.16785	7.81257	7.78033	9.03312	8.54299	8.77745	8.72691	8.37479	7.59661	7.95349	7.90441	8.23517	7.60587	8.09301	8.3047	7.65585	6.72271	7.42035	7.64945	7.23577	6.24088	6.99552	7.04053	6.98626	5.85468	6.43303	6.60529	6.68524	6.15401	6.47419
ADAR	-0.25524	9.59336	20.6008	1.36994e-05	0.000569998	Cort	9.56367	9.26125	9.42446	9.40769	9.48538	9.09572	9.27671	9.393	9.44082	9.1101	9.23839	9.29461	9.82618	9.59166	9.73818	9.71601	10.0011	9.94862	10.007	10.0625	9.85306	9.58506	9.76489	9.81494	9.71459	9.46513	9.60753	9.58123	9.77669	9.52066	9.65166	9.6767	9.47346	9.2299	9.39259	9.34024	9.73254	9.49525	9.62242	9.69685	9.51457	9.3312	9.39047
ARID1A	0.141513	8.0528	20.5287	1.41454e-05	0.000586753	Cort	7.96368	8.07045	7.92173	7.75666	7.94855	8.04444	8.09186	8.19401	8.08822	8.24427	8.0888	8.02263	8.04348	8.09817	8.02642	8.05136	7.73089	7.73294	7.73617	7.87938	7.76792	7.84503	7.81124	7.95925	8.03746	8.04949	7.91142	7.81764	7.99234	7.97842	7.93465	7.77193	7.98914	8.14702	7.9717	7.97368	7.96902	8.18344	8.12156	8.20336	8.05116	8.00124	7.94836
FAM126B	0.165956	6.06985	20.4405	1.47118e-05	0.000608385	Cort	5.96374	6.10396	6.02582	6.06185	5.95916	6.25562	6.03981	5.93387	5.94135	6.29618	6.23959	6.22574	5.76845	5.90567	5.90934	6.00626	6.24018	6.03829	5.96546	5.92102	5.84113	6.01368	5.71706	5.61767	5.89178	6.07796	6.09354	6.23002	5.9344	6.03291	5.95987	6.06486	5.72277	6.00994	5.84522	6.02381	5.97964	5.87242	5.85817	5.71859	5.94214	6.20112	6.23604
YWHAQ	0.170262	8.16546	20.422	1.48333e-05	0.000611547	Cort	7.83385	7.98898	7.96141	8.03113	8.25209	8.48822	8.2377	8.11758	8.13766	8.46253	8.33257	8.29784	8.24489	8.44653	8.34841	8.3062	8.13046	8.17274	8.14239	8.03798	8.06245	8.30894	8.15238	8.03485	8.11187	8.24775	8.21628	8.24545	7.94063	8.18135	8.09729	8.14681	7.988	8.04346	8.04748	8.1013	8.21093	8.31472	8.21873	8.19019	8.00235	8.24325	8.16623
ERLIN1	0.211981	5.36474	20.3927	1.50281e-05	0.000617701	Cort	5.32373	5.60979	5.42426	5.49513	5.23894	5.60113	5.27963	5.18364	5.12602	5.56989	5.18786	5.25205	5.05757	5.42078	5.29284	5.15155	5.46711	5.65601	5.5687	5.46727	5.44968	5.76553	5.60697	5.51263	5.15575	5.30224	5.1416	5.29777	5.37365	5.59706	5.45783	5.46346	5.19242	5.37322	5.22652	5.31077	5.24771	5.3024	5.26283	5.23197	5.03791	5.48416	5.26808
STARD4	-0.352557	6.93017	20.3754	1.51522e-05	0.000619359	Cort	7.0017	6.62801	6.87953	7.03307	7.07793	6.77617	6.83671	6.73615	7.0432	6.7293	7.02065	7.14544	7.17789	7.04597	7.25606	7.28999	7.92009	7.53535	7.68915	7.59935	7.24175	6.82135	7.06786	6.97231	7.32532	7.04989	7.33111	7.47685	7.06506	6.77151	6.98477	7.13827	7.07081	6.767	7.05872	7.13206	7.30298	6.7535	6.99708	6.99415	6.9244	6.8153	7.02589
IARS	-0.175421	8.9436	20.3732	1.51598e-05	0.000619359	Cort	9.16031	8.92714	9.03116	9.06996	8.99842	8.93185	8.98236	8.93349	8.6795	8.53293	8.59826	8.65054	9.07355	8.8584	8.98858	9.00142	8.92039	8.79967	8.86123	8.82023	8.96019	8.80501	8.89368	8.90703	8.9926	8.82145	8.96314	8.99551	9.06427	8.99138	9.01176	9.04633	9.19138	8.97164	9.13811	9.17131	9.08543	8.8646	9.01875	9.03289	9.08718	9.02042	9.02874
LYN	-0.235633	8.07903	20.326	1.54819e-05	0.000629904	Cort	8.1237	7.82297	7.99855	8.10059	8.26503	7.94201	8.07314	8.02709	8.35416	8.05454	8.33406	8.35233	8.30909	8.0566	8.28138	8.29311	8.27447	8.05035	8.11038	8.11586	8.42741	8.22903	8.38553	8.34268	7.51083	7.3691	7.53834	7.55528	8.22394	7.96348	8.12998	8.19815	8.30327	8.05684	8.23933	8.24345	8.63866	8.34183	8.53519	8.50352	8.23289	8.0903	8.22323
NDUFB8	-0.128994	6.16015	20.3218	1.55108e-05	0.000629904	Cort	6.23832	6.11312	6.1385	6.11612	6.1193	5.95825	6.11375	6.22995	6.421	6.12517	6.22479	6.148	6.12488	5.91021	5.82084	5.99463	5.94836	5.99307	6.0733	6.1854	6.27368	6.13128	6.23783	6.27371	6.45271	6.35586	6.34726	6.28572	6.14479	5.98477	6.15073	5.98914	6.28711	6.07244	6.10602	6.09593	6.11028	6.15502	6.14707	6.22078	6.28034	6.06578	6.07284
ZNF771	-0.422047	1.66012	20.3124	1.55761e-05	0.000630668	Cort	2.12148	1.21002	1.98708	1.75785	1.08381	1.15842	1.71678	1.33911	1.35014	0.836654	1.54539	1.17653	1.28359	1.3968	1.512	1.34533	1.71774	1.41005	1.76283	1.95299	2.50446	2.05454	2.49371	2.62258	2.28453	2.1894	1.81681	2.08595	2.43798	1.68832	1.87983	1.97401	1.97617	1.44524	1.76522	1.48845	1.27954	1.00927	1.16781	1.30418	1.66002	0.895491	1.37203
WIPI2	0.277403	6.40148	20.2801	1.58017e-05	0.000637899	Cort	6.35434	6.73526	6.50853	6.33979	6.39552	6.5404	6.45706	6.49684	6.55186	6.88046	6.71431	6.58298	6.43065	6.61681	6.44444	6.40956	5.74196	5.92971	5.87333	5.81487	5.96667	6.12075	5.9512	6.03122	6.31515	6.47384	6.27578	6.1729	6.41598	6.56557	6.34039	6.30853	6.2737	6.3888	6.25153	6.17797	6.30978	6.68134	6.45094	6.56256	6.37314	6.49628	6.34482
PDCD4	-0.453742	7.65255	20.1944	1.64359e-05	0.000661533	Cort	7.8124	7.26398	7.59624	7.73352	8.23326	7.60101	7.8769	7.81768	8.36	7.99115	8.25394	8.38474	8.2259	7.71596	8.19748	8.22838	7.18011	6.74663	6.85069	6.82428	6.69041	6.25711	6.4052	6.33101	7.76852	7.43753	7.67875	7.85737	8.0561	7.5314	7.82485	8.01562	7.56223	7.17005	7.4425	7.50425	8.33778	7.72489	8.02498	7.9832	7.97156	7.59675	7.87022
PYCR2	-0.125195	6.60061	20.1773	1.65433e-05	0.000663885	Cort	6.86425	6.67206	6.76699	6.67234	6.85801	6.64794	6.86482	6.89829	6.87537	6.61502	6.71361	6.69697	6.53789	6.39972	6.36682	6.47317	6.31539	6.3472	6.40666	6.4803	6.66503	6.43984	6.55828	6.68292	6.79978	6.68653	6.67857	6.63904	6.6879	6.55152	6.64151	6.61675	6.62462	6.55354	6.50717	6.43438	6.76424	6.80635	6.81558	6.81762	6.82124	6.58922	6.66228
ATP1A1	0.336616	9.25145	20.1432	1.67978e-05	0.000672111	Cort	9.20771	9.54626	9.33795	9.24523	9.45486	9.77453	9.61794	9.64764	9.44492	9.8263	9.5159	9.42953	9.60681	9.86741	9.64546	9.57187	9.29901	9.69846	9.56673	9.50527	9.26968	9.76047	9.51683	9.52665	8.7068	8.94615	8.73901	8.62301	9.13651	9.57011	9.23737	9.16833	9.30785	9.60736	9.45457	9.35925	9.46481	9.7579	9.66093	9.65635	9.2266	9.51402	9.261
DCLRE1B	0.242328	4.41081	20.1266	1.69219e-05	0.000675085	Cort	4.27938	4.75743	4.5127	4.21206	3.91088	4.43616	4.25153	4.2988	4.4787	4.90368	4.62788	4.54155	4.03698	4.27301	4.05037	4.22535	4.36902	4.52085	4.53797	4.46057	4.49025	4.49038	4.51034	4.47759	4.20144	4.53066	4.26196	4.28636	4.12896	4.502	4.23784	4.21971	4.43735	4.54782	4.36989	4.44657	4.34336	4.60911	4.50959	4.51623	4.12573	4.56551	4.33503
SPAG16	-0.245671	3.64536	20.0866	1.72268e-05	0.000685232	Cort	3.74729	3.33594	3.65474	3.92136	3.67507	3.50517	3.46372	3.29866	3.98645	3.94473	4.08834	4.27523	3.51448	3.39024	3.74477	3.58414	3.73056	3.48321	3.59146	3.48612	3.76082	3.39548	3.54368	3.34676	3.58469	3.49258	3.76944	4.02238	3.3089	3.20165	3.5736	3.58104	3.56146	3.17175	3.54794	3.48619	3.44202	3.18528	3.17496	3.14966	3.85119	3.65478	3.8793
VAMP8	0.225663	5.45641	20.0682	1.73685e-05	0.000688848	Cort	4.98479	5.22013	5.07247	5.08322	5.66765	5.84771	5.69591	5.60819	5.59954	6.02013	5.59256	5.53184	5.47303	5.58108	5.39392	5.48024	5.99459	6.24866	6.1183	6.06738	5.46637	5.53009	5.46756	5.47488	5.53557	5.76306	5.62591	5.58914	5.35587	5.48826	5.39972	5.25296	5.52115	5.80675	5.60918	5.66492	5.20613	5.35519	5.31283	5.19299	5.45717	5.58544	5.40654
NEK10	1.06085	-1.0257	20.0567	1.74582e-05	0.000690386	Cort	-1.37748	-0.749447	-1.86745	-1.67796	-2.018	-1.79556	-2.88983	-3.05295	-1.15458	-1.22749	-3.46996	-1.67713	-1.97246	-1.83983	-1.62189	-2.07464	-1.19644	-0.913095	-1.12604	-1.5187	-1.11234	-0.767276	-1.66723	-1.03919	-2.70424	-0.379314	-0.849453	-0.969187	-2.73783	-1.87185	-2.77673	-1.225	-1.64408	-1.82193	-2.12863	-1.47395	-1.41496	-2.36849	-2.88348	-2.30009	-1.69633	-1.68922	-3.21457
FAM120C	0.283667	4.02244	20.0487	1.75205e-05	0.000690838	Cort	3.62499	4.17529	3.77582	3.64523	3.88672	3.91103	3.90613	3.78031	4.0276	4.36906	4.19953	4.12983	3.66724	3.91053	3.6566	3.7762	4.34764	4.37379	4.32613	4.14724	3.74267	4.16277	3.93896	3.92209	3.98528	4.06824	3.93985	3.86873	3.66533	3.89573	3.99588	3.81965	3.71716	4.26475	4.01752	3.9431	4.11786	4.30735	4.22006	4.07941	3.79021	4.13703	4.00226
SPI1	-0.31661	4.08569	19.9919	1.79712e-05	0.000703959	Cort	4.40252	3.88079	3.91871	3.96717	4.20424	3.72776	4.35136	4.26856	4.44071	3.79641	4.09269	4.24313	4.65831	4.43647	4.40556	4.3929	3.83826	3.36963	3.64501	3.71755	3.77875	3.35737	3.43741	3.67308	4.42189	4.20544	4.07302	4.16123	4.14587	3.84368	3.97834	3.87679	4.34628	4.04284	3.95001	4.07795	3.94134	3.88241	3.92637	4.10028	4.71175	4.03158	4.45319
TREX1	-0.345643	4.63087	19.9875	1.80065e-05	0.000703959	Cort	4.95352	4.68934	4.71361	4.70811	4.30183	3.47638	4.22805	4.31518	4.68502	4.00484	4.40261	4.37381	4.31974	3.97658	4.12455	4.06001	5.28529	5.11978	5.22628	5.3977	5.48764	4.89374	5.23468	5.49221	4.90657	4.58304	4.70272	4.60254	4.92216	4.62244	4.79256	4.67996	4.52804	4.31731	4.2797	4.35374	4.65945	4.5872	4.48488	4.75781	4.76792	4.39662	4.56661
USP25	-0.1606	5.93486	19.9872	1.8009e-05	0.000703959	Cort	5.7778	5.6688	5.76536	5.93343	5.92991	6.04902	5.87667	5.81175	5.65796	5.72686	5.82103	5.7972	5.82301	5.66163	5.82934	5.8772	6.25351	6.04734	6.12698	5.99004	6.12131	5.88946	5.99096	5.76235	5.86413	5.82373	5.92912	6.06294	5.94075	5.86174	6.02206	6.04517	6.03877	5.71641	6.0043	5.93396	6.08342	5.68705	5.90044	5.85461	5.98183	5.97048	6.06296
SP110	-0.480682	5.91316	19.9765	1.8115e-05	0.000706068	Cort	6.08269	5.62464	5.96498	5.95769	6.0307	5.60483	5.82233	5.82999	5.52813	5.15819	5.33849	5.27264	6.38968	6.01281	6.33593	6.30908	6.99416	6.77699	6.86408	6.9089	6.39413	5.9313	6.14522	6.17911	5.88153	5.21849	5.5569	5.602	6.30366	5.76711	6.12483	6.17769	5.83411	5.62444	5.86509	5.85672	5.70753	5.24097	5.43931	5.52739	5.71015	5.41311	5.6217
TPM3	0.0968253	9.23654	19.9084	1.86548e-05	0.000725026	Cort	9.08051	9.25231	9.1809	9.1651	9.06971	9.2156	9.07925	9.0597	8.93003	9.11642	9.01517	8.97602	9.33151	9.48695	9.40408	9.36573	9.08691	9.2646	9.215	9.12661	9.2108	9.45124	9.30552	9.2506	9.1537	9.21241	9.16886	9.17042	9.23711	9.34261	9.27372	9.28836	9.2544	9.2106	9.26391	9.22911	9.07553	9.09736	9.08831	9.07475	9.29116	9.40348	9.33403
PREP	0.13149	5.848	19.8927	1.87864e-05	0.000728054	Cort	5.75771	6.00221	5.8854	5.88032	5.51977	5.8339	5.60768	5.65455	5.8947	6.1141	5.99281	5.99395	5.80943	5.93797	5.85135	5.71487	5.93243	5.99575	6.03691	5.89762	5.83257	6.00578	5.93245	5.94821	5.82771	5.98084	5.93635	5.8418	5.84681	6.0273	5.9947	5.92531	5.6617	5.84306	5.70891	5.79644	5.78966	5.86094	5.9464	5.84969	5.93534	6.0943	6.0115
SCNN1B	-1.14256	1.26516	19.7511	2.00216e-05	0.000773711	Cort	0.562026	-0.38964	-0.142006	0.0778417	0.410258	-1.03667	0.299205	0.337956	-0.693912	-1.22749	-0.854369	0.293553	0.805024	-0.531782	0.203385	-0.0705564	0.933234	-0.112747	0.546927	0.278671	0.342123	-1.21507	-0.759023	-0.463118	2.71639	2.00971	2.39646	2.14069	2.02498	0.965777	1.16681	1.11452	1.28002	-0.687982	0.451866	0.482998	0.292041	0.239621	0.140738	0.102289	0.902472	-1.22987	-0.170291
DMTF1	0.251612	6.75015	19.7183	2.03125e-05	0.000782724	Cort	6.70679	6.93481	6.6158	6.65733	6.76171	7.12761	6.93675	6.85949	6.72415	7.41261	6.96739	6.99592	6.66365	6.87638	6.71864	6.77392	6.56953	6.60732	6.53729	6.53717	6.43992	6.45248	6.43773	6.41819	6.63984	6.98203	6.75274	6.90396	6.49044	6.6887	6.6247	6.55642	6.59795	6.76227	6.74841	6.73232	6.72906	6.88618	6.74364	6.63825	6.39279	6.63971	6.57112
ZC3H7B	-0.157558	7.34768	19.7035	2.04477e-05	0.000785701	Cort	7.54378	7.36224	7.42279	7.31149	7.35248	7.08083	7.36704	7.53468	7.37944	6.98696	7.12957	7.08172	7.47973	7.21299	7.25741	7.32597	7.4139	7.36265	7.44262	7.60773	7.59754	7.35914	7.51497	7.67687	7.44466	7.26088	7.34863	7.16469	7.47721	7.30099	7.34499	7.1986	7.40668	7.31706	7.23906	7.25032	7.4182	7.40382	7.43646	7.45711	7.65893	7.34028	7.38508
BACH2	1.27927	1.37786	19.6591	2.08734e-05	0.000799795	Cort	1.36799	2.99542	2.46155	2.14343	-0.592782	0.0850228	-0.115685	-1.03493	-2.88493	-1.07221	-0.499415	-0.627153	-0.211661	0.755488	-0.106434	-0.196211	0.156384	0.618413	0.202906	0.542793	-1.67006	-0.586596	-1.11985	-0.795467	-0.953407	-0.413118	-0.653701	-1.22192	1.02749	1.45126	1.11067	1.23066	0.0605399	0.880364	-0.0172759	0.292433	-1.00322	0.215777	0.0312387	-0.666459	0.256879	1.40855	0.63669
DSCR3	0.162506	6.26787	19.6463	2.09786e-05	0.000801559	Cort	6.27002	6.41864	6.31724	6.35124	5.98071	6.07646	5.99313	6.0067	6.09191	6.26602	6.26152	6.17924	6.26039	6.45727	6.30175	6.21426	6.37473	6.49969	6.50203	6.43927	5.91745	6.17888	6.11982	6.06635	6.31998	6.35837	6.24328	6.25736	6.24449	6.47058	6.34344	6.30333	6.22998	6.25584	6.22833	6.28331	6.14135	6.24244	6.19704	6.31307	6.11573	6.21925	6.15884
OAS1	-0.726633	5.65023	19.5899	2.15388e-05	0.000820651	Cort	5.41297	4.33075	5.07813	5.06142	5.1257	3.91103	4.48737	4.66091	4.70118	4.19841	4.33069	4.51684	5.66727	5.03425	5.56884	5.41324	6.80437	6.4874	6.60587	6.73917	6.32032	5.37999	5.91692	5.96657	5.87779	5.25796	5.66772	5.58236	6.31894	5.66195	6.09259	6.05251	5.17408	4.37979	4.92133	4.85646	5.56598	4.95621	5.25311	5.44385	5.26958	4.6414	4.95423
MARS	-0.175793	7.99412	19.5432	2.19722e-05	0.000834821	Cort	8.25697	7.93219	8.04136	7.96098	7.90413	7.64694	7.87714	8.00249	7.84773	7.45931	7.5859	7.58612	8.13389	7.7822	7.87309	7.9015	8.10838	8.09809	8.15315	8.2542	8.15918	7.91382	8.07645	8.21196	8.35247	8.14523	8.23787	8.14381	8.26909	8.03742	8.08516	7.95389	8.17101	7.86956	7.95502	7.94229	8.09359	8.11671	8.13295	8.24909	8.04528	7.80983	7.83509
ANAPC7	-0.148644	6.14697	19.4873	2.25301e-05	0.000853357	Cort	6.24492	6.10042	6.17741	6.201	6.17354	6.05499	6.18599	6.16369	6.33691	6.1875	6.22181	6.27702	6.19848	6.06373	6.09925	6.14551	6.13562	6.05889	6.04967	6.14487	6.19659	6.10071	6.17627	6.19095	6.01239	5.8697	5.88923	5.9597	6.19972	6.00378	6.15897	6.13946	6.19363	6.13041	6.21475	6.22113	6.25368	6.10154	6.24841	6.16772	6.2764	6.25702	6.23604
NAB2	-0.40517	4.86849	19.4826	2.25859e-05	0.000853357	Cort	5.07072	4.66751	4.83079	4.82217	4.64315	4.34001	4.55145	4.68172	4.44392	3.85322	4.04405	4.30218	4.47938	3.90061	4.06962	4.07708	5.19975	5.03568	5.17914	5.32461	5.22622	4.85519	5.0741	5.17453	5.25291	4.77727	4.91276	4.90091	5.37917	4.84859	5.09703	5.0657	5.23381	4.65059	4.76591	4.96315	4.10457	3.88619	4.14976	4.06249	4.92715	4.30625	4.71908
RTP4	-0.590791	1.96811	19.447	2.29419e-05	0.0008644	Cort	2.16066	1.53761	1.97094	1.87782	1.21891	0.118531	0.229964	0.554005	1.94595	1.67504	1.49363	1.74669	1.36283	0.74073	1.48768	1.4434	3.22791	2.81724	3.25645	2.96634	2.65763	1.26904	2.11743	1.65234	2.56627	1.86913	2.15135	2.19988	1.76694	0.951275	1.69176	1.89574	1.59013	1.24271	1.56686	1.38307	1.27954	1.46868	1.48266	1.42382	1.8647	1.19316	1.54098
NUBPL	-0.144586	4.25146	19.4299	2.3119e-05	0.000868659	Cort	4.0701	4.11063	4.09662	4.20443	4.13074	4.07362	4.12851	4.01159	3.96208	4.12005	4.11855	4.1448	4.21685	4.15692	4.30475	4.29706	4.32425	4.16004	4.0173	3.95659	4.40914	4.12276	4.12704	4.15991	4.14336	4.03102	4.30968	4.38175	4.13027	3.98564	4.13077	4.2177	4.44933	4.33352	4.3472	4.37623	4.32438	3.99701	4.0182	3.97479	4.3617	4.31189	4.55397
PIP5K1A	-0.125419	6.74844	19.4142	2.3283e-05	0.000872404	Cort	6.84817	6.72127	6.84083	6.85155	6.66029	6.58041	6.56115	6.65896	6.9027	6.82596	6.83783	6.84866	6.93999	6.85555	6.90238	6.91473	6.7683	6.60587	6.65316	6.64809	6.96671	6.95428	6.96038	6.96716	6.70786	6.60127	6.71402	6.72942	6.81311	6.69985	6.80907	6.72787	6.76388	6.66955	6.76764	6.74134	6.75079	6.63321	6.66723	6.66325	6.84441	6.80308	6.83156
CLIP2	-0.299654	7.55021	19.3081	2.44205e-05	0.000912238	Cort	7.85938	7.48537	7.66516	7.49295	7.53997	6.98842	7.4203	7.63561	7.27381	6.39682	6.78532	6.83142	7.86906	7.49606	7.64306	7.69511	7.67883	7.68627	7.80248	7.90561	7.76694	7.49918	7.67028	7.84139	7.48322	7.20226	7.19209	7.05297	8.00657	7.60476	7.71897	7.57056	7.67738	7.54456	7.43175	7.50641	6.98807	6.81753	6.96021	7.10914	7.87113	7.23548	7.51431
P2RX5-TAX1BP3	0.864814	0.911485	19.3026	2.44806e-05	0.000912238	Cort	0.367367	1.82513	0.688826	0.680638	0.267925	1.59918	1.02695	0.892289	0.170069	1.18346	0.637813	0.0608285	0.029464	-0.0748878	-0.0578887	0.0995195	0.300313	0.215484	-0.0458969	-0.419267	0.18967	1.09468	0.989588	0.799409	-0.460862	0.279668	-0.215119	-0.0555187	0.201303	0.550678	0.0643162	0.472252	0.787099	2.09163	1.20044	1.53839	1.56485	2.64416	1.65498	1.67449	-0.14262	0.519997	0.329025
AHNAK	0.821927	10.146	19.2846	2.47052e-05	0.000917109	Cort	9.92837	10.9699	10.4527	10.3302	9.9738	10.6456	10.2616	10.2549	9.08081	10.2362	9.55238	9.40364	9.53083	10.1481	9.75202	9.70194	11.2156	11.6464	11.5104	11.4217	10.6988	11.4263	10.9969	10.9633	8.90574	9.97318	9.41527	9.29893	9.7881	10.7384	10.2718	10.0698	9.86646	10.593	10.3082	10.2855	8.69807	9.65294	9.0872	9.02016	9.8746	10.6134	10.1957
TCEB3	0.151929	6.45839	19.2786	2.47465e-05	0.000917109	Cort	6.60926	6.67349	6.58432	6.52607	6.39124	6.52565	6.44661	6.45414	6.32566	6.49168	6.42587	6.42232	6.62256	6.67861	6.65522	6.59523	6.38527	6.45312	6.51158	6.45429	6.3061	6.45828	6.42583	6.39074	6.20924	6.42834	6.28147	6.28534	6.47585	6.5346	6.43593	6.45517	6.37421	6.42013	6.36421	6.31455	6.46435	6.70936	6.56903	6.58766	6.58601	6.63353	6.56063
UBQLN2	-0.199067	5.94005	19.1456	2.62735e-05	0.000971047	Cort	6.03634	5.75909	5.86189	5.84591	6.15386	5.9812	6.05407	6.0411	5.95882	5.67983	5.95982	5.92626	6.29796	6.09815	6.13035	6.19835	6.57095	6.45214	6.50029	6.5268	6.27723	6.03281	6.20411	6.2302	5.80127	5.79719	5.82705	5.79884	6.18752	5.93405	6.08077	6.05308	5.87812	5.72361	5.89301	5.94152	6.09467	5.89277	6.03948	6.02074	6.22419	6.06537	6.126
PNPLA2	0.220013	5.40898	19.0465	2.74739e-05	0.00101265	Cort	5.49403	5.71488	5.54593	5.3191	5.38186	5.3772	5.46305	5.79381	5.57929	5.42178	5.59946	5.50405	5.00472	5.06493	4.91218	4.83965	5.65157	5.77957	5.84158	6.00106	5.13261	5.40289	5.47087	5.63771	5.234	5.4877	5.15603	4.96392	5.51954	5.61212	5.59841	5.30214	5.11009	5.35415	5.02255	4.88569	5.15832	5.8081	5.47686	5.75415	5.36642	5.26468	5.25859
RPA2	0.209436	6.6596	19.0064	2.79762e-05	0.00102837	Cort	6.39324	6.66848	6.53668	6.55845	6.51292	6.74399	6.60966	6.48011	6.96452	7.23461	7.12267	7.02689	6.48004	6.77749	6.59624	6.57404	6.29449	6.45344	6.35264	6.33622	6.52369	6.6917	6.64293	6.56529	6.50675	6.74446	6.60994	6.57434	6.45147	6.7058	6.54321	6.53439	6.37491	6.47474	6.50295	6.4706	6.65576	6.78448	6.69398	6.64773	6.60441	6.84891	6.7294
AGTPBP1	0.133625	6.15797	18.9744	2.83827e-05	0.00104049	Cort	6.00946	6.22459	6.13458	6.17157	6.15175	6.3748	6.23945	6.01492	5.84043	6.09783	6.03189	6.06125	6.10691	6.30289	6.23877	6.31088	6.14137	6.20235	6.11375	6.05205	6.27407	6.64698	6.31252	6.14178	5.96861	6.20839	6.17374	6.27008	6.02579	6.25837	6.22284	6.22046	6.18609	6.21195	6.22504	6.27275	6.20156	6.02685	6.0654	6.04139	6.0379	6.33181	6.27379
TRMT61B	-0.19302	3.7442	18.9227	2.90527e-05	0.00106073	Cort	3.64355	3.34075	3.51144	3.50072	3.84972	3.78105	3.59572	3.61945	3.8482	3.60254	3.81018	3.82366	3.81343	3.67663	3.71539	3.93634	4.12984	3.90713	4.08551	3.86303	3.96446	3.6098	3.64266	3.72449	3.68023	3.53972	3.52452	3.68068	3.77308	3.60052	3.6617	3.70671	3.74335	3.84221	3.92137	3.87185	4.03931	3.88051	3.96261	3.76425	3.78619	3.63692	3.80301
STAT1	-0.708254	9.87705	18.9175	2.91509e-05	0.00106073	Cort	9.50046	8.7158	9.2971	9.39027	9.37772	8.38336	8.81477	8.96955	9.03254	8.28547	8.79633	8.90086	10.3661	10.0259	10.4016	10.3443	10.7741	10.4496	10.6212	10.5871	10.839	10.4283	10.6727	10.67	10.2872	9.6138	10.167	10.2678	10.1957	9.58019	9.97665	10.0981	9.51843	8.79006	9.40416	9.36369	9.73885	8.93343	9.46121	9.57207	9.55071	9.0222	9.41728
RMI2	0.50839	3.99804	18.9142	2.91692e-05	0.00106073	Cort	3.53177	4.15906	3.75555	3.80511	4.6575	5.07195	4.7469	4.52036	3.5951	4.12206	3.76177	3.84215	4.34365	4.97164	4.65165	4.46861	3.7756	4.02174	3.93542	3.74879	3.91466	4.36152	4.14492	4.11836	3.83309	4.16735	3.82796	3.83801	2.9307	3.39353	3.11981	3.0906	4.00929	4.1626	4.08202	4.04162	3.53965	3.85565	3.77154	3.67246	3.38719	3.83601	3.68945
C4orf46	0.209302	5.30711	18.9073	2.92557e-05	0.00106103	Cort	4.84813	5.26949	5.07561	5.1578	4.83627	5.09948	4.7735	4.68172	5.00868	5.28661	5.30134	5.26467	5.23654	5.56284	5.49957	5.39566	5.21799	5.41965	5.2157	4.96095	5.49037	5.65878	5.54143	5.41001	5.04741	5.31392	5.3153	5.39455	5.10358	5.40291	5.30362	5.38236	5.23689	5.24556	5.37977	5.3224	5.63078	5.63743	5.61325	5.46921	4.71069	5.09675	5.09273
PSMA4	-0.127702	7.49018	18.8717	2.97305e-05	0.00107537	Cort	7.34741	7.15375	7.3007	7.47038	7.50801	7.50866	7.42111	7.3023	7.51223	7.51855	7.59591	7.64324	7.65004	7.54546	7.73052	7.73116	7.58408	7.40951	7.47166	7.37125	7.52753	7.36361	7.43571	7.30434	7.39509	7.35473	7.49501	7.58765	7.26243	7.17033	7.29372	7.42533	7.59811	7.32485	7.52794	7.48249	7.68096	7.36877	7.51788	7.42424	7.43741	7.48228	7.53608
CEBPZOS	-0.150045	5.31715	18.8623	2.9856e-05	0.00107704	Cort	5.26151	4.97631	5.24515	5.502	5.46848	5.3798	5.35879	5.15002	5.18369	5.15819	5.39425	5.30076	5.08453	5.14697	5.30391	5.39293	5.43003	5.13279	5.11151	4.98941	5.30719	5.1971	5.30158	5.13463	5.22002	5.03245	5.21799	5.27502	5.20576	4.99629	5.17266	5.25197	5.15632	5.30636	5.39417	5.43379	5.52886	5.30027	5.36622	5.24578	5.42324	5.3705	5.58903
PCIF1	0.142364	5.2316	18.826	3.03498e-05	0.00109195	Cort	5.18914	5.38684	5.16819	4.99044	5.18467	5.01526	5.29313	5.43244	5.3577	5.26402	5.21808	5.15558	5.05416	4.9998	4.95051	4.93638	5.00443	5.22454	5.11759	5.24845	5.10712	5.13006	5.13918	5.31205	5.45367	5.42331	5.29766	5.21809	5.10092	5.24987	5.00763	4.95547	5.07529	5.18431	4.99962	4.99256	5.15903	5.44061	5.26767	5.3644	5.04719	5.05951	4.99636
PYCR1	-0.247019	6.69115	18.7902	3.08448e-05	0.00110682	Cort	7.10742	6.68771	6.91617	6.77197	6.69692	6.39758	6.6486	6.8031	6.79423	6.12517	6.38783	6.4507	6.5894	6.19673	6.22474	6.24178	6.4168	6.35138	6.48216	6.5859	6.98275	6.61964	6.8168	6.96939	7.16748	6.89945	6.9185	6.75951	7.06796	6.712	6.8415	6.74052	6.99175	6.68516	6.79404	6.72425	6.67762	6.56348	6.61979	6.78512	6.94755	6.57844	6.57946
ACSL5	-0.214132	6.54859	18.7727	3.10902e-05	0.00111174	Cort	6.58486	6.26149	6.45465	6.60266	6.55152	6.40693	6.45548	6.44808	6.36041	6.22355	6.19269	6.2467	6.63515	6.37096	6.51207	6.51105	6.43641	6.23552	6.32961	6.30341	6.33667	6.06779	6.18407	6.19154	6.7039	6.54048	6.70958	6.68263	6.71125	6.5959	6.66819	6.70007	6.71371	6.5613	6.7479	6.71749	6.6071	6.45564	6.5974	6.54186	6.58021	6.48914	6.55606
GLUD1	0.130508	7.67877	18.7653	3.11947e-05	0.00111174	Cort	7.6499	7.71824	7.72473	7.76343	7.66815	7.80547	7.67149	7.62595	7.5497	7.83464	7.65748	7.55167	7.69161	7.87117	7.77034	7.72521	7.66825	7.72665	7.70927	7.61476	8.00233	8.07735	8.07124	8.0018	7.7689	7.9095	7.87352	7.86475	7.57867	7.74994	7.6758	7.73588	7.72485	7.76014	7.80792	7.7072	7.50213	7.50012	7.50667	7.51396	7.72309	7.89462	7.81301
TLR1	-0.528877	4.73946	18.7651	3.12276e-05	0.00111174	Cort	4.85279	4.10075	4.51826	4.71779	4.4327	4.16465	4.33083	4.30478	4.63824	4.13407	4.4304	4.58793	4.65719	4.18988	4.49675	4.63811	5.42454	4.96013	5.18566	5.1063	5.08568	4.65653	4.94532	4.82089	4.48602	4.04198	4.31086	4.67734	4.8808	4.38683	4.62984	4.87105	4.31314	3.87396	4.28392	4.34324	5.95722	5.35519	5.72912	5.67381	4.94711	4.45131	4.81402
ZBTB18	-0.333367	4.47896	18.707	3.20283e-05	0.00113726	Cort	4.06666	3.73506	3.84092	3.90451	4.64795	4.28573	4.35542	4.47737	4.54285	4.16172	4.5429	4.63992	4.65157	4.4558	4.70537	4.79391	4.71823	4.44984	4.54475	4.44157	3.88601	3.69958	3.64266	3.75989	4.89087	4.57444	4.92583	4.96107	4.4586	4.14067	4.48831	4.56296	4.8457	4.46931	4.68091	4.79872	4.03931	3.87861	4.08274	3.96572	4.70217	4.67899	4.61745
PLEK	-0.358481	9.20265	18.6799	3.24382e-05	0.0011488	Cort	9.40982	8.95914	9.26663	9.36299	9.31094	8.93582	9.12278	9.1241	9.86823	9.50407	9.7559	9.80138	9.85387	9.55986	9.79078	9.80831	9.75756	9.57619	9.63396	9.67139	9.50354	9.33088	9.45629	9.40615	8.97085	8.73288	8.96742	9.00804	9.13501	8.82562	9.03739	9.13444	9.58554	9.19646	9.49229	9.52129	9.45702	9.05809	9.35873	9.36855	9.17516	8.91138	9.09229
PNPT1	-0.241395	6.50844	18.6675	3.26058e-05	0.00115173	Cort	6.71284	6.49258	6.6803	6.8383	6.41536	6.45404	6.36989	6.17515	6.37601	6.35595	6.47965	6.47805	6.13096	6.03755	6.19375	6.27471	6.81549	6.38303	6.47182	6.3814	7.06904	6.7671	6.88169	6.83646	6.25182	6.16537	6.32392	6.38683	6.63935	6.48229	6.66393	6.76446	6.43071	6.22757	6.44722	6.43972	6.74104	6.35621	6.59475	6.50216	6.71067	6.71269	6.80839
TASP1	-0.166222	4.09554	18.6213	3.32948e-05	0.00117272	Cort	4.2774	4.05761	4.07539	4.25848	4.31396	4.09902	4.29173	4.21721	4.12463	4.12206	4.20959	4.22915	4.14981	3.8169	4.01819	4.18655	4.11434	3.9128	3.90238	3.89346	4.20054	4.04096	4.04307	4.12701	3.9748	3.97495	4.06609	4.18095	4.17278	3.88241	4.15179	4.18722	3.98572	3.79617	3.89031	4.0242	4.30125	4.17604	4.17958	4.17826	4.19566	4.2053	4.28491
C21orf59	-0.152374	5.04978	18.6162	3.33728e-05	0.00117272	Cort	5.18069	4.97167	5.11226	5.02637	5.11708	5.05799	5.08831	5.00252	5.30141	4.89782	5.07353	4.9279	4.93327	4.78105	4.85707	4.80625	4.8782	4.90051	4.86845	4.87751	5.32865	5.07409	5.12904	5.28911	5.27941	5.13176	5.20164	5.26812	5.10491	4.92108	4.97852	5.05448	4.89814	4.72313	4.85757	4.90604	5.09624	5.07942	5.1029	5.11241	5.22121	4.99084	5.21464
TMEM55A	-0.231687	3.55214	18.5968	3.36662e-05	0.00117997	Cort	3.59987	3.31166	3.41729	3.43704	3.27396	2.99361	2.94988	3.0187	3.27361	3.25927	3.57206	3.48244	3.83741	3.6512	3.87862	3.94008	4.00513	3.64181	3.80412	3.67313	3.84618	3.61673	3.60008	3.64582	3.91576	3.82715	4.01663	4.02602	3.69745	3.39085	3.44897	3.71243	3.26262	3.17775	3.0023	3.28148	3.42311	2.87101	3.1411	3.18916	3.67958	3.43461	3.96667
ALAS1	-0.227568	6.80053	18.5727	3.40367e-05	0.00118988	Cort	6.96897	6.5947	6.82108	6.78456	6.91186	6.49846	6.6795	6.75618	7.04452	6.7894	6.76704	6.89367	7.0301	6.7154	6.83548	6.84193	6.49668	6.45603	6.49038	6.56377	6.66202	6.47204	6.57376	6.65926	7.0907	6.86703	6.96487	6.92384	7.12156	6.86875	7.05292	6.92455	7.09961	6.8014	7.00855	6.94078	6.74319	6.65637	6.73733	6.75473	7.2873	6.91457	7.04207
EIF2AK4	0.433089	6.78136	18.5496	3.44269e-05	0.00120043	Cort	6.46369	6.95924	6.67823	6.67703	6.11194	6.66043	6.38888	6.28274	5.05865	5.55731	5.31911	5.19926	6.38494	6.97602	6.69582	6.59375	6.28413	6.56475	6.5421	6.44148	6.37585	6.69607	6.57838	6.55089	6.47736	6.85554	6.65659	6.58486	6.48942	6.92851	6.76911	6.69322	6.56528	6.97008	6.819	6.72526	6.15503	6.55103	6.40888	6.31753	6.4807	6.89755	6.73189
PPARGC1B	-0.292559	6.325	18.4889	3.53538e-05	0.00122731	Cort	6.80038	6.64147	6.63279	6.57807	6.47833	6.12518	6.45453	6.44976	6.68947	6.21274	6.32073	6.52648	6.02096	5.71593	5.86243	5.92796	6.55274	6.27274	6.40293	6.49597	6.93583	6.81056	6.84861	6.92932	6.66096	6.48478	6.60684	6.59837	6.53877	6.2391	6.39392	6.36045	6.49186	6.25797	6.36487	6.44546	6.31396	6.07817	6.26392	6.29839	6.69841	6.32659	6.48681
GRB2	-0.128189	8.08837	18.4873	3.53789e-05	0.00122731	Cort	8.0734	7.91548	8.03782	8.01965	8.29248	8.00468	8.19093	8.24258	8.13221	7.85383	8.05544	8.08411	8.11716	7.99487	8.12228	8.12083	7.98358	7.90078	7.99963	7.96002	8.08547	7.94422	8.01036	8.0441	8.28585	8.06674	8.20537	8.13699	8.19305	8.04074	8.1092	8.12847	8.05467	7.89686	7.93625	7.9391	8.0458	8.00865	8.03946	8.0644	8.32817	8.13723	8.28019
PPTC7	0.171038	6.92465	18.4603	3.58157e-05	0.0012393	Cort	6.98224	7.41119	7.15932	7.20062	6.87499	7.26182	6.93131	6.82898	6.60327	7.00588	7.02635	6.91965	6.82876	7.14736	7.12634	7.0816	6.97712	6.96516	6.89292	6.80268	6.91749	7.02437	6.95194	6.8861	6.75786	7.02427	6.89815	6.98822	6.84811	7.10612	7.05919	7.04361	6.69733	6.66047	6.7704	6.82011	7.02009	7.16692	7.04541	6.97111	6.75973	6.93436	7.00514
HMGN3-AS1	-0.367333	1.38901	18.4382	3.61764e-05	0.00124778	Cort	1.0063	0.813445	0.941648	0.830905	1.50991	1.32556	1.26477	1.36221	1.36373	0.967729	1.21872	1.28861	1.49936	1.21655	1.4462	1.73777	2.07881	1.84111	1.97842	2.10932	1.39151	1.25726	0.968321	1.05914	1.50947	1.37009	1.53302	1.74982	1.09335	1.22884	1.41876	1.33815	1.34988	1.48448	0.995905	1.68969	1.49411	1.19146	0.968357	1.06468	1.71186	1.06541	1.2096
MRPL4	-0.17914	6.49841	18.434	3.62449e-05	0.00124778	Cort	6.83292	6.57291	6.67678	6.46608	6.5791	6.35516	6.56877	6.78905	6.62495	6.02013	6.44516	6.32546	6.33212	6.14793	6.0753	6.01382	6.28889	6.2957	6.36865	6.46302	6.90096	6.61964	6.77243	6.94356	6.74276	6.52912	6.54688	6.396	6.68056	6.38212	6.50493	6.45687	6.7564	6.55152	6.51198	6.51882	6.41075	6.4467	6.49259	6.69172	6.82615	6.41245	6.5387
SYNGAP1	0.37126	4.26227	18.3982	3.68378e-05	0.00126498	Cort	4.0758	4.79993	4.05894	3.99574	3.54223	3.66395	3.60259	3.76955	3.56599	4.2117	3.57829	3.29834	3.72836	4.04274	3.56658	3.78454	4.60079	4.57787	4.36239	4.6405	4.12548	4.08328	4.07078	4.15145	4.72466	4.9983	4.62752	4.75175	4.25062	4.51808	4.19798	4.05166	4.18999	4.56851	4.07228	4.17783	3.67371	4.31016	3.9079	3.77294	3.9836	3.90107	3.74981
FAM32A	0.107088	5.81021	18.369	3.73297e-05	0.00127864	Cort	5.83745	5.87047	5.83241	5.72261	5.7953	5.84646	5.83015	5.90909	5.79787	5.8424	5.77976	5.69666	5.83646	5.80286	5.78594	5.81291	5.61211	5.65657	5.70957	5.74149	5.67877	5.80298	5.78287	5.77813	5.82577	5.88369	5.90446	5.82205	5.73948	5.81695	5.80598	5.77355	5.6799	5.82119	5.68834	5.65788	5.76358	5.88334	5.75173	5.81223	5.86268	5.91596	5.77056
TNF	-0.660922	5.90245	18.3332	3.79769e-05	0.00129753	Cort	6.43668	5.71627	6.20498	6.17117	5.87879	5.29533	5.85144	5.85209	4.93204	3.5377	4.2295	4.33953	6.29364	5.68639	6.07326	6.06905	6.83424	6.6864	6.86046	6.89366	6.64684	6.43494	6.73396	6.79557	6.40603	5.72132	6.11351	6.14472	6.98237	6.15538	6.63965	6.58787	6.34955	5.6661	6.1857	6.19169	4.86789	4.09339	4.69245	4.69609	6.61438	5.8247	6.20987
RNF38	0.143068	6.31228	18.3049	3.84325e-05	0.00130979	Cort	6.15911	6.35592	6.1261	6.19485	6.12318	6.18966	5.99574	6.05844	6.15778	6.4784	6.3592	6.35311	6.54822	6.63687	6.64012	6.63584	6.44766	6.46088	6.31184	6.32231	6.32528	6.58943	6.36838	6.36354	6.12685	6.31256	6.20594	6.21056	6.11306	6.32878	6.2446	6.23841	6.18091	6.33312	6.29473	6.41027	6.36781	6.31156	6.30684	6.29478	6.22567	6.5423	6.44558
JMY	0.398943	6.06328	18.1512	4.12463e-05	0.00140217	Cort	6.13691	6.77442	6.47864	6.50635	5.8316	6.37176	6.00742	5.89875	5.33717	5.9202	5.74144	5.64846	5.77725	6.29123	6.131	6.20147	5.71267	5.97512	5.78688	5.65342	5.72631	6.18899	5.84545	5.663	5.86176	6.1782	6.02979	6.11811	6.19535	6.68295	6.45543	6.49387	5.82187	6.02789	6.00643	6.03472	6.56052	6.73186	6.62074	6.52111	5.41022	5.81381	5.73242
EDF1	0.113352	7.32622	18.1291	4.16294e-05	0.00141165	Cort	7.27846	7.31479	7.3676	7.24741	7.38193	7.39405	7.43383	7.40076	7.30056	7.34553	7.24779	7.22419	7.33669	7.27223	7.17492	7.23134	7.16585	7.37741	7.37672	7.41555	7.19871	7.16949	7.15073	7.24197	7.42362	7.52436	7.42956	7.39672	7.39879	7.4975	7.48802	7.42076	7.26714	7.21559	7.1806	7.15475	7.2716	7.43077	7.30942	7.33417	7.44365	7.4177	7.40027
STK24	0.22821	7.1157	18.1107	4.19797e-05	0.00141998	Cort	6.7648	7.11342	6.95208	6.95429	7.24378	7.54858	7.38507	7.26122	6.95725	7.24642	7.15166	7.1541	7.01397	7.32203	7.22252	7.12944	6.75774	7.04863	6.89778	6.81834	6.68239	6.9697	6.85785	6.73459	6.94218	7.13569	7.029	7.01959	6.96341	7.20532	7.0949	7.08691	7.2092	7.36992	7.36951	7.29911	7.29958	7.44414	7.33859	7.34047	6.6847	7.11097	6.86833
ATXN7L3	0.123243	6.51492	18.049	4.31765e-05	0.00145683	Cort	6.46565	6.60921	6.509	6.30597	6.40618	6.42964	6.41998	6.55251	6.35659	6.34178	6.35286	6.27816	6.46601	6.57374	6.46716	6.39499	6.47674	6.57997	6.54689	6.63978	6.43921	6.64839	6.61262	6.61183	6.69088	6.75876	6.57327	6.52729	6.54369	6.59648	6.56589	6.45047	6.33957	6.55065	6.41773	6.33191	6.3902	6.48959	6.45995	6.48692	6.54075	6.52358	6.54971
ALG10	0.170945	4.32019	18.028	4.35905e-05	0.00146715	Cort	4.11844	4.30023	4.25831	4.20749	4.15116	4.35062	4.13642	3.95383	4.18714	4.72196	4.57749	4.62221	3.89758	4.0352	4.04344	4.19126	4.27979	4.21614	4.22567	4.08456	4.46971	4.39685	4.39653	4.20614	4.19844	4.42701	4.43224	4.46722	4.13809	4.28209	4.19123	4.31676	3.99665	4.46931	4.44223	4.34149	4.48233	4.53637	4.49626	4.26954	3.95879	4.30059	4.39138
MOB2	0.172274	4.36902	18.0056	4.40377e-05	0.00147853	Cort	4.28234	4.48308	4.38452	4.1419	4.3512	4.26157	4.44089	4.51393	4.42621	4.32607	4.16892	4.20793	4.06264	4.09299	3.91708	3.98238	4.00513	4.37926	4.24799	4.50629	4.26078	4.36152	4.30087	4.40219	4.51283	4.51838	4.41489	4.21482	4.4471	4.3065	4.21472	4.24951	3.85967	4.10711	3.9988	3.91265	4.3757	4.7192	4.50243	4.52654	4.23014	4.08856	4.28151
CHST4	1.41903	0.0808846	17.9578	4.50309e-05	0.00150815	Cort	0.0525529	1.49512	0.701925	0.323014	-0.382506	0.772924	-0.842279	-0.157751	-0.585421	1.43721	-0.0520904	-0.497535	-1.50226	-0.0748878	-2.591	-2.66232	0.879235	1.06107	0.952349	0.668777	0.389559	1.25726	0.562793	0.670049	-1.00779	1.16773	0.243773	-2.0349	-0.503549	0.661728	-0.266415	-0.2469	-1.64408	-0.873986	-2.71092	-2.08029	0.625624	2.63969	1.18836	1.07596	0.887524	1.81035	1.18065
KPTN	-0.231731	3.02385	17.8786	4.66613e-05	0.0015589	Cort	3.40879	3.16761	3.15451	3.02026	2.65583	2.2703	2.56564	2.98932	3.21855	2.74146	3.18433	3.0239	3.14977	2.9027	2.84621	2.56962	2.82799	2.97006	2.80812	3.15039	3.24286	2.90033	3.13502	3.38848	3.11982	2.98339	2.92676	2.79364	3.21832	2.78148	3.14449	2.67043	3.01635	3.11973	2.9142	2.87809	2.7155	2.68381	2.79084	2.8804	3.37384	2.91412	3.05043
ANAPC16	0.1402	6.72409	17.8577	4.71088e-05	0.00156998	Cort	6.60019	6.74163	6.66512	6.78482	6.80906	6.93005	6.85623	6.70232	6.65083	6.95204	6.87654	6.87396	6.71066	6.79054	6.83066	6.82586	6.72399	6.73973	6.6806	6.65825	6.71156	6.8171	6.6761	6.62279	6.56088	6.7571	6.70089	6.82495	6.67115	6.74443	6.72947	6.7785	6.67085	6.71253	6.78215	6.7671	6.65854	6.68025	6.59764	6.59601	6.51271	6.74485	6.72282
MYL12A	0.335075	8.09959	17.8525	4.72363e-05	0.00157038	Cort	7.67727	8.10741	7.9569	7.95076	8.53044	8.8291	8.5767	8.46003	8.14874	8.50111	8.34711	8.29239	8.54026	8.79329	8.74767	8.69159	8.52076	8.82307	8.74072	8.61747	8.31759	8.67014	8.53462	8.36126	7.6503	7.97845	7.87233	7.89031	7.4709	7.79885	7.66137	7.72813	8.02373	8.16854	8.14891	8.09883	7.89148	7.92633	7.85935	7.78755	7.62455	7.96018	7.87361
CAST	0.271059	7.29918	17.8147	4.80435e-05	0.00159331	Cort	7.04408	7.37621	7.21977	7.26218	7.14776	7.52006	7.18694	7.11269	6.82619	7.32559	7.07641	7.07978	7.14244	7.42284	7.29761	7.27731	7.76153	7.92809	7.82909	7.71568	7.57736	7.93258	7.75384	7.62469	6.87285	7.20017	7.05146	7.05453	7.02975	7.35191	7.18451	7.19911	7.02038	7.054	7.00173	7.00712	6.81478	6.96651	6.85126	6.83495	6.82001	7.14198	7.05359
RAD54B	0.336132	4.34637	17.7044	5.05253e-05	0.00167153	Cort	3.46378	3.80803	3.71897	3.90263	3.7099	4.29492	3.87623	3.76955	4.5004	5.03334	4.77198	4.80764	3.94249	4.47153	4.30242	4.32877	4.30902	4.39284	4.301	4.2021	3.71034	4.21547	4.07078	3.85671	4.46496	4.69735	4.37619	4.53263	3.91645	4.32911	4.12015	3.98943	4.52552	4.93094	4.69895	4.72786	4.62882	4.6641	4.48385	4.33204	3.80022	4.29632	4.12698
RAB11FIP3	0.172971	5.91866	17.6983	5.06661e-05	0.0016721	Cort	6.03663	6.23689	5.98286	5.75222	5.89199	6.10964	6.08585	6.22955	6.27259	6.23615	6.16296	6.16707	5.6237	5.90319	5.5361	5.51072	5.82465	5.96379	5.90309	6.16594	5.5851	5.66381	5.73448	5.88439	5.96553	5.97514	5.79052	5.66695	5.82476	5.94552	5.7183	5.63362	5.66513	6.13658	5.75832	5.81428	5.70606	6.09747	5.85376	5.98863	5.88966	5.78469	5.79762
DYNC1H1	0.178683	9.2702	17.6539	5.17049e-05	0.00170225	Cort	9.14512	9.37039	9.23935	9.19423	9.41799	9.54321	9.49086	9.50678	9.25405	9.57362	9.33329	9.32792	9.43549	9.47759	9.39998	9.40019	9.63368	9.76833	9.69699	9.67006	9.37212	9.51766	9.41774	9.47397	9.08756	9.15485	9.09508	9.05438	9.14919	9.35161	9.2388	9.18931	9.0712	9.48937	9.26038	9.27166	9.0626	9.23268	9.05954	9.11876	9.22092	9.32441	9.2218
RASSF8	1.41239	0.727452	17.6407	5.20583e-05	0.00170692	Cort	-1.53551	-0.0256835	-1.24783	-0.977021	-1.59888	0.183298	-0.89287	-2.30635	-0.81123	2.49051	0.661461	1.17653	-2.35174	-0.211714	-2.591	-3.08009	1.42289	2.69536	1.83833	1.47827	-0.0112981	1.45584	0.192792	0.155094	0.648111	1.26713	-0.136273	0.695022	0.505414	1.4919	0.911495	1.27771	-1.47349	-0.645	-1.32357	-1.68694	-0.603539	1.00927	-0.358176	-0.593143	-1.52656	0.0654555	-0.877972
PDE8A	0.340786	5.80736	17.6361	5.21435e-05	0.00170692	Cort	5.4012	5.65342	5.52535	5.51254	5.58125	5.74149	5.65632	5.61662	5.5099	5.81344	5.73658	5.73508	5.68665	6.01703	5.87615	5.85411	6.16601	6.33634	6.28375	6.2141	5.50457	5.81056	5.66099	5.53742	5.84891	6.27591	6.06983	5.98422	5.82638	6.00114	5.95689	5.81068	5.06494	5.30499	5.10842	5.03992	5.39694	5.47177	5.32911	5.37129	5.36978	5.49845	5.57241
ID3	-0.994744	4.15884	17.6339	5.22244e-05	0.00170692	Cort	5.00586	3.85414	4.46644	4.45518	5.16472	3.60607	4.4242	4.76642	4.11059	2.91857	3.33162	3.64568	3.77463	2.78536	3.02587	3.41718	4.40291	3.89572	4.21012	4.40432	3.41607	2.20928	3.06412	3.11289	3.00778	2.12019	2.5474	2.31144	4.77439	3.57237	4.02654	4.24951	4.17563	3.72012	3.74874	4.03945	3.9009	3.39091	3.76813	3.7414	4.9941	3.59357	4.29339
AP2M1	0.106888	7.78872	17.6121	5.27022e-05	0.0017184	Cort	7.80838	7.86413	7.83177	7.72221	7.808	7.77246	7.78283	7.92242	7.8221	7.76505	7.72986	7.66178	7.85261	7.8521	7.75631	7.73546	7.54017	7.64712	7.60599	7.67903	7.6784	7.75524	7.74985	7.81285	7.8752	7.95473	7.82713	7.75337	7.74362	7.82977	7.71751	7.70322	7.68627	7.76164	7.65365	7.61548	7.72083	7.88889	7.79098	7.82293	7.95261	7.95377	7.8597
SCYL3	-0.158075	4.77755	17.5494	5.42341e-05	0.0017641	Cort	4.77145	4.70992	4.7761	4.72314	4.92787	4.74857	4.75924	4.81746	5.07734	4.71398	4.96725	5.0588	4.71442	4.64897	4.72804	4.80009	4.82801	4.84625	4.73455	4.8153	4.91179	4.73718	4.87563	4.79165	4.82141	4.69735	4.7708	4.84432	4.68375	4.5593	4.59061	4.73438	4.77234	4.67518	4.69048	4.76897	5.0925	4.84597	5.06589	4.9977	4.74426	4.6074	4.70517
FAM73A	0.189386	4.4141	17.4094	5.78272e-05	0.0018739	Cort	4.15123	4.30638	4.32014	4.48445	4.42852	4.60376	4.37025	4.19165	4.38012	5.02906	4.70671	4.89729	4.28528	4.59871	4.46284	4.5132	4.67134	4.50718	4.30632	4.37843	4.23504	4.25598	4.08196	3.89774	4.14336	4.31145	4.43547	4.52108	4.21037	4.49701	4.31749	4.55503	4.13499	4.39145	4.41167	4.40006	4.5623	4.51699	4.66247	4.39983	4.34675	4.69094	4.74402
ATRIP	0.157344	4.57602	17.4026	5.80068e-05	0.0018739	Cort	4.45337	4.7006	4.45681	4.45775	4.4926	4.48675	4.70499	4.6644	4.67824	4.80695	4.68235	4.5283	4.40779	4.51337	4.47216	4.41052	4.16224	4.39149	4.29028	4.4013	4.42772	4.58058	4.40447	4.5006	4.67912	4.80602	4.64064	4.59153	4.74907	4.67524	4.51694	4.53095	4.42256	4.68679	4.45603	4.48846	4.57949	4.78246	4.73586	4.84943	4.61183	4.66142	4.67565
DSTN	0.366725	6.36289	17.3981	5.81615e-05	0.0018739	Cort	6.13936	6.27975	6.21644	6.30383	6.24889	6.75868	6.30264	6.11649	5.7417	6.47525	6.24449	6.07564	6.10321	6.37156	6.34046	6.23988	6.22357	6.3479	6.20393	6.01842	6.52933	6.68732	6.55114	6.28839	6.16576	6.39759	6.31752	6.43826	6.03908	6.24059	6.18341	6.36227	6.24801	6.39299	6.40905	6.43931	6.59816	6.69865	6.56092	6.50268	7.27765	7.5866	7.51576
SLC35E3	0.291679	4.70549	17.3876	5.84055e-05	0.0018739	Cort	4.61725	4.99243	4.80446	4.77041	4.51902	4.70925	4.61845	4.62554	4.66868	5.06715	4.78818	4.85695	4.45505	4.71275	4.38046	4.59845	4.44379	4.69216	4.60327	4.48932	4.55929	4.74247	4.64963	4.47081	4.83306	5.02931	4.84231	4.75065	4.43974	4.8525	4.66315	4.574	3.92598	4.40301	4.00734	4.156	4.64931	4.91793	4.7532	4.60458	4.59813	4.94438	4.8581
PIP5KL1	-0.658594	0.0305615	17.3836	5.85144e-05	0.0018739	Cort	0.481794	0.244329	0.114615	0.0233791	0.267925	-0.830784	0.742031	0.759383	0.727867	-0.429526	-0.398166	-0.378608	0.211743	-0.461835	-0.637581	-0.901688	0.156384	-0.241152	-0.380582	-0.112395	0.0490338	0.233183	-0.255187	0.012943	0.766248	0.401349	0.495605	0.00473825	0.297587	-0.820547	-0.553345	-0.386638	0.115056	0.757596	0.115066	1.08006	0.249726	-0.199214	0.00830506	0.102289	0.256879	-0.68937	-0.286731
MRPS7	-0.164215	5.9342	17.382	5.85571e-05	0.0018739	Cort	6.0773	5.83769	5.92644	5.9339	5.90508	5.75554	5.84325	5.92129	5.97718	5.755	5.80652	5.75148	5.85566	5.69168	5.7591	5.71596	5.58214	5.58618	5.60807	5.71739	6.16797	5.89992	6.17569	6.22474	6.15613	6.00424	6.05835	6.01934	6.20686	6.00422	6.05915	6.07488	6.12182	5.90221	5.97019	5.90986	5.86693	5.8279	5.83107	5.91829	6.24303	6.02301	6.10063
TTC19	0.187149	5.89131	17.3773	5.86832e-05	0.0018739	Cort	5.75059	5.9271	5.80346	5.92928	5.61839	6.01829	5.86768	5.64869	5.44423	5.81095	5.63722	5.61391	5.86978	6.25858	6.10426	6.05275	5.94343	6.05932	5.98012	5.91891	6.0907	6.25007	6.19984	6.12151	5.5783	5.77625	5.69582	5.66053	5.45159	5.68951	5.57656	5.63286	5.42867	5.6645	5.60918	5.67402	5.82747	5.93674	5.89849	5.79142	5.70749	5.90247	5.86966
BCAR3	-0.750124	3.52328	17.3778	5.87147e-05	0.0018739	Cort	3.30186	2.32459	2.98537	2.96353	4.30487	3.48283	3.94085	3.98207	3.9576	2.94154	3.41398	3.54396	2.7046	2.081	2.42739	2.37349	4.00303	3.73435	4.01892	4.02494	4.18382	3.41416	3.7984	3.8759	3.59157	2.72824	3.20431	3.23837	4.27802	3.50695	3.91829	3.86657	2.50627	1.81207	2.01606	2.25772	3.33983	2.7845	2.94974	3.11179	4.93535	4.14495	4.54973
ALDH1A3	0.746877	1.25213	17.3076	6.05892e-05	0.00192669	Cort	0.275166	1.00729	0.190925	0.389118	0.539801	1.56312	1.46888	0.892289	0.905695	2.11561	1.23457	1.01212	-0.0860666	0.312078	0.407331	0.251643	1.05189	0.708082	0.651102	0.56457	0.702911	0.184258	-0.0899168	0.0550065	1.31272	1.93779	1.47561	1.14666	0.629	0.696923	0.47334	-0.0404311	0.360448	1.19619	1.10179	0.881549	0.206133	1.51826	0.558889	0.662289	-0.304837	1.07871	0.835476
ACAD10	-0.155858	5.05494	17.3053	6.06531e-05	0.00192669	Cort	5.27893	5.20175	5.09622	4.97348	5.26883	5.04715	5.31	5.34454	5.21121	4.92458	5.01737	5.09136	5.037	4.64996	4.84196	4.86051	4.90096	4.82636	4.84026	5.01731	5.08838	4.79128	4.98491	5.06622	5.24494	4.97399	5.02279	5.02339	5.21688	4.90235	5.05395	4.90641	5.20818	5.23337	4.99103	5.03449	5.30436	5.50535	5.3435	5.44058	5.33095	4.93893	5.10723
EED	0.220908	6.49867	17.2951	6.09373e-05	0.0019312	Cort	6.06616	6.40723	6.17887	6.3106	6.2481	6.45854	6.21577	6.0172	6.08114	6.40552	6.244	6.31115	6.29904	6.48078	6.41867	6.40348	6.66438	6.87922	6.68725	6.60572	6.37142	6.57052	6.39328	6.34618	6.35542	6.59065	6.55408	6.61326	6.22013	6.62674	6.41036	6.44876	6.80333	7.01496	6.98712	6.91885	6.53625	6.54237	6.53483	6.42732	6.33025	6.84551	6.60726
GPR55	-0.472477	6.15941	17.2914	6.10919e-05	0.00193159	Cort	6.77466	6.34101	6.60298	6.61018	6.71732	6.12827	6.47525	6.64283	7.02245	6.38263	6.67128	6.7358	6.8988	6.31478	6.50653	6.62282	6.91865	6.74318	6.87555	6.96678	6.13225	5.57645	5.88961	5.97994	6.29142	6.06228	6.12889	6.15098	6.24992	5.66861	5.99712	5.95457	6.77053	6.37353	6.59054	6.71783	5.68687	5.38757	5.62602	5.55335	6.73332	6.41671	6.44596
PCMT1	0.195597	6.2789	17.2728	6.15643e-05	0.001942	Cort	6.22785	6.38588	6.40571	6.41675	5.798	6.20241	5.9167	5.79699	5.94249	6.13068	6.05495	6.10846	6.19616	6.44879	6.33451	6.2414	6.41007	6.55994	6.50087	6.44918	6.50429	6.7645	6.6023	6.52189	6.46243	6.54571	6.53614	6.46498	6.28322	6.55332	6.47432	6.4509	5.88891	5.87525	5.89624	5.89136	6.17883	6.25675	6.22342	6.16706	6.11733	6.39196	6.26993
PPP1R21	0.214744	5.67558	17.2588	6.19614e-05	0.00194999	Cort	5.33899	5.57706	5.4536	5.55875	5.81996	5.96977	5.84035	5.75942	5.51067	5.94086	5.7254	5.77892	5.64763	5.92171	5.91125	5.82862	5.49954	5.64867	5.49246	5.43807	5.36618	5.5368	5.39818	5.409	5.54031	5.77484	5.66909	5.67914	5.36201	5.61327	5.53451	5.5594	5.83207	6.08086	5.95746	6.01005	5.67042	5.64916	5.66778	5.59169	5.52635	5.86699	5.69197
LAP3	-0.268029	7.52557	17.2366	6.25946e-05	0.00196535	Cort	7.5444	7.24391	7.46614	7.49811	7.15663	6.89755	6.89775	7.00282	7.19185	7.07215	7.19332	7.19542	7.75606	7.58975	7.81979	7.73439	7.75327	7.65066	7.6988	7.69346	7.71886	7.42643	7.57314	7.57406	7.57872	7.30638	7.51766	7.6101	7.68896	7.47724	7.67474	7.6962	7.22322	6.93974	7.20568	7.07319	7.69802	7.4585	7.63023	7.62074	7.38981	7.20017	7.32951
CCDC28B	-0.412753	5.15423	17.1976	6.37674e-05	0.00199755	Cort	5.20537	4.65887	4.907	4.92695	5.03247	4.10111	4.7219	4.86675	5.36278	4.58573	5.03671	5.10034	5.50956	5.13644	5.27341	5.3	6.36658	6.44597	6.45543	6.63978	5.42357	5.08413	5.21845	5.51781	5.15961	4.72578	4.95538	5.02884	5.17313	4.81294	5.00571	4.9782	5.56404	5.38558	5.54199	5.48004	4.47661	4.20509	4.35798	4.50584	5.32957	4.59125	5.00051
FBXL3	0.158557	6.03458	17.1397	6.54438e-05	0.0020438	Cort	5.84281	6.09688	5.97175	6.14311	5.99207	6.23428	5.901	5.66794	5.72928	6.0762	6.09458	6.04272	5.82351	6.14618	6.12017	6.1576	6.2588	6.30039	6.16157	6.00703	5.90475	6.22383	6.03414	5.8088	5.95756	6.1328	6.17985	6.19286	5.911	6.08987	5.9796	6.10183	5.7112	5.67885	5.80316	5.84747	5.95598	5.89183	5.89106	5.75984	5.91199	6.16301	6.18367
IRF6	0.933433	1.94376	17.1368	6.5545e-05	0.0020438	Cort	1.91293	2.67601	2.06011	2.38396	1.71584	3.45687	2.66517	2.4783	1.66766	3.5195	2.45011	1.99817	0.373554	1.7388	0.875652	0.251643	3.41665	3.6026	3.54714	3.61953	0.664859	1.75286	0.924821	0.918118	2.2327	4.01363	3.15029	2.8481	2.57108	2.96952	2.49303	2.45536	1.32697	1.97248	2.02281	1.4235	0.138169	2.56616	0.558889	0.345456	0.256879	0.719926	0.890137
STK16	0.159286	4.96599	17.1282	6.57903e-05	0.00204674	Cort	5.00047	5.17576	5.00537	4.93712	4.96391	5.02081	5.17912	5.17307	5.03972	5.18731	4.98844	4.9279	4.94159	4.96133	4.82426	4.8801	4.8363	4.90716	4.8899	4.88942	4.90569	4.76656	4.7911	4.84881	5.1696	5.19484	5.12769	4.97996	5.03819	5.24765	5.01912	4.91139	4.89814	5.09284	4.86699	4.78715	4.77304	5.03497	4.89592	4.83456	5.15566	4.99435	5.0098
CD70	-0.356256	7.26565	17.1125	6.63056e-05	0.00205727	Cort	7.63635	7.17594	7.52559	7.41411	7.50156	6.9418	7.32615	7.41895	7.74644	6.80106	7.25849	7.4068	7.69516	7.25514	7.43075	7.46218	8.01391	7.94005	8.05903	8.14393	7.64259	7.37677	7.51531	7.62021	7.39951	7.10784	7.17898	7.07114	7.7971	7.37348	7.57827	7.48669	7.31323	7.11133	7.14891	7.18593	7.26431	6.97119	7.10387	7.24295	7.72375	7.14258	7.42207
STK38L	-0.564051	7.22516	17.1089	6.64322e-05	0.00205727	Cort	7.26504	6.69641	7.04061	7.31946	7.7481	7.19026	7.43319	7.31308	8.6801	8.01759	8.50484	8.62842	7.15064	6.8643	7.23003	7.25872	7.2407	6.71399	6.81749	6.80497	7.56223	7.11995	7.26402	7.17337	6.27798	5.9496	6.32131	6.49582	6.984	6.48229	6.79132	7.07613	7.35912	6.73202	7.17984	7.29049	7.59207	6.77737	7.18919	7.1762	7.83543	7.43508	7.79104
BZRAP1	-0.438005	3.3731	17.067	6.76674e-05	0.00209075	Cort	3.37217	3.33112	3.28209	3.19674	2.82211	2.7641	3.20871	3.51509	3.25913	2.59271	2.79826	2.79002	4.16726	3.66885	3.57237	3.93447	4.43913	3.89572	4.03826	4.44598	4.06102	3.2838	3.78021	3.96685	3.36957	2.91692	3.04426	3.06526	3.52519	2.88811	3.11981	3.21668	4.00569	3.885	3.76495	3.88638	2.4565	2.32001	2.05255	2.2928	3.5715	3.0213	3.34271
TSEN15	-0.254946	5.70641	17.0498	6.82054e-05	0.00209996	Cort	5.61219	5.22664	5.57292	5.67151	5.97595	5.92845	5.8653	5.75397	5.56244	5.60268	5.64243	5.54694	5.487	5.30893	5.41018	5.33733	6.3251	6.06399	6.08768	6.06643	6.18067	5.96608	6.05068	5.92925	5.83062	5.74785	5.90485	5.95398	5.60576	5.36444	5.51774	5.63286	5.89135	5.56103	5.79874	5.81871	5.89036	5.46294	5.71015	5.64569	5.30727	5.20833	5.29618
SPECC1	0.540065	5.50209	17.0494	6.8275e-05	0.00209996	Cort	5.1085	5.57247	5.31874	5.18906	5.28201	6.04413	5.61505	5.51399	5.32939	5.97854	5.73658	5.62819	5.16728	5.9098	5.46104	5.36748	4.98858	5.35727	5.18422	5.12382	4.33686	4.65877	4.5565	4.53166	4.38147	5.0103	4.62563	4.56801	5.3035	5.82095	5.5035	5.51509	5.60569	6.16101	5.89853	5.84871	5.44109	5.96115	5.66045	5.66916	5.37113	5.90527	5.54144
ZRANB2	-0.149332	7.39221	17.0415	6.84668e-05	0.00210109	Cort	7.44674	7.16599	7.3267	7.4967	7.33529	7.32351	7.21427	7.13633	7.14587	7.13825	7.27941	7.29914	7.31051	7.25724	7.36035	7.4735	7.78237	7.5682	7.5209	7.41536	7.60337	7.372	7.41018	7.31492	7.50841	7.42023	7.62518	7.80445	7.4206	7.3051	7.4507	7.57115	7.46474	7.27624	7.5692	7.54662	7.60143	7.225	7.39659	7.30899	7.18937	7.24896	7.35261
NT5C1A	-1.42903	-0.205033	17.0325	6.87797e-05	0.00210593	Cort	-0.233188	-1.95537	-0.483728	-1.154	-1.59888	-4.68709	-2.69769	-3.05295	-0.93894	-3.98658	-1.1512	-2.17521	-1.86536	-1.67247	-1.93603	-2.66232	-1.27591	-1.86204	-1.76573	-1.71459	-0.762042	-2.35408	-1.36773	-1.22804	-1.31549	-3.18394	-1.34487	-1.15447	0.583886	-0.724291	0.517186	-0.291992	0.469082	-0.603263	-0.162995	-0.107442	0.82612	0.374961	0.778102	1.05331	0.160687	-1.29697	-1.00522
ARHGAP26	-0.365349	5.86255	17.0152	6.93313e-05	0.00211388	Cort	6.02812	5.68306	5.79966	5.90076	5.62935	5.01526	5.33975	5.38176	6.09242	5.47076	5.8726	6.03872	6.21268	5.85732	6.11654	6.13902	6.30817	6.20697	6.15604	6.19721	6.20117	6.02154	6.12854	6.12707	5.20141	4.86185	4.99095	5.07261	6.25322	5.98566	6.05358	6.05758	6.25561	5.89495	6.14602	6.2278	5.55787	5.04515	5.43017	5.43566	5.83665	5.34184	5.56753
PLCL1	1.31192	2.64677	17.0154	6.9351e-05	0.00211388	Cort	2.32297	3.89719	3.004	2.61789	-1.00985	1.52615	0.106623	-0.918995	2.33221	4.4108	3.05639	2.54123	2.17501	3.45496	2.51022	2.29394	3.16159	3.05454	3.09344	2.80648	2.00023	3.47136	2.038	1.63164	4.69517	5.50533	4.94862	5.04418	0.993391	2.71437	1.52995	0.849745	0.360448	2.03329	1.06299	0.739339	0.312742	2.68381	0.222721	0.453219	2.01669	3.17158	2.37402
LPIN2	0.182101	6.13637	16.9803	7.04209e-05	0.00214168	Cort	6.11019	6.34131	6.23204	6.15107	6.05709	6.1293	5.97825	6.03348	6.01967	6.37717	6.0749	6.11861	6.20425	6.33211	6.23786	6.24404	6.11143	6.13604	6.18959	6.05926	5.77791	5.89802	5.80553	5.81341	6.10939	6.22187	6.04255	6.11214	6.22074	6.32807	6.24093	6.17459	5.97479	6.20058	6.086	6.02052	6.17106	6.32556	6.23705	6.20866	5.94981	6.24269	6.12837
OLAH	1.99546	0.442572	16.9516	7.14146e-05	0.00216704	Cort	0.193559	2.72462	1.44077	1.21798	-2.28431	1.56312	-1.11509	-0.760884	-2.10819	1.6968	0.405491	-0.497535	1.75574	3.25658	2.20673	2.01794	1.72796	2.24026	1.80861	1.86798	1.19192	1.69291	1.22299	1.53835	-2.38347	-1.21586	-2.32103	-2.0349	-0.292544	0.921828	-0.0271937	-0.203175	-3.66236	-1.03114	-2.3906	-2.41847	-1.28486	0.816634	-0.618776	-1.00385	-1.88879	-0.22998	-1.4724
PRMT9	-0.155181	4.20487	16.9287	7.2114e-05	0.00218338	Cort	4.3	4.13297	4.06782	4.33455	4.39181	4.37682	4.22509	4.03694	4.15035	4.10792	4.0053	4.19839	4.15459	4.03218	4.17366	4.16275	4.03836	3.85704	3.88112	4.00517	4.27506	3.79432	4.0418	4.01426	4.23549	4.03259	4.2656	4.2757	4.15361	4.0534	4.14307	4.14343	4.29702	4.14127	4.26125	4.31308	4.38061	4.33804	4.34773	4.40208	4.17888	4.035	4.3739
S100PBP	0.224523	5.65487	16.9157	7.25454e-05	0.00219155	Cort	5.61415	5.91989	5.72863	5.78992	5.80016	5.95071	5.79263	5.70681	5.97053	6.42195	6.20983	6.15787	5.33317	5.60928	5.54595	5.54793	5.54505	5.57252	5.5041	5.49376	5.3824	5.53802	5.44897	5.38807	5.5116	5.87846	5.65991	5.83196	5.16358	5.44039	5.31764	5.18156	5.50402	5.8945	5.67446	5.70988	5.44578	5.76305	5.51142	5.46546	5.80518	6.03755	6.07284
SLC2A5	0.901392	4.26731	16.9044	7.29834e-05	0.00219506	Cort	4.42236	6.00031	4.93847	4.68855	2.21332	4.14852	3.2761	3.08962	3.99303	5.77879	4.70671	4.35033	3.19687	4.33818	3.58771	3.5306	0.50435	0.580924	0.22558	0.304782	2.61336	2.42994	2.71095	2.83061	4.59723	4.64595	4.71341	4.50291	3.89044	4.65189	4.19123	4.15817	3.60497	4.06728	3.73646	3.69324	4.70714	5.90027	5.08314	4.94406	4.7922	5.57434	4.99429
L3MBTL2	-0.16835	6.20362	16.9026	7.29852e-05	0.00219506	Cort	6.35575	6.19005	6.22299	6.23735	6.32051	5.98347	6.15869	6.36402	6.39103	6.14609	6.14525	6.17984	5.99898	5.70552	5.79836	5.77783	5.85236	5.81885	5.88362	6.03947	6.12963	6.01892	6.11952	6.17822	6.47705	6.2779	6.27668	6.1443	6.24117	6.02816	6.10925	5.9956	6.26468	6.19097	6.15566	6.08757	6.35008	6.27201	6.38125	6.48242	6.506	6.24306	6.22987
PIP5K1C	0.398936	6.61335	16.8176	7.5962e-05	0.00227953	Cort	6.56269	7.01255	6.65379	6.37488	6.09623	6.3001	6.36989	6.42495	6.52639	6.83611	6.66618	6.52933	6.61159	6.93771	6.61648	6.52075	5.52394	5.81229	5.7677	5.99405	6.0405	6.40456	6.27701	6.43198	5.78337	5.93414	5.73873	5.58298	6.76466	6.93796	6.72889	6.48387	6.24839	6.87408	6.42381	6.34906	6.25902	7.08436	6.63321	6.74416	6.97521	6.95501	6.80662
ZNF367	0.358281	4.61203	16.8026	7.64262e-05	0.00228451	Cort	3.9485	4.49498	4.24158	4.28187	4.18786	4.89956	4.27177	4.247	5.05132	5.63756	5.54567	5.48849	3.99496	4.58947	4.08186	4.08891	4.42663	4.56472	4.34567	4.24993	4.19888	4.44307	4.12704	3.98192	4.44991	4.70426	4.46843	4.58291	4.12765	4.56526	4.4464	4.37382	4.66109	4.88494	4.82412	4.79359	4.71396	4.88713	4.72623	4.50896	3.81412	4.37253	4.3898
IFT81	-0.358841	3.44672	16.8015	7.64647e-05	0.00228451	Cort	3.77981	3.41099	3.80039	3.83901	3.41291	3.00261	3.22363	3.1272	4.0759	3.65072	3.96311	3.90504	3.61501	3.25138	3.73275	3.77829	3.02735	2.77636	2.91312	2.95402	3.43032	2.96693	3.00268	3.1104	3.81558	3.74715	4.08678	4.17112	3.39195	3.01903	3.45179	3.65715	3.04472	2.84611	3.04607	3.05577	3.16016	2.80862	3.1411	2.97384	3.8318	3.68552	3.83819
ENPP5	1.47056	1.59663	16.7968	7.66929e-05	0.00228529	Cort	0.0891174	1.94361	1.34382	0.680638	-2.018	-0.440867	-0.378601	-1.62288	-0.585421	1.46284	0.918582	0.102317	-0.244845	1.3968	0.995504	0.474191	-1.64643	-1.2089	-2.4369	-2.21046	-0.869627	0.701459	-1.21396	-1.27939	1.47022	2.9931	2.28628	2.21908	1.85185	3.62357	2.87642	2.86784	1.42733	2.67008	2.38457	2.13326	-1.16553	0.768274	0.391741	-0.393205	0.946409	2.75344	1.93684
RNF14	0.180581	5.63659	16.7913	7.68278e-05	0.00228529	Cort	5.64249	5.80372	5.69831	5.74118	5.68468	5.9478	5.73131	5.60336	5.55134	6.01419	5.77503	5.83768	5.86298	6.00627	5.97753	5.92136	5.89323	5.97963	5.90221	5.81657	5.48218	5.60635	5.46424	5.33197	5.58979	5.79395	5.69088	5.82936	5.55309	5.69877	5.53983	5.64637	5.34062	5.52208	5.49782	5.45263	5.72211	5.75841	5.63541	5.57687	5.4521	5.8148	5.68297
NT5C2	0.237157	6.79398	16.7798	7.72356e-05	0.00228807	Cort	6.61162	6.94234	6.74738	6.75353	6.61629	6.86059	6.68947	6.59762	6.38312	6.81823	6.63964	6.64044	6.43065	6.62913	6.52408	6.53256	6.13754	6.18332	6.10192	6.09243	6.28548	6.33097	6.28079	6.20707	6.66314	6.80543	6.70178	6.73471	6.67899	6.81995	6.72655	6.73069	6.41688	6.66955	6.57941	6.5362	6.76048	6.97475	6.779	6.8111	6.56796	6.90853	6.80039
TRIM5	-0.309993	5.70368	16.7792	7.72587e-05	0.00228807	Cort	5.74416	5.44268	5.65351	5.70108	5.46984	5.2769	5.23909	5.36327	5.31372	5.16113	5.10621	5.24397	5.9393	5.71499	5.93393	5.91282	6.63718	6.43976	6.54295	6.51672	6.16967	5.88181	6.03734	6.02064	5.83546	5.52667	5.77785	5.84644	5.94038	5.64403	5.72124	5.88473	5.72988	5.53031	5.67285	5.66422	5.99453	5.80461	6.00514	5.93775	5.55856	5.4545	5.50469
NUP93	-0.178772	6.72493	16.7738	7.74507e-05	0.00228876	Cort	6.86902	6.63145	6.69859	6.71458	6.85672	6.63533	6.77374	6.73172	6.72184	6.52779	6.54746	6.60435	6.85714	6.72901	6.68939	6.70585	6.64967	6.68032	6.67186	6.74276	6.71883	6.5947	6.64523	6.68648	6.45742	6.34009	6.41973	6.39986	6.927	6.77434	6.88267	6.86353	6.90932	6.71614	6.76638	6.86299	6.88558	6.76613	6.85448	6.86148	6.9462	6.82075	6.79204
LINC00158	-0.563038	4.77343	16.7693	7.76738e-05	0.00229036	Cort	4.93669	4.23589	4.71926	4.88557	4.54883	3.99461	3.96235	3.93469	4.45983	3.68922	4.09052	4.21267	5.21611	4.74361	5.06932	4.9559	6.17771	5.67504	5.80676	5.72889	5.52993	5.16594	5.17211	5.063	4.47367	4.27874	4.47158	4.67154	5.05826	4.65525	4.89374	5.14924	4.89619	4.3966	4.63755	4.80384	4.48803	3.40152	4.00522	3.87336	4.87505	4.44619	4.74773
ABCG1	0.892732	2.8878	16.7382	7.87857e-05	0.00231374	Cort	1.61366	2.18723	2.25489	1.94529	3.12708	4.16665	3.86675	3.53302	2.09197	2.8474	2.47701	2.80266	3.59171	4.58018	4.1298	3.85552	3.30503	4.01648	4.03986	3.89131	2.99322	4.01147	3.55977	3.38436	3.05829	3.74524	3.45831	3.36732	1.7602	2.94411	2.73968	2.51548	2.22573	3.01977	2.79692	2.84871	0.468453	1.54721	1.3792	1.01865	2.72026	3.29633	3.08208
SUDS3	-0.171321	6.13835	16.7305	7.90109e-05	0.00231374	Cort	6.08778	5.96884	6.04329	6.22684	6.29091	6.18966	6.1513	6.1986	6.14356	6.05055	6.20229	6.17863	6.21726	6.02657	6.16527	6.18935	6.38446	6.2797	6.24682	6.30867	6.4279	6.35707	6.4598	6.34618	6.25146	6.1564	6.30079	6.33349	5.90566	5.86803	5.95739	5.98324	6.02103	5.91618	5.92176	6.00839	6.15036	6.01913	6.08369	6.05107	6.1494	6.09552	6.20404
INPP5K	0.189351	5.3819	16.7294	7.90527e-05	0.00231374	Cort	5.2809	5.47801	5.21234	5.13951	5.47322	5.53753	5.44598	5.55718	5.89763	5.90567	5.82169	5.68732	5.34854	5.44659	5.36416	5.31879	5.29992	5.43287	5.51161	5.58181	4.91686	5.03323	4.90811	5.0045	5.36683	5.49227	5.19594	5.12953	5.20576	5.4069	5.19392	5.16079	5.22764	5.38104	5.16906	5.11897	5.45105	5.71602	5.52057	5.61846	5.26669	5.34734	5.12538
NYNRIN	1.48458	-0.870965	16.7276	7.91488e-05	0.00231374	Cort	-2.54017	-1.54752	-3.87358	-2.35681	-4.68709	-1.03667	-2.37647	-3.05295	-0.585421	2.81791	0.0228529	0.0181113	-1.67242	-1.26256	-2.591	-3.08009	-1.87482	-1.86204	-3.16166	-1.19224	-0.397542	-1.67497	-0.989288	-1.7014	-1.12312	-0.251502	-0.617547	-0.401555	-1.48914	-0.218881	-1.56189	-2.56937	-1.32095	-0.825189	-2.71092	-1.37819	-3.1897	-0.8836	-4.68709	-4.68709	-2.37361	-3.68831	-3.56053
SHF	-0.647785	2.78576	16.7091	7.97938e-05	0.00232758	Cort	2.86123	2.15485	2.48448	2.32326	1.95915	1.20596	2.01314	2.04357	2.74447	2.14757	2.20664	2.71845	2.42758	1.98408	2.37972	2.46973	2.31408	1.59066	2.2402	2.38496	2.42131	1.71029	2.20186	2.42021	3.22967	2.75132	3.06388	3.13095	3.88114	3.08693	3.34332	3.54624	3.38136	2.7963	2.88854	3.15114	1.05222	0.8324	1.2286	1.34206	3.57617	2.81432	3.23421
FAM195A	-0.236091	4.58475	16.6914	8.04506e-05	0.0023417	Cort	4.80137	4.45786	4.53848	4.48948	4.83522	4.5889	4.91625	5.0751	4.9009	4.25817	4.68091	4.6364	4.16883	4	3.91708	3.82956	4.46074	4.28914	4.53457	4.62504	4.85166	4.5313	4.81289	4.90235	5.0722	4.81608	4.68835	4.69459	4.80829	4.40557	4.61856	4.4698	4.94592	4.66133	4.74972	4.62038	4.20902	4.39356	4.43201	4.59285	5.10325	4.53689	4.84778
C1orf177	1.19446	-0.11704	16.668	8.1332e-05	0.00236229	Cort	-0.841859	0.264705	-0.575572	-0.18527	0.217179	1.58726	1.1445	0.450021	1.04724	2.68269	1.4804	1.32411	-0.116455	0.63297	0.100206	-0.100959	0.879235	1.33322	1.27936	1.10005	-1.04773	0.159159	-0.386022	-0.995603	-1.80004	-0.595149	-0.728845	-0.805015	-1.77229	-0.634058	-1.75698	-1.31522	-0.248025	1.42521	0.70806	0.651304	0.138169	0.893797	-0.0872588	0.268866	-1.44862	-0.479937	-1.29931
IL4I1	-0.490923	6.52631	16.6452	8.2249e-05	0.00237877	Cort	6.72651	6.0718	6.55957	6.40582	6.55248	5.62537	6.31836	6.55752	6.54665	5.29912	6.00788	5.99945	7.56283	6.89795	7.22206	7.32239	7.20822	6.98323	7.26914	7.43304	6.23808	5.79282	6.20411	6.35278	6.07383	5.68083	5.93863	5.73801	6.73552	6.18899	6.6061	6.40351	7.40463	6.85479	7.06671	7.19325	6.8263	6.49424	6.79981	6.98707	6.62934	5.67133	6.18913
AFF2	1.37102	0.816865	16.6451	8.22502e-05	0.00237877	Cort	-0.375402	0.489108	0.0748911	0.0778417	-1.20366	2.72656	-0.342994	-0.125258	-3.52121	1.54911	-2.37254	-2.17521	0.35152	0.710754	0.507509	-0.100959	2.4313	1.84901	1.80861	2.03328	0.342123	0.370729	0.22901	0.266697	0.460562	0.279668	0.120753	0.297505	0.0324876	1.35539	0.0344532	0.498971	-1.83759	-0.410967	-3.12329	-2.41847	-1.05532	1.11618	-2.21027	-1.32147	-1.23726	-0.0455686	-1.00522
CD99L2	0.350565	5.92041	16.6166	8.33127e-05	0.00240437	Cort	5.87719	6.33891	5.99821	5.83805	5.82843	6.1618	5.98746	6.07689	6.42263	6.89377	6.51983	6.44567	5.8285	6.09815	5.83336	5.77103	5.1098	5.33774	5.2555	5.31179	5.38313	5.68044	5.47512	5.4965	6.39984	6.567	6.32827	6.24649	5.74205	6.2013	5.78652	5.75912	5.68666	6.11135	5.76438	5.66913	5.71727	6.10844	5.90936	5.92571	5.95115	6.2286	5.89994
B3GNT2	-0.32293	6.91494	16.573	8.50041e-05	0.00244599	Cort	7.25565	6.84822	7.20043	7.35934	6.97	6.7097	6.7373	6.68324	7.44766	7.1912	7.50877	7.55143	7.14384	6.93366	7.22498	7.17951	7.30974	6.95855	7.0621	7.01404	7.17267	6.92713	7.05987	6.93126	7.08807	7.02684	7.174	7.24163	7.09902	6.78179	7.0571	7.138	7.03768	6.68752	6.9882	7.0639	7.83189	7.31613	7.62293	7.52725	6.88449	6.79379	6.98462
DDHD1	-0.213841	6.96224	16.5693	8.51157e-05	0.00244599	Cort	7.00604	6.90874	6.97805	6.96742	6.51292	6.38902	6.54015	6.47217	6.9976	6.94808	7.03599	7.0775	6.98564	6.85662	6.92312	7.12514	7.50438	7.19307	7.19837	7.25176	6.90709	6.72415	6.75778	6.74185	7.04364	6.86834	7.09074	7.17394	7.08054	6.85373	7.06866	7.07863	7.17853	7.16365	7.22778	7.36395	6.94563	6.68487	6.77646	6.75429	7.07425	6.93824	7.15077
MRPS30	-0.15175	5.68423	16.5425	8.61794e-05	0.00247133	Cort	5.79034	5.6043	5.72703	5.74277	5.49202	5.52821	5.50457	5.41942	5.52662	5.3694	5.5103	5.65196	5.50145	5.49025	5.55768	5.47831	5.6272	5.4769	5.5559	5.52464	5.98512	5.88755	5.95492	5.89709	5.63985	5.52611	5.55888	5.59344	5.83683	5.66806	5.80045	5.77901	5.68947	5.45514	5.65502	5.799	5.77482	5.5626	5.74525	5.72801	5.83908	5.70869	5.81832
BCKDHB	-0.235455	4.9333	16.4544	8.97618e-05	0.00256863	Cort	4.95476	4.76638	4.91897	5.0521	4.95619	4.79723	4.72085	4.6863	5.09477	4.7779	5.10405	5.07712	4.94159	4.81315	4.95864	4.91944	4.80888	4.6633	4.68837	4.60285	4.89751	4.63848	4.69646	4.62886	5.16884	4.89331	5.12902	5.10049	4.69529	4.64852	4.72405	4.93971	5.08129	4.90406	5.04844	4.97567	5.18943	4.86334	4.95633	5.03141	5.09433	4.95344	5.12538
SOCS1	0.659189	4.53544	16.4484	9.00826e-05	0.00256872	Cort	4.66497	5.12999	4.95223	4.68307	4.14777	4.72293	4.55145	4.61717	3.60944	3.882	3.66566	3.55147	4.51946	4.95256	4.54076	4.3997	5.89437	6.1449	6.27427	6.2397	4.95185	5.49102	5.41006	5.32662	4.39333	4.96743	4.36268	4.2004	4.65314	4.85542	4.62484	4.37201	4.26875	5.01542	4.4942	4.29685	3.44905	4.18374	3.94913	3.84726	3.98887	4.3259	4.25225
NXPH3	1.21512	1.4077	16.4466	9.01437e-05	0.00256872	Cort	2.01623	3.13201	2.43041	2.1306	1.55147	3.17575	2.39162	2.55047	0.809619	2.08293	1.13674	1.3926	1.61485	2.86236	2.08771	1.81308	1.54353	2.80915	2.11827	2.1745	0.758171	1.41401	0.761329	0.786983	-0.754319	0.381769	0.0550713	-0.362969	1.65507	3.10997	2.15428	1.85496	0.0605399	1.73281	1.43125	0.557545	1.05222	2.14799	1.27737	1.32325	1.8023	2.42944	1.92816
PLEKHO2	0.250501	6.2081	16.4295	9.08011e-05	0.00258202	Cort	6.18705	6.69195	6.4803	6.23772	5.62814	5.6999	5.67	5.90122	6.03409	5.99894	5.78717	5.85826	5.96492	6.1068	5.82368	5.82206	5.75826	6.11939	5.98262	6.04867	5.68472	6.14173	5.96503	6.0053	6.01025	6.28779	6.06879	5.89251	6.28411	6.48449	6.25678	6.16315	6.11473	6.33177	6.12538	6.04609	5.52609	5.78448	5.74871	5.68813	6.10849	6.25775	6.02987
RUVBL1	-0.222094	6.47636	16.4108	9.1591e-05	0.00259904	Cort	6.76921	6.32563	6.6158	6.64188	6.79534	6.62953	6.7492	6.75563	6.65395	6.29038	6.45322	6.39753	6.59791	6.38497	6.40114	6.38474	6.22131	6.1116	6.26198	6.23716	6.7774	6.61012	6.74044	6.77546	6.41768	6.20804	6.31489	6.34519	6.54712	6.23199	6.43593	6.41496	6.69928	6.50009	6.61029	6.64989	6.5138	6.36573	6.54134	6.53677	6.83859	6.57639	6.62718
IFI44	-0.837929	6.15765	16.4033	9.19815e-05	0.00260467	Cort	5.82903	4.59694	5.37144	5.49012	5.70496	4.66882	5.11416	5.12829	5.09068	4.48302	4.74595	5.00102	6.76533	6.29186	6.80484	6.77445	7.17522	6.63016	6.79446	6.80182	6.59372	5.62251	6.14758	6.11966	6.60968	5.95995	6.46653	6.66056	6.40737	5.66083	6.19358	6.32542	6.3194	5.46375	6.20402	6.15614	5.85419	4.8066	5.32099	5.35169	4.57265	4.17931	4.40396
ANKRD53	0.762674	-0.784071	16.3915	9.24149e-05	0.00260796	Cort	-0.619055	-0.101895	-0.607533	-0.217702	-2.28431	-2.61317	-1.45182	-0.975799	-2.10819	-0.866738	-1.75651	-2.17521	-2.35174	-1.45301	-1.48722	-0.849134	-1.27591	-1.58141	-2.06263	-1.4299	-1.32559	-1.67497	-0.989288	-1.17846	-1.53752	-0.313993	-0.481364	-1.52854	-0.712769	-0.218881	-0.266415	-0.00246025	-1.32095	-0.118636	-0.858753	-1.28839	-1.22396	-1.36891	-1.28812	-1.81013	-1.17318	-1.16575	-1.77855
ADPRM	0.333477	2.96418	16.3872	9.25973e-05	0.00260796	Cort	2.96571	3.23628	2.9987	3.01678	2.86807	3.63819	2.88004	2.90531	2.52	3.47612	3.06528	2.87026	2.85314	3.39496	2.9448	3.0702	2.0708	2.14071	2.13034	2.0017	2.3808	2.37104	2.18813	2.32027	2.35626	2.54673	2.63242	2.70107	2.98376	3.21385	3.03564	3.1124	3.04472	3.11349	3.08209	2.93046	2.9516	3.26296	2.66818	2.81119	2.80622	3.09839	2.73916
HIRIP3	0.235054	5.49352	16.3854	9.26746e-05	0.00260796	Cort	5.31507	5.58923	5.44047	5.30204	5.27039	5.27968	5.33289	5.34816	5.67782	5.88034	5.71697	5.69157	5.31549	5.41266	5.28815	5.12059	4.95526	5.15608	5.18277	5.19448	5.33245	5.21091	5.15868	5.28248	5.43913	5.67682	5.48338	5.46327	5.32593	5.52054	5.42727	5.30971	5.20425	5.58831	5.32	5.28906	5.56436	5.92851	5.75948	5.7824	5.39246	5.57022	5.34347
COA4	-0.187593	5.53129	16.3731	9.32062e-05	0.00261327	Cort	5.59322	5.27138	5.53865	5.44357	5.67237	5.58324	5.61788	5.6256	5.65865	5.31063	5.37023	5.43062	5.36376	5.25672	5.30739	5.28391	5.32706	5.29352	5.46473	5.39694	5.76953	5.46245	5.59271	5.77852	5.55914	5.41911	5.45129	5.43754	5.59443	5.38414	5.41429	5.41078	5.65194	5.55874	5.58371	5.62575	5.54863	5.58662	5.61705	5.55234	5.77301	5.64196	5.71864
TBCC	0.16555	4.64929	16.3721	9.32487e-05	0.00261327	Cort	4.4437	4.73478	4.56202	4.47814	4.40604	4.40425	4.35	4.47604	4.64103	4.87891	4.60672	4.54155	4.32963	4.497	4.44505	4.44907	4.91557	4.97827	5.03174	4.97728	4.65824	4.86492	4.7221	4.66411	4.70577	4.73931	4.61807	4.42649	4.58514	4.72083	4.44923	4.54705	4.64612	4.71696	4.66911	4.55517	4.51172	4.80161	4.73061	4.60361	4.39776	4.42683	4.52835
SLC12A4	0.306476	5.1036	16.3537	9.40458e-05	0.00263018	Cort	5.14315	5.65969	5.17818	5.04357	5.23496	5.54293	5.50762	5.71468	5.68122	5.66334	5.53931	5.47374	5.26039	5.61029	5.31028	5.39225	4.62287	5.03395	4.70662	5.02813	4.29855	4.48912	4.54398	4.53259	4.9651	4.99105	4.93194	4.72625	5.1958	5.55092	5.15975	5.05785	5.10252	5.62389	5.15452	5.15443	5.07064	5.57261	5.29161	5.31764	5.26018	5.36169	5.19488
RPTOR	-0.181742	6.06258	16.3345	9.48874e-05	0.00264826	Cort	6.29737	6.12083	6.12488	5.94904	6.00942	5.75154	6.0834	6.24167	5.98049	5.61416	5.70493	5.72017	5.84535	5.54437	5.63308	5.55648	6.22808	6.03093	6.11413	6.32511	6.10231	5.88373	6.0145	6.17107	6.33508	6.04488	6.01655	5.99076	6.39871	6.05469	6.09123	6.00145	6.14247	6.30702	6.09685	6.1661	6.2102	6.20508	6.21562	6.35333	6.28463	5.82075	5.94958
SSH2	0.246337	6.76133	16.3094	9.59952e-05	0.00267367	Cort	6.59085	6.86437	6.68587	6.64131	6.91011	7.18607	7.04591	6.99268	6.54441	6.91684	6.67274	6.68037	6.34855	6.55515	6.41679	6.41896	6.40012	6.38575	6.30487	6.3837	6.49042	6.76111	6.54082	6.50184	6.2189	6.39332	6.24757	6.28762	6.45408	6.69143	6.56752	6.48011	6.84298	7.1383	6.95525	7.0121	6.79951	6.94786	6.83037	6.75714	6.50202	6.61112	6.58534
HMGN4	0.181641	6.79541	16.274	9.75828e-05	0.00271232	Cort	6.50614	6.67421	6.7319	6.74303	6.79453	7.06937	6.73704	6.71863	6.40465	6.62144	6.6243	6.50343	6.74064	6.96058	6.98271	6.89802	6.83749	6.91779	6.85297	6.80754	6.56592	6.76995	6.6252	6.49898	6.50705	6.78392	6.80279	6.80656	6.50236	6.74627	6.73818	6.73104	6.41891	6.47077	6.61282	6.54615	6.84196	6.79357	6.81248	6.74371	6.29599	6.56196	6.48422
IFI44L	-0.893355	7.13977	16.2312	9.96151e-05	0.00276315	Cort	6.34752	5.22664	5.91909	5.99532	6.48202	5.36154	5.80011	5.9691	5.52132	4.86577	5.23394	5.5535	8.11225	7.61438	8.10573	8.09445	8.45854	7.85464	8.09795	8.11609	7.46507	6.40256	6.88807	6.85314	6.75914	6.02963	6.51441	6.797	7.93493	7.2036	7.74586	7.91891	7.51455	6.61865	7.39626	7.36805	7.05487	5.97896	6.44428	6.47791	5.82248	5.29133	5.82768
RC3H1	0.245743	6.76415	16.2043	0.000100788	0.00278997	Cort	6.49021	6.80191	6.67263	6.77429	6.92279	7.2938	7.11134	6.95162	6.54553	7.15971	7.00196	6.9873	6.34994	6.5633	6.61742	6.58004	6.68715	6.56565	6.43673	6.34844	6.38136	6.63622	6.38302	6.28038	5.99651	6.19548	6.21787	6.38116	6.48942	6.6293	6.67969	6.71831	6.40257	7.13272	6.74484	6.85809	6.98908	7.0307	6.93896	6.82245	6.46757	6.9006	6.85751
ABHD12	0.238463	5.38575	16.162	0.000102785	0.00283945	Cort	5.29418	5.44324	5.42327	5.27097	5.20435	5.31984	5.4287	5.42217	5.88413	6.00167	6.00037	5.90517	5.4078	5.64588	5.50765	5.43724	4.88164	5.15449	4.95665	5.1063	4.86221	5.07912	4.91577	4.93721	5.42829	5.57811	5.33849	5.25887	5.41073	5.59298	5.46973	5.4326	5.25975	5.41825	5.21845	5.2276	5.10887	5.41138	5.19781	5.28337	5.5615	5.59009	5.62707
CYLD	-0.254941	8.58084	16.1468	0.000103514	0.00285378	Cort	8.80855	8.60167	8.73713	8.87252	8.71113	8.47353	8.50806	8.48013	8.6575	8.50419	8.6266	8.67921	8.81228	8.56867	8.79969	8.79059	9.14682	8.85145	8.9682	8.92745	8.6579	8.5582	8.54638	8.49876	8.15901	8.06329	8.21808	8.31793	8.90757	8.65162	8.80849	8.89345	8.45965	8.16307	8.39251	8.47954	8.65059	8.21301	8.43583	8.40924	9.14572	8.94114	9.11272
SDHB	-0.103621	6.07645	16.1371	0.000103984	0.00286092	Cort	6.08863	5.89519	6.07195	5.93896	5.96973	5.85952	5.94713	5.96156	6.07547	5.92596	6.17534	6.13119	5.93421	5.95245	5.99597	5.89512	6.17023	6.19073	6.20107	6.15522	6.11074	6.0912	6.13839	6.09056	6.15767	5.97514	6.19263	6.20656	6.10576	6.01341	6.11283	6.10019	6.26769	6.05462	6.1755	6.19607	6.20882	6.07072	6.0416	6.11536	6.23086	6.05531	6.18594
SLC25A13	-0.239651	4.98717	16.1297	0.00010434	0.00286492	Cort	4.9005	4.53747	4.80901	4.86151	5.15211	4.99285	5.14348	5.13249	4.84504	4.67339	4.88301	4.98308	5.27216	5.08113	5.26925	5.32809	5.36276	5.29786	5.27465	5.2127	4.95382	4.79026	4.89408	4.93721	5.26658	5.06427	5.20669	5.39526	5.00863	4.83384	4.95181	5.12586	5.283	5.01374	5.11555	5.17233	4.93452	4.48742	4.65695	4.81869	4.94441	4.82913	4.9435
MAT2B	0.137128	7.10363	16.1131	0.000105146	0.00288122	Cort	6.87851	7.11938	7.05232	7.11165	7.01897	7.26253	6.93652	6.84008	6.98335	7.21495	7.19154	7.19452	7.00186	7.21616	7.24356	7.1921	7.27944	7.35902	7.26538	7.10368	7.03891	7.15409	6.99579	6.90059	6.97519	7.16301	7.14156	7.26318	6.86333	7.11469	7.04756	7.10387	6.67141	6.80431	6.88143	6.77851	7.28	7.27957	7.21195	7.12042	6.87101	7.24214	7.16053
USP18	-0.83344	4.48017	16.1026	0.000105738	0.00289161	Cort	4.48373	3.71669	4.10281	4.27606	4.5565	3.16777	3.90613	4.19969	5.30317	4.47044	4.81347	4.98724	4.99942	4.31221	4.77486	4.53931	6.40888	6.08841	6.33515	6.46555	5.53653	4.60518	5.10122	5.25624	4.32209	3.48572	4.06887	3.97798	5.13455	4.14704	4.68013	4.84786	3.87358	2.9894	3.40787	3.55755	3.68567	3.06699	3.24039	3.5784	4.35629	3.65034	4.05704
MVK	-0.20179	6.20585	16.0936	0.000106101	0.0028952	Cort	6.34681	6.0894	6.19141	6.15226	6.0307	5.6377	6.00656	6.1641	6.53543	5.94825	6.19926	6.1955	6.29364	6.03529	6.00242	6.12143	5.98717	6.10625	6.1386	6.26611	6.29602	5.99784	6.17598	6.37759	6.25543	5.98855	6.01115	5.97296	6.22105	5.8872	6.03154	6.01887	6.52935	6.43898	6.32238	6.32748	6.31684	6.29814	6.38125	6.48877	6.60413	6.26213	6.40158
ANGEL1	-0.194582	5.23031	16.0897	0.000106297	0.0028952	Cort	5.59878	5.39956	5.37041	5.41741	5.448	5.21629	5.35066	5.47743	5.69339	5.27762	5.31725	5.46681	5.39507	5.11085	5.21101	5.32452	5.00233	4.82436	4.73356	4.96095	5.21062	4.80044	4.98359	5.18995	5.43913	5.21296	5.32288	5.23391	5.32935	4.96955	5.08524	5.03179	5.2956	5.2138	5.14681	5.10557	5.27697	5.25127	5.24394	5.35459	5.59352	5.45195	5.38371
VCPIP1	0.184094	6.01701	16.0824	0.000106657	0.00289918	Cort	5.80793	5.97503	5.93824	6.06396	5.89704	6.09288	5.74585	5.70285	5.43057	6.01419	5.81577	5.8793	5.8295	6.05032	5.88044	5.92843	6.25748	6.23364	6.13524	6.04432	6.12087	6.24449	6.03094	5.79994	5.73088	5.85513	5.86228	5.99355	5.8195	6.09276	5.96582	6.08153	5.81416	6.22794	6.09083	6.2297	5.99373	5.93902	6.04089	5.77073	5.76536	5.89262	5.97614
SYT17	-1.16678	1.24496	16.0777	0.000106939	0.00290104	Cort	1.68706	1.00729	1.2035	1.21798	1.34244	-0.215392	0.621044	1.16613	1.36373	-0.429526	0.258178	0.697121	0.0569569	-0.764608	-0.407273	0.177585	1.19137	-0.345561	0.0838614	0.47542	2.50983	1.24539	2.04817	2.23593	0.73347	-0.313993	0.077299	-0.0866181	2.33284	1.53143	1.65297	2.03918	1.26804	0.623402	0.866679	1.2841	1.50314	0.353268	1.44045	1.73979	2.13532	0.702853	1.57474
TNFSF14	-0.661832	4.72124	16.0712	0.000107291	0.00290477	Cort	5.25499	4.60395	5.04317	5.13711	5.27737	4.55718	4.96855	5.13417	4.41808	3.48552	3.92454	3.81433	5.74751	4.87612	5.28227	5.40448	6.10507	5.57431	5.90265	5.96978	5.81368	5.20555	5.61426	5.66173	4.41932	3.67659	4.22511	4.14291	5.07873	4.5473	4.82236	4.96388	5.98535	5.42709	5.79183	5.84747	4.73999	4.11933	4.62433	4.53577	4.8151	4.06537	4.33503
CLASP1	0.192528	7.49371	16.0552	0.000108013	0.00291829	Cort	7.2958	7.61452	7.36013	7.29847	7.31225	7.53429	7.44119	7.42411	7.66949	7.98729	7.80195	7.75314	7.83038	8.03842	7.91901	7.90126	7.13498	7.3117	7.2112	7.20811	6.93907	7.17165	6.98441	7.04749	7.46212	7.65193	7.55675	7.47185	7.31844	7.58478	7.38215	7.36466	7.61948	7.84998	7.74828	7.6489	7.40395	7.49718	7.43821	7.43619	7.22734	7.50877	7.29806
POLR2M	-0.319267	1.46131	16.0511	0.00010822	0.00291829	Cort	1.45461	1.36905	1.50943	1.46274	1.35423	0.913184	1.40749	1.35071	2.01651	0.931478	1.10259	1.07599	1.42745	1.15109	1.28618	1.25219	1.55506	1.55243	1.69945	1.46675	1.64709	1.20916	1.51466	1.4855	1.63901	1.45686	1.72123	1.42545	1.54952	1.67072	1.83723	1.27771	1.60925	1.19619	1.64776	1.62183	1.4574	1.52797	1.60235	1.52608	1.19734	0.982951	1.42236
NFIL3	0.898078	3.42131	16.047	0.000108508	0.00292025	Cort	3.03294	3.84402	3.0276	3.18128	2.78775	3.89178	3.06701	3.13392	3.94409	4.82188	4.23936	3.95968	1.3294	2.66936	1.95797	1.6122	2.84687	2.60019	2.73098	2.6825	2.2711	2.70171	2.37347	2.04564	1.97672	2.59854	2.25737	2.13396	2.90952	3.87283	3.36448	3.10372	0.115056	1.37389	0.70806	0.106305	2.36034	2.46865	2.28498	2.23358	2.38988	3.24418	2.55407
MAX	0.133876	6.05297	16.0286	0.000109354	0.00293719	Cort	6.00259	6.24139	6.18092	6.22194	5.96301	6.06951	6.03263	5.94156	5.61099	5.84971	5.79855	5.8461	5.96447	6.14092	6.14079	6.12184	6.06482	6.09549	6.06311	5.98146	6.1353	6.34251	6.14729	6.06795	5.8848	5.99702	5.97534	5.97484	6.04464	6.17268	6.19569	6.14793	5.96879	6.01371	6.10403	5.89795	5.83643	5.95801	5.9082	5.75984	5.94665	6.15675	6.11313
LMBR1	0.165536	5.63105	16.0159	0.000110001	0.00294534	Cort	5.38061	5.82789	5.4565	5.55875	5.48935	6.03429	5.61618	5.39021	5.54911	5.91904	5.80718	5.66932	5.27216	5.82533	5.57846	5.55587	5.68998	5.59561	5.51161	5.43881	5.39043	5.69525	5.4528	5.33837	5.68555	5.79349	5.79681	5.8168	5.43739	5.70148	5.64917	5.52487	5.54431	5.62334	5.68088	5.69757	5.63951	5.67015	5.49657	5.39288	5.44828	5.57375	5.67715
AGO1	-0.158086	6.2668	16.0125	0.000110178	0.00294534	Cort	6.59682	6.2716	6.4283	6.31592	6.35319	6.2068	6.29277	6.32303	6.26944	6.18076	6.22528	6.23334	6.26666	6.06336	6.13851	6.16839	6.16319	6.04088	6.06821	6.23207	6.19367	5.98227	6.18552	6.20094	6.41574	6.25957	6.29931	6.26393	6.3727	6.23087	6.22821	6.22747	6.20664	6.31009	6.20104	6.35125	6.29847	6.1345	6.20589	6.302	6.49864	6.36237	6.3949
ASTE1	0.153038	3.33398	16.0099	0.000110309	0.00294534	Cort	3.3979	3.5709	3.3335	3.5156	3.27396	3.51464	3.30444	3.14396	3.22973	3.54971	3.22457	3.19186	3.24249	3.39496	3.20065	3.09388	3.32873	3.53068	3.41034	3.4279	3.40745	3.59115	3.41401	3.42101	3.30411	3.3335	3.41315	3.5376	3.27855	3.24391	3.24895	3.21668	3.2135	3.39669	3.35531	3.40102	3.43259	3.52308	3.50899	3.45852	3.37384	3.66804	3.28948
ACO2	-0.130385	7.32204	15.9984	0.000110901	0.00295532	Cort	7.48154	7.24807	7.34586	7.23135	7.4224	7.10454	7.32702	7.5232	7.51965	7.17578	7.34409	7.36773	7.29021	7.08775	7.12897	7.12944	7.3237	7.34703	7.37165	7.45343	7.42241	7.2536	7.42745	7.4939	7.68272	7.51905	7.60069	7.43298	7.3498	7.19593	7.18324	7.23233	7.44526	7.29792	7.31843	7.33995	7.48542	7.49486	7.51737	7.65441	7.5757	7.28973	7.34997
SUCO	0.219419	6.23749	15.9839	0.00011165	0.00296944	Cort	6.15642	6.32412	6.19865	6.40215	5.94461	6.56226	6.07685	5.86832	5.73844	6.70132	6.06662	6.09439	6.1257	6.51587	6.36181	6.34547	6.72559	6.62901	6.51532	6.43853	6.34083	6.44406	6.28536	6.17941	6.15613	6.27856	6.30433	6.34592	6.15093	6.34169	6.3533	6.36545	5.94548	6.21341	6.05049	6.04771	6.66132	6.80385	6.56756	6.51076	5.80568	6.21511	6.24917
SNRNP70	-0.141429	7.40926	15.9709	0.000112327	0.00298161	Cort	7.62482	7.43611	7.3469	7.16431	7.56	7.39276	7.68382	7.80969	7.79146	7.32166	7.4687	7.44207	7.34316	7.15868	7.12059	7.20575	7.19631	7.20563	7.26641	7.43452	7.27173	7.03691	7.2284	7.42151	7.61994	7.39207	7.29999	7.27048	7.48029	7.17561	7.27149	7.2085	7.63385	7.52617	7.46701	7.39393	7.38956	7.58502	7.50129	7.60269	7.4138	7.03499	7.20478
POLL	-0.117045	4.82097	15.9257	0.000114717	0.00303911	Cort	5.10181	4.88958	4.87483	4.80915	4.97445	4.73107	5.00268	5.23304	4.96028	4.70997	4.65021	4.70028	4.62656	4.47041	4.35715	4.43854	4.59522	4.69654	4.72364	4.8644	4.86116	4.42739	4.67856	4.78619	4.95447	4.76976	4.79195	4.69116	5.08076	4.82393	4.95779	4.78275	4.9136	4.89134	4.79679	4.79359	4.93034	5.08354	4.94127	5.06648	5.04298	4.81232	4.88302
RSF1	0.123438	5.93844	15.913	0.000115395	0.00305111	Cort	5.76125	5.86423	5.82682	5.84395	5.6546	5.82442	5.70444	5.53384	5.71675	6.02981	5.83994	5.97384	5.99366	6.05927	6.11654	6.07586	6.00619	5.95466	5.99834	5.77573	5.81041	6.04271	5.90438	5.78244	5.82626	6.01342	5.95448	5.96918	5.62862	5.77999	5.65532	5.77355	5.9351	6.04358	6.06119	6.01722	5.92018	5.87242	5.83962	5.84763	5.75098	5.9412	5.87588
LPIN1	0.408204	7.45861	15.9072	0.000115792	0.00305564	Cort	7.17529	7.64678	7.364	7.3161	7.58882	8.05165	7.74274	7.68997	6.89657	7.76183	7.31945	7.19272	6.13822	6.41897	6.21211	6.2448	7.41667	7.49356	7.41035	7.41891	7.40232	7.69061	7.48615	7.44593	7.37796	7.80323	7.59505	7.47917	7.15953	7.57565	7.3049	7.25724	6.74294	7.02726	6.89669	6.91974	6.59711	7.04092	6.8073	6.7752	7.20019	7.54888	7.45832
C11orf65	-0.503475	-0.132545	15.8935	0.000116448	0.00306698	Cort	-0.505659	-0.669949	0.114615	-0.284838	-0.839022	-1.1923	-0.0568149	-0.125258	0.0063524	0.0135286	-0.303559	0.641919	0.029464	-0.764608	-0.438007	-0.263395	-0.98136	-0.275122	-0.249722	-0.553559	-0.568311	-0.629689	-1.36773	-0.687487	-0.316588	-0.313993	-0.0374311	0.223367	-0.0840234	-0.286015	0.0643162	0.0706088	0.337704	-0.273686	-0.0172759	-0.0326184	0.37312	-0.136487	-0.0627678	0.102289	-0.082517	-0.367472	-0.20807
UVRAG	0.236837	6.67515	15.8885	0.000116719	0.00306816	Cort	6.53728	6.92464	6.63043	6.62369	6.69112	6.95896	6.70178	6.58846	6.50124	6.89671	6.56363	6.48493	6.77493	7.14981	6.86627	6.86325	6.6382	6.6143	6.65185	6.59121	6.24535	6.69225	6.33606	6.24731	6.1569	6.21255	6.08225	6.13591	6.58506	6.94117	6.62689	6.58242	6.78794	6.92889	6.82699	6.80775	6.75387	7.04176	6.65828	6.66628	6.70562	6.88342	6.75171
RASSF2	0.472167	7.5654	15.8623	0.000118237	0.00310206	Cort	6.91063	7.47461	7.1571	7.10449	7.07326	7.44714	7.21856	7.15361	7.0318	7.43827	7.20292	7.17217	6.8382	7.57618	7.07591	6.99666	7.7793	8.21923	8.05637	7.90214	7.4913	8.15518	7.78829	7.74822	6.34834	7.06013	6.72066	6.53146	7.36377	8.04267	7.6705	7.57489	7.06952	7.58391	7.31138	7.20465	6.14316	6.55727	6.42032	6.28933	7.19849	7.56875	7.3524
MPLKIP	-0.15033	4.41477	15.8496	0.000118851	0.00311215	Cort	4.4304	4.02513	4.30627	4.43706	4.45203	4.56023	4.30862	4.34882	4.27251	4.11602	4.41657	4.42376	4.08785	4.13451	4.32548	4.29706	4.69367	4.39419	4.56933	4.48361	4.75083	4.55795	4.56627	4.64702	4.34803	4.34848	4.3717	4.35451	4.3739	4.21993	4.27343	4.33541	4.46909	4.31051	4.43339	4.4135	4.55255	4.48493	4.5014	4.48059	4.41219	4.21135	4.47571
PHC2	0.439523	4.85523	15.8421	0.000119346	0.00311909	Cort	4.94793	5.52417	5.25128	5.0504	4.70891	5.0197	4.79863	4.90658	4.73949	5.22243	4.94935	4.81702	5.14022	5.52727	5.29342	5.21617	3.60864	3.97373	3.7504	3.80704	4.21378	4.76448	4.3694	4.41739	4.23549	4.2827	4.24856	4.02784	4.53169	4.92757	4.56995	4.4698	4.96922	5.31251	5.05505	4.93546	4.49371	5.05611	4.83856	4.75343	4.52997	4.85255	4.41642
SFT2D1	-0.247278	6.26959	15.8192	0.000120544	0.0031434	Cort	6.40553	6.10538	6.29093	6.42761	6.25951	6.12672	6.11615	6.13463	6.48966	6.11561	6.41981	6.55757	6.91791	6.68006	6.93329	6.92609	6.34516	6.19345	6.27427	6.25276	6.16925	5.99784	6.08967	6.05603	6.33645	6.29925	6.35183	6.38824	6.07247	5.90847	6.05451	6.1474	6.29304	5.93622	6.25655	6.19412	6.75032	6.44446	6.62003	6.65786	6.01573	5.89873	6.08168
HERC6	-0.729422	4.27813	15.8173	0.000120739	0.0031434	Cort	4.11512	3.14855	3.68803	4.04099	3.47632	2.47172	3.10296	3.38014	3.15741	2.75707	2.75495	3.12801	4.38356	3.71299	4.3493	4.25716	6.12792	5.62239	5.88406	5.9168	4.80869	3.83054	4.42413	4.53073	4.52126	3.94357	4.3132	4.39448	4.68909	3.90704	4.46051	4.66971	4.10668	3.48399	4.01921	4.02639	4.00155	3.33667	3.5393	3.68725	3.85119	3.37927	3.3782
FAIM	0.837887	4.1239	15.8046	0.000121458	0.00315604	Cort	2.74287	3.09265	2.87115	3.00979	4.19607	4.92464	4.21467	4.10186	2.59685	3.83617	3.05639	2.79635	0.577154	1.5654	0.703292	1.0034	4.2588	4.53317	4.21721	4.12543	2.74685	3.58645	3.03373	2.93285	4.26159	5.16078	4.62375	4.73851	3.25716	3.97313	3.48529	3.56533	2.99834	3.34432	3.23828	3.09801	3.03494	3.51333	3.07642	3.05019	2.76183	3.53449	3.20934
USP30-AS1	-0.36781	1.85162	15.7714	0.000123258	0.00319669	Cort	1.65693	0.799546	1.47169	1.25391	1.79583	1.436	1.72519	1.60427	2.21708	1.6968	2.0542	2.19319	1.45871	0.934748	1.31411	1.48493	2.63511	2.36128	2.43276	2.60055	1.88082	1.172	1.65438	1.51593	2.59392	1.94448	2.08708	2.26907	1.94993	1.60739	1.92936	2.19437	2.19442	2.03329	2.17613	1.87601	2.03243	1.98121	2.01852	2.07392	1.5971	1.50034	1.43467
SETD4	-0.174075	4.05227	15.7671	0.000123506	0.00319701	Cort	4.09278	4.01163	3.9778	3.96536	4.08725	4.03246	4.11578	4.0441	3.97763	3.81891	3.90486	3.94264	3.81746	3.6708	3.48905	3.84559	4.29705	4.24339	4.19871	4.46926	4.41201	3.97418	4.27078	4.34824	3.99913	3.7942	3.90299	4.06369	4.26974	3.82987	4.02464	4.04714	4.07437	4.19549	3.88476	4.08427	4.11492	3.88051	3.98921	4.06532	4.165	3.98114	4.14395
FAM35A	0.138307	6.10476	15.7357	0.000125331	0.00323806	Cort	6.05147	6.23818	6.22696	6.26255	6.01963	6.31644	6.11655	5.84339	5.78782	6.18365	5.91686	6.04671	5.8751	6.04207	6.05475	5.99418	6.2785	6.27237	6.25648	6.12668	6.30417	6.40556	6.32747	6.20299	5.94106	6.13791	6.06323	6.19771	6.1157	6.2886	6.18766	6.27896	6.00488	6.06113	6.06406	6.1671	6.02934	6.01179	5.95991	5.97965	6.04508	6.18623	6.11791
MAST3	-0.394612	5.10495	15.7086	0.000126991	0.00327472	Cort	5.16151	4.7637	4.79303	4.63394	5.69572	5.08366	5.49107	5.71524	5.67986	5.05562	5.26803	5.35003	5.47749	4.98266	5.15805	5.19911	4.05672	3.73008	3.82283	4.27821	4.45166	3.84241	4.12824	4.29109	5.4423	5.02221	5.14424	5.02521	5.28189	4.66971	4.91541	4.78682	5.30954	5.18654	4.96846	5.09727	4.94781	4.91516	4.99037	5.10623	5.82885	5.1402	5.4321
CLIP4	-0.264718	5.03438	15.684	0.000128384	0.00330437	Cort	5.24439	5.0748	5.14619	5.38064	5.10927	5.01304	5.13246	5.03703	5.12202	5.08994	5.11587	5.32067	5.49393	5.18358	5.44165	5.37025	4.98539	4.49589	4.55261	4.47932	4.87581	4.661	4.70049	4.65985	5.67047	5.42271	5.70075	5.80573	5.27481	4.99452	5.06415	5.22021	5.06839	4.97724	5.09486	5.21326	5.24569	5.10884	5.19844	5.12876	5.20924	5.05783	5.23942
PHF21A	-0.238735	5.92985	15.6662	0.000129457	0.00332566	Cort	5.95324	5.85039	5.79851	5.8851	6.01268	5.71298	5.95609	6.03842	6.49931	6.10243	6.32629	6.44869	5.85908	5.68976	5.83497	5.8772	5.6978	5.49086	5.53109	5.71921	5.83899	5.52764	5.66596	5.80149	6.20999	6.00824	6.1125	6.08317	5.73002	5.51069	5.557	5.58923	5.76493	5.7097	5.76388	5.80092	5.98731	5.8011	5.94414	5.90095	6.02345	5.73044	5.88432
FUCA1	0.819162	5.79136	15.6559	0.000130175	0.00333781	Cort	5.7163	6.67872	6.27568	6.1327	7.27222	7.78181	7.46446	7.39727	5.59378	7.00124	6.26827	6.13557	5.8064	6.65666	6.32081	6.11896	5.01907	5.40766	5.24929	5.14023	4.29388	5.38541	4.81363	4.77758	5.29213	6.30965	5.71544	5.7134	5.73605	6.42604	6.09169	6.04119	5.3161	6.03658	5.76085	5.5929	5.61836	6.41564	6.07406	5.96037	6.45748	7.26122	6.89614
FAM134A	0.136844	6.65525	15.6501	0.000130431	0.00333805	Cort	6.73122	6.90773	6.82014	6.64018	6.66651	6.59201	6.62238	6.73116	6.84994	6.93698	6.8225	6.75136	6.59381	6.68633	6.58123	6.53966	6.26189	6.43255	6.35232	6.50866	6.58005	6.71342	6.6565	6.70456	6.79755	6.90781	6.74538	6.60051	6.84333	6.97651	6.82032	6.75825	6.38187	6.43866	6.28774	6.24388	6.46839	6.74442	6.62404	6.64418	6.74684	6.83649	6.68242
GPR157	0.587094	1.74499	15.6345	0.000131388	0.00335621	Cort	1.53633	2.46328	2.00833	1.58059	1.82154	2.22487	1.80671	2.28028	1.91858	2.35338	2.33718	1.72028	1.85305	2.31816	2.00443	1.70299	1.62235	2.44713	2.49474	2.31602	1.02171	1.8344	1.73845	1.90322	1.04531	1.75961	1.25935	0.713194	2.05835	2.67078	2.2805	1.93541	1.11595	2.053	1.55759	1.62183	1.24764	2.05025	1.94192	1.82919	2.49224	2.50032	2.62024
FBXL19-AS1	-0.2956	2.40065	15.5749	0.000135091	0.00343928	Cort	2.4549	2.42306	2.52189	2.33449	2.70269	2.45214	2.54678	2.70755	2.8831	2.68813	2.95478	2.89408	2.61496	2.28803	2.28409	2.32857	2.76486	2.5574	2.4473	2.59527	2.36902	1.90404	2.31148	2.2541	2.76586	2.48383	2.74084	2.78507	2.70703	2.43578	2.56791	2.73366	2.99107	2.70373	2.68638	3.02982	2.21945	1.99529	2.48096	2.35895	2.49224	2.36578	2.50237
E2F5	-0.271038	4.05176	15.574	0.000135147	0.00343928	Cort	3.99621	3.82184	4.02025	4.13228	3.91685	3.97188	3.91718	3.98765	4.0964	4.05203	4.37248	4.33736	4.20615	3.74477	4.05865	4.27946	3.6224	3.08498	3.05597	3.07654	4.3549	4.05804	4.23004	4.28778	4.52245	4.3895	4.55512	4.64339	3.86866	3.47182	3.7168	3.7956	4.02895	3.63112	3.83572	4.08637	4.54163	4.29032	4.4212	4.19517	4.03199	3.91226	4.15887
C20orf24	-0.334016	3.72482	15.5614	0.000135944	0.00345069	Cort	3.90942	3.58109	3.92431	3.93986	3.7236	3.18764	3.79065	3.9153	3.52119	2.90462	3.92942	3.76674	3.89377	3.83438	3.8661	4.01109	4.00723	3.58377	4.0026	3.97703	4.23666	4.1485	4.18926	4.16712	4.19242	3.95024	4.12863	4.13955	4.1549	3.4945	4.10586	4.02203	3.86167	3.58899	3.80273	3.74467	3.30409	3.57086	3.64344	3.39011	4.02175	3.23827	3.99188
CHD9	0.178215	7.18385	15.5589	0.000136104	0.00345069	Cort	7.02268	7.34933	7.15932	7.22288	6.87397	7.32688	7.08053	6.92059	7.03419	7.55642	7.27655	7.32812	7.02162	7.16957	7.15027	7.24462	6.91865	6.84306	6.75798	6.60013	7.0176	7.20077	7.03147	6.88719	6.84435	7.01834	6.95834	7.11216	7.02519	7.23929	7.07578	7.16432	7.1013	7.17737	7.20735	7.3373	7.05947	6.99612	6.87977	6.92193	7.13543	7.41524	7.29638
HMOX2	0.118936	5.55204	15.5474	0.00013684	0.00346286	Cort	5.6371	5.6892	5.61594	5.37045	5.65102	5.59594	5.58475	5.76917	5.63641	5.65711	5.51517	5.53184	5.50956	5.54702	5.35523	5.43857	5.29735	5.56774	5.51564	5.59444	5.66377	5.76345	5.68319	5.79413	5.55973	5.67128	5.51578	5.48127	5.505	5.65301	5.48775	5.37697	5.66627	5.67249	5.4887	5.48323	5.12432	5.39621	5.3175	5.38439	5.71121	5.75808	5.63976
XAF1	-0.999251	5.98982	15.5309	0.000137996	0.00348563	Cort	5.96312	4.66942	5.56173	5.71833	5.21973	3.4001	4.32393	4.65858	4.2671	3.25927	3.88491	4.06048	6.5385	5.84874	6.60781	6.52356	8.02923	7.48708	7.68889	7.76412	7.28237	6.32463	6.83196	6.8466	5.38079	4.24662	5.1042	5.31647	6.52317	5.60171	6.1516	6.38483	5.12511	4.0543	4.7958	4.85646	4.84587	3.71603	4.27514	4.25348	5.16963	4.3494	5.0633
DHPS	-0.116918	5.23393	15.5148	0.000138939	0.00350292	Cort	5.15074	5.02863	5.06615	5.00632	5.07495	4.94813	5.04445	5.27549	5.60599	5.21396	5.33022	5.33379	5.11836	5.14277	5.05283	5.0138	5.1205	5.2108	5.1379	5.42697	5.09644	4.90511	5.11217	5.20521	5.59437	5.36093	5.42065	5.34151	5.34465	5.19477	5.14934	5.05673	5.47109	5.40744	5.32479	5.2333	5.34952	5.45913	5.46691	5.56791	5.25873	4.92611	5.05436
DDX54	-0.117704	6.80039	15.5084	0.000139356	0.0035069	Cort	6.95851	6.74979	6.90471	6.64244	6.78394	6.56871	6.77551	6.99221	6.8957	6.44141	6.668	6.59257	6.67534	6.46009	6.46483	6.39397	6.53065	6.44955	6.54914	6.68117	6.81481	6.6928	6.82273	6.93549	6.98	6.69201	6.68311	6.61689	6.98327	6.77434	6.80548	6.73561	6.88599	6.77938	6.65555	6.67452	6.84374	6.94129	6.90269	7.01023	7.05326	6.68035	6.71874
CFLAR-AS1	0.643891	1.30538	15.5006	0.000139866	0.00351322	Cort	0.290948	1.45135	0.476574	0.253736	0.677557	1.611	1.46888	1.25521	1.12913	2.31872	1.82211	1.58048	0.973188	1.21655	0.717306	1.22793	2.77476	2.77636	2.59827	2.82012	0.811392	1.14669	0.685161	0.951906	0.460562	0.617671	0.528244	1.11967	0.201303	1.04985	1.06709	0.445029	1.25596	2.8979	1.54825	1.96999	1.63228	2.13533	1.59467	1.48435	0.872419	1.64143	1.25195
SLC44A2	0.525765	6.48732	15.436	0.00014425	0.00361021	Cort	6.25626	6.89226	6.34177	6.2321	6.04713	6.49528	6.27139	6.2884	6.83568	7.36774	6.81297	6.76999	5.76896	6.19741	5.7591	5.76683	4.86089	5.25907	5.22206	5.28006	5.51798	6.09658	5.77102	5.76037	6.45019	6.77362	6.43648	6.32096	5.76244	6.33647	5.80432	5.72769	5.52745	6.09876	5.66099	5.47684	6.17071	6.79105	6.38626	6.42952	5.63215	6.07286	5.69773
SRSF4	0.124059	7.05594	15.4344	0.000144259	0.00361021	Cort	6.92934	7.11588	7.05456	6.91509	6.81946	6.87383	6.84107	6.81753	7.1143	7.24596	7.177	7.14171	6.94713	7.03561	6.99013	6.93992	6.85741	7.01081	6.95656	7.01651	6.85734	7.04121	7.00544	6.97916	7.01643	7.13405	7.01593	6.91258	6.93244	7.09462	6.98111	6.92455	6.89283	7.06152	6.93211	6.88969	6.89075	7.16848	7.14355	7.091	7.06846	7.10307	7.06626
NPC1	0.332892	6.10342	15.4248	0.00014496	0.00361505	Cort	5.77324	6.2478	5.92049	5.84248	5.56992	6.15778	5.91761	5.86579	5.63361	5.73739	5.58717	5.52327	5.62943	5.98725	5.72048	5.69454	6.56134	6.9086	6.72454	6.73287	6.05666	6.37625	6.21064	6.26029	6.15883	6.57672	6.3736	6.23396	6.10277	6.50076	6.25314	6.14476	5.66284	5.98064	5.76639	5.62214	5.91722	6.16828	6.12691	6.06069	5.50386	5.76889	5.60137
ACRC	0.381829	1.62467	15.4237	0.000144986	0.00361505	Cort	1.45461	1.76203	1.24883	1.16865	1.08381	1.85913	1.67397	1.87712	0.685186	1.52498	1.03178	1.17653	1.86087	1.7388	1.66445	1.59334	2.25169	2.03378	2.00488	1.90259	1.17847	1.45584	1.05157	1.35689	1.50947	2.09034	1.72827	1.86808	1.51789	1.76494	1.64311	1.51873	1.91603	2.41475	2.01606	2.3654	1.52991	1.76823	1.47432	1.36983	1.00298	1.41904	1.25195
RNPEPL1	0.160123	6.44473	15.4135	0.000145679	0.00362567	Cort	6.59821	6.78592	6.55664	6.33071	6.34841	6.30147	6.45105	6.63574	6.75575	6.51407	6.4511	6.39231	6.37746	6.41839	6.17133	6.15679	6.15611	6.51561	6.45093	6.61619	6.10409	6.22497	6.20098	6.30483	6.65195	6.67199	6.3722	6.21694	6.47405	6.52055	6.35481	6.2581	6.19798	6.32571	5.96494	5.95595	6.4853	6.98426	6.76068	6.89909	6.61267	6.47004	6.40979
PLIN2	0.496579	6.38233	15.3711	0.000148701	0.00369409	Cort	6.21834	6.87601	6.50176	6.47435	5.2943	5.6853	5.36149	5.40489	6.03515	6.67791	6.28264	6.14242	5.8295	6.24721	5.91201	5.90519	5.36767	5.80418	5.70201	5.64578	6.5217	6.97376	6.7657	6.75726	5.30125	5.79163	5.50711	5.46394	5.91138	6.31433	6.10477	5.98501	6.20781	6.52324	6.36786	6.26628	6.1561	6.60824	6.39292	6.38769	6.20133	6.69121	6.33623
ACD	0.155744	4.5724	15.3639	0.000149097	0.00369551	Cort	4.68451	4.78766	4.50991	4.32613	4.2896	4.33467	4.46746	4.73468	4.49114	4.45616	4.22753	4.34602	4.46919	4.66665	4.36274	4.39699	4.39331	4.73225	4.64066	4.80046	4.07559	4.29539	4.24559	4.35352	4.77988	4.67339	4.49034	4.20522	4.67213	4.64402	4.63358	4.30923	4.44402	4.57421	4.26268	4.24891	4.67052	5.09829	4.8873	4.9925	4.61411	4.59241	4.31519
NDUFAF3	-0.138403	5.33793	15.361	0.000149303	0.00369551	Cort	5.35409	5.10971	5.30539	4.98866	5.46032	5.18993	5.49783	5.55593	5.5822	5.11339	5.44282	5.41424	5.33948	5.05154	5.04452	5.0323	5.15784	5.13441	5.29556	5.46148	5.22867	5.02022	5.12424	5.26355	5.34733	5.2465	5.278	5.2173	5.51103	5.21691	5.30206	5.34787	5.45863	5.2933	5.37053	5.35237	5.28289	5.3782	5.31165	5.51966	5.60898	5.22262	5.37973
RFC4	0.247055	5.29122	15.2893	0.000154399	0.00381469	Cort	4.74305	5.12233	4.96248	4.99133	4.92194	5.47341	5.05032	4.92513	5.55653	5.9885	5.86498	5.79483	4.90613	5.25867	5.20605	5.03055	4.7895	5.027	4.94559	4.83782	4.95579	5.01673	5.00398	4.87986	5.03738	5.34142	5.17677	5.24332	5.03261	5.3389	5.15802	5.12907	5.10421	5.33683	5.3282	5.30447	5.62303	5.70214	5.52815	5.47667	4.91706	5.3678	5.12538
ATG9A	0.1168	5.71862	15.2757	0.000155384	0.00383204	Cort	5.76337	5.96806	5.82644	5.60989	5.67237	5.46936	5.65357	5.75452	5.91331	5.81468	5.79855	5.74002	5.66839	5.63644	5.51218	5.52011	5.37419	5.5761	5.48014	5.64258	5.3721	5.34076	5.3852	5.41709	5.94733	5.96448	5.85144	5.7903	5.82436	5.8039	5.75195	5.607	5.50912	5.68518	5.48748	5.29724	5.53493	5.91654	5.74914	5.87494	5.72756	5.63466	5.5738
DPY19L3	0.245407	5.99104	15.2574	0.000156719	0.00385797	Cort	5.85481	6.12327	5.90075	6.09028	5.86906	6.14615	5.95921	5.83206	5.79033	6.14658	6.07049	6.08925	5.83547	6.1852	6.11753	6.1644	5.27225	5.21539	5.12288	5.11555	5.66317	5.93083	5.80366	5.75838	5.97476	6.19548	6.14739	6.22567	5.59111	5.9322	5.76792	5.82131	6.16364	6.33413	6.33838	6.34863	5.91849	5.85468	5.85978	5.74357	5.76024	6.14179	6.05651
ELOVL1	0.123483	6.22056	15.2522	0.000157104	0.00386044	Cort	6.35692	6.344	6.3646	6.22458	6.16227	6.10964	6.20378	6.29254	6.04731	6.12065	5.97228	5.93058	6.3293	6.43367	6.26704	6.23533	6.40012	6.66248	6.53588	6.6573	6.28313	6.34111	6.40743	6.46842	6.22775	6.28483	6.18658	6.13211	6.19222	6.34897	6.19189	6.13414	6.20192	6.33312	6.20179	6.16113	6.1301	6.38423	6.2392	6.32464	6.43356	6.40785	6.30304
LPXN	-0.497456	7.50674	15.1996	0.000161138	0.00394646	Cort	6.84783	6.12083	6.54669	6.66291	7.82783	7.07124	7.52833	7.62042	7.99205	7.4204	7.81881	7.7994	7.3529	6.87363	7.14882	7.22388	7.62208	7.15271	7.43412	7.45652	6.86155	6.19093	6.61946	6.66606	8.15021	7.9063	8.0854	8.12622	7.73612	7.10387	7.49008	7.57174	7.67992	7.21722	7.50113	7.5633	7.22969	6.6846	7.07967	7.07809	7.78275	7.23677	7.54516
TNFSF13B	-0.949869	3.95525	15.1959	0.000161414	0.00394646	Cort	4.02834	2.91391	3.66481	3.83111	1.43417	0.361792	0.884019	0.793775	2.51392	1.74981	2.35179	2.39029	4.02311	3.08317	3.87706	3.97511	5.96087	5.15847	5.39768	5.38475	5.42428	4.37385	4.67447	4.74984	2.17283	1.43802	2.16179	2.21271	4.67123	3.63722	4.38561	4.69593	4.40489	3.36023	3.99021	4.2914	2.43305	1.73506	1.74096	1.96889	3.56916	2.97227	3.45575
PFDN2	-0.170342	5.1426	15.1936	0.000161478	0.00394646	Cort	5.23422	4.83186	5.13235	5.15384	5.08825	5.09423	5.08341	5.13417	5.11702	4.70863	4.94334	4.85088	5.21076	5.07011	5.0556	5.05833	5.51512	5.39421	5.48014	5.39922	5.70537	5.54288	5.68442	5.61811	5.17113	5.02931	5.06163	5.08922	5.33844	5.02859	5.20821	5.37066	5.22532	4.83647	5.09165	5.07629	5.15402	4.91238	5.0421	5.07705	5.31218	5.02387	5.23502
PDXDC1	0.106864	7.34703	15.176	0.000162816	0.00397202	Cort	7.10728	7.2948	7.17643	7.11144	7.36255	7.49815	7.39828	7.37898	7.21806	7.44531	7.2512	7.26928	7.39693	7.50004	7.35924	7.38286	7.61968	7.68419	7.65601	7.65987	7.30883	7.34094	7.3405	7.32113	7.26889	7.44742	7.39264	7.39197	7.33116	7.43454	7.3723	7.33716	7.28898	7.40278	7.32494	7.29934	7.2429	7.43061	7.26159	7.27772	7.42533	7.50816	7.45058
PAQR8	0.423957	4.84218	15.1687	0.000163471	0.00397299	Cort	4.63823	5.21882	4.89136	4.87118	4.77728	5.21725	4.92083	4.73579	4.62701	5.6723	5.17046	4.94937	5.23353	5.6582	5.37083	5.32666	4.86784	5.31936	5.08308	5.02911	5.09644	5.58236	5.31217	5.16556	4.53677	5.00151	4.74065	4.83294	4.66312	5.16602	4.77686	4.87361	4.60743	4.87205	4.7	4.58072	4.98698	5.53336	5.29694	5.21804	4.86746	5.34046	5.02107
TADA2B	0.164851	5.26481	15.1649	0.000163664	0.00397299	Cort	5.29222	5.35215	5.26127	5.19292	5.58751	5.62464	5.73652	5.58137	5.19989	5.50739	5.40304	5.33379	5.10937	5.03652	5.09235	5.07627	4.96717	5.05033	5.08308	5.08291	4.90671	5.03668	4.96021	4.91454	5.08444	5.27331	5.18958	5.06555	5.31505	5.32491	5.24208	5.1867	5.08812	5.25125	5.08683	5.11486	5.18172	5.47366	5.34293	5.4097	5.36034	5.27193	5.32292
TRMT10A	-0.18131	3.7891	15.1639	0.000163747	0.00397299	Cort	3.65731	3.36454	3.73339	3.74116	3.91884	3.79147	3.79465	3.7846	3.35415	3.60542	3.54689	3.62448	3.63795	3.63134	3.72236	3.91561	3.94725	3.82733	3.70473	3.78402	4.08463	3.99914	4.00703	3.93904	3.95894	3.85582	4.16281	4.35307	3.67611	3.48949	3.50992	3.84069	3.69496	3.47671	3.75687	3.84729	4.06241	3.67727	3.80353	3.6706	3.36847	3.48791	3.57176
TCF19	0.393785	6.26425	15.1617	0.000164028	0.00397299	Cort	5.66083	6.10784	5.65266	5.62483	5.9606	6.32722	6.07767	6.02174	6.87507	7.18928	6.94408	6.92832	6.03745	6.40646	6.03915	6.00135	5.81089	6.39894	6.17218	6.09897	5.73034	5.935	5.80028	5.82713	6.5305	6.75019	6.54937	6.44405	5.93627	6.40757	6.03437	5.87584	6.15391	6.3975	6.15374	6.18337	6.56673	6.84062	6.62522	6.64868	5.49834	5.95524	5.49737
S100A10	1.21564	1.08637	15.1377	0.000165859	0.00401018	Cort	-1.10547	0.202692	-0.673662	-0.770463	-1.00985	1.50096	0.253415	-0.22502	0.0740841	1.02045	0.513387	-0.627153	-3.09094	-1.52252	-2.12314	-3.67053	1.49648	1.88791	1.73149	1.38344	1.97713	3.26921	2.18352	2.15605	2.01813	2.61959	2.31463	2.22543	-0.158732	0.876498	0.404966	0.30063	-0.941319	0.220432	-1.01604	-1.124	-1.99334	-0.443106	-1.46938	-1.72935	-1.52656	-0.104458	-1.4724
PARP8	-0.185353	5.71094	15.124	0.00016684	0.00402672	Cort	5.42016	5.19115	5.33512	5.37658	5.73514	5.58699	5.57606	5.57891	5.78655	5.65434	5.74629	5.69242	5.81599	5.737	5.84578	5.93687	5.79031	5.51715	5.73103	5.67735	5.52397	5.18316	5.31164	5.29515	5.91023	5.77625	5.91453	6.00327	5.67327	5.54126	5.69165	5.67814	5.84926	5.72668	5.75528	5.85549	5.61055	5.40019	5.51956	5.36325	5.6158	5.66858	5.7293
CHCHD1	-0.112763	4.54482	15.1134	0.000167669	0.00403953	Cort	4.38701	4.15633	4.39161	4.46543	4.67523	4.51534	4.4762	4.49315	4.51266	4.4108	4.68812	4.7204	4.46534	4.41919	4.54764	4.5746	4.69497	4.50343	4.55037	4.5189	4.61149	4.58647	4.56892	4.45715	4.8955	4.66633	4.64623	4.72961	4.445	4.36238	4.42498	4.65047	4.60267	4.36409	4.68942	4.63767	4.63602	4.44061	4.55382	4.44077	4.60157	4.46909	4.72285
MSMP	0.189752	2.94045	15.1017	0.000168596	0.00405258	Cort	3.01643	3.10965	2.93633	2.69832	2.90861	3.00261	3.08018	3.19953	2.96566	2.81294	2.66422	2.93484	2.8334	2.82437	2.83662	2.90791	2.76982	2.83327	2.87419	3.02642	2.62827	3.02365	2.93029	2.95246	2.92311	3.38605	3.18141	3.02945	2.90035	3.1067	3.05808	2.64074	2.57108	2.69957	2.63879	2.70851	2.91822	2.95262	2.98247	3.13625	2.87604	3.0213	2.81174
SMYD2	0.204442	4.87128	15.0954	0.00016909	0.00405258	Cort	4.70601	4.86977	4.72809	4.72314	4.69507	5.07088	4.72714	4.81013	5.03441	5.23828	4.99544	4.97193	4.94159	5.19851	4.92884	4.91185	4.44223	4.59442	4.48139	4.49216	4.97049	5.09078	4.8856	4.86663	4.73297	4.8396	4.69825	4.82251	4.6882	5.01209	4.76555	4.94458	4.88937	4.97293	5.01664	4.90723	4.50948	4.88901	4.71742	4.54188	4.59927	4.81132	4.62014
SQLE	-0.154149	8.15825	15.0952	0.000169106	0.00405258	Cort	8.2686	8.0836	8.255	8.31805	7.98503	7.90649	7.92835	7.93114	8.07576	7.89897	8.01499	8.11895	8.0166	8.00292	8.10506	8.0208	8.04592	8.06167	8.06837	8.02969	7.91562	7.85288	7.88518	7.84355	8.31011	8.13814	8.29641	8.32506	8.09932	8.12098	8.16959	8.20666	8.16275	7.91403	8.13192	8.13161	8.29404	8.0823	8.27385	8.28705	8.34409	8.302	8.43929
RNF4	0.0900659	7.37899	15.073	0.000170879	0.00408323	Cort	7.43291	7.47215	7.42932	7.35745	7.2414	7.35174	7.31348	7.4459	7.41191	7.38941	7.3031	7.31218	7.37713	7.47462	7.36912	7.37943	7.34544	7.42876	7.40726	7.38183	7.3887	7.51209	7.46115	7.48058	7.33286	7.39619	7.26683	7.23496	7.51963	7.67428	7.53327	7.42707	7.31778	7.28565	7.30498	7.25826	7.43644	7.53982	7.51229	7.52287	7.46253	7.4653	7.38607
FANCE	0.20778	4.03466	15.0717	0.000170987	0.00408323	Cort	4.06207	4.22813	4.01763	3.89506	3.90688	4.02585	4.06034	3.91139	4.29929	4.32082	4.25693	4.2103	3.84729	4.09879	3.67467	3.67665	3.42923	3.8919	3.65548	3.82068	4.07559	4.23662	3.97139	4.22584	3.80379	4.00085	3.76431	3.74833	3.63984	4.08861	3.7676	3.59039	3.77967	4.00792	3.87545	3.53004	4.10011	4.23949	4.31657	4.13845	3.85696	4.08527	4.13643
TTC1	-0.0889382	6.23864	15.0606	0.000171879	0.00408984	Cort	6.25274	6.12362	6.22157	6.34917	6.20032	6.19212	6.09562	6.11053	6.06719	6.08654	6.04656	6.08408	6.28094	6.19707	6.3328	6.30655	6.24775	6.08423	6.19067	6.1198	6.53098	6.44569	6.47237	6.41441	6.18483	6.1273	6.20845	6.24883	6.3591	6.3122	6.31771	6.40219	6.2323	6.04522	6.1808	6.20769	6.31364	6.11852	6.23797	6.24191	6.42808	6.44939	6.39608
ABCB7	-0.132962	5.23101	15.0592	0.00017199	0.00408984	Cort	5.0838	4.95374	4.96179	5.10223	5.28047	5.23931	5.19435	5.12154	5.35259	5.33164	5.37292	5.29742	5.17121	5.08917	5.28991	5.26616	5.12728	5.03048	5.05725	4.98134	5.08298	5.03237	5.10183	5.0324	5.30334	5.17578	5.2768	5.33492	5.19767	5.15972	5.13094	5.25099	5.40357	5.19248	5.42764	5.408	5.36074	5.09991	5.21105	5.1609	5.32402	5.34046	5.18671
EGR3	-0.617226	3.12391	15.0542	0.000172398	0.00408984	Cort	3.65579	2.92994	3.18515	3.3233	3.77932	3.08967	3.65855	3.71227	2.59108	1.38456	1.71318	1.85987	2.73896	2.06923	2.34403	2.3624	4.75992	4.47305	4.47549	4.73475	3.76757	3.05801	3.36806	3.28182	2.73307	2.00971	2.46128	2.1272	3.26432	2.71007	3.10193	2.71669	1.62812	1.56905	1.43125	1.6786	2.46114	1.68384	2.05814	2.32152	3.12894	2.43978	2.96813
MRPS25	-0.20061	6.00038	15.052	0.000172575	0.00408984	Cort	6.14263	6.04407	6.06119	6.12018	6.17354	6.07752	6.17298	6.15627	6.27799	6.17931	6.17482	6.21691	5.6695	5.57485	5.55524	5.72898	5.9877	5.83784	5.90616	5.90511	6.18445	5.91499	6.01806	6.03319	6.09736	5.83097	5.95935	5.95015	6.0636	5.84124	5.84414	5.87074	6.43708	6.36599	6.33261	6.32081	6.1051	5.93856	6.08026	6.02292	6.34161	6.02687	6.19275
ZNF444	-0.150776	4.53414	15.0495	0.000172772	0.00408984	Cort	4.92283	4.58179	4.601	4.35949	4.54755	4.2255	4.62746	4.85662	4.67551	4.02863	4.48775	4.26384	4.72088	4.44104	4.34818	4.3514	4.28845	4.33209	4.49429	4.50489	4.78227	4.64753	4.72448	5.01985	4.87405	4.6754	4.63409	4.45782	4.93195	4.5485	4.60592	4.38102	4.58949	4.50433	4.49299	4.53532	4.13395	4.53034	4.45763	4.62968	4.70324	4.41246	4.43339
PIK3CA	0.225475	6.09754	15.0222	0.000175005	0.00413549	Cort	5.92222	6.2981	6.1612	6.22797	5.71871	6.19212	5.81693	5.58813	5.5007	5.88034	5.62599	5.64495	6.15382	6.42965	6.45676	6.39635	5.98876	5.98188	5.92317	5.83796	5.95193	6.43821	6.11015	5.89311	5.93612	6.15026	6.03476	6.21615	6.07993	6.30687	6.25273	6.25565	5.78399	5.81495	5.91452	5.89975	6.03714	6.11369	6.03877	6.00754	5.99365	6.33181	6.23384
VAMP5	0.394335	3.89586	14.9654	0.000179742	0.00424004	Cort	3.29992	3.56063	3.14255	3.13386	3.62242	3.96037	3.62523	3.76955	4.08414	4.93492	4.02366	4.04194	3.2867	3.7355	3.27597	3.22222	3.49654	3.34468	3.67415	3.53657	3.46671	3.69084	3.56863	3.49736	3.44742	3.66246	3.39556	3.47508	4.01179	4.23647	3.89355	3.81434	3.47031	4.0412	3.65183	3.50515	3.9162	4.57554	4.08958	4.16511	3.84153	4.08362	3.82889
GFM1	-0.13683	7.22509	14.9538	0.00018072	0.00425571	Cort	7.2866	7.0703	7.25644	7.3815	7.32185	7.31834	7.2034	7.14718	6.98583	6.95232	7.0698	7.13392	7.05971	7.02975	7.13876	7.11319	7.39117	7.24642	7.33007	7.22381	7.61479	7.48709	7.51176	7.42239	7.0909	6.99437	7.14156	7.22767	7.26064	7.15242	7.22989	7.35509	7.26149	7.04336	7.29368	7.30746	7.22202	6.97164	7.12551	7.1449	7.41315	7.47633	7.50759
NSFL1C	-0.145541	6.00907	14.9432	0.000181623	0.00426956	Cort	6.08835	5.88823	6.01929	6.02594	6.00007	5.93375	6.00656	6.10584	5.95096	5.65295	5.73728	5.75473	6.00914	5.844	5.94216	5.89849	6.19623	6.16126	6.22518	6.27522	6.23037	6.1781	6.17859	6.30074	6.26907	6.16143	6.2116	6.16549	6.20748	5.95963	5.98057	5.99325	5.81828	5.62389	5.63587	5.6893	6.03947	6.01481	5.98473	6.16541	6.19906	5.96601	6.05451
CPNE1	0.239384	6.77568	14.9387	0.000182008	0.0042712	Cort	6.80966	7.13779	6.87104	6.72821	6.66059	6.78565	6.87336	6.95257	6.15631	6.33356	6.17636	6.14304	6.97937	7.09429	6.97763	7.03997	6.6365	6.88596	6.79611	6.88503	6.62688	6.81031	6.78769	6.91832	6.78436	7.03215	6.76755	6.67396	6.80043	6.99121	6.82742	6.66105	6.21016	6.48717	6.23744	6.14712	6.73506	7.07466	6.87898	6.9338	6.87741	6.93573	6.87484
TMEM69	-0.174896	5.50549	14.9234	0.000183322	0.00429462	Cort	5.4678	5.15817	5.38267	5.40548	5.30117	5.38669	5.39087	5.30634	5.45935	5.3979	5.51355	5.4992	5.51329	5.4346	5.49805	5.48536	5.25557	5.06907	5.16821	5.11185	5.81204	5.71206	5.78667	5.81494	5.63431	5.57434	5.70611	5.74465	5.6184	5.51993	5.49804	5.67887	5.83715	5.58493	5.69364	5.77577	5.59742	5.32834	5.51854	5.51759	5.4297	5.42031	5.40967
CD59	0.255512	7.58681	14.9186	0.000183738	0.00429693	Cort	7.34564	7.66138	7.588	7.70068	7.98645	8.24728	8.09257	8.04894	7.53005	7.90687	7.81354	7.80255	7.33879	7.63185	7.51641	7.45974	7.58759	7.79271	7.71404	7.69207	7.11144	7.23477	7.14141	7.07586	7.55605	7.77243	7.76183	7.72216	7.39648	7.73322	7.63487	7.60268	7.09644	7.38068	7.32305	7.32491	7.50297	7.70468	7.63643	7.6061	7.64136	7.94415	7.77282
PRMT3	-0.204148	5.38577	14.9001	0.000185346	0.00432709	Cort	5.4071	5.0977	5.29732	5.4312	5.49867	5.40037	5.24568	5.17307	5.02375	4.90602	5.09323	4.90757	5.03355	4.94855	5.11172	5.16917	5.39438	5.12549	5.12515	5.26849	5.62342	5.44892	5.50497	5.42111	5.44736	5.05889	5.31764	5.41898	5.31447	5.23199	5.27597	5.56889	5.56159	5.36864	5.61646	5.60247	5.58631	5.36607	5.52915	5.41914	5.67249	5.57375	5.74854
CYB5B	-0.174704	7.41183	14.8933	0.000185937	0.00433341	Cort	7.38432	7.17005	7.30177	7.46831	7.13222	7.02173	7.04086	6.93149	7.44146	7.33733	7.4395	7.43879	7.61174	7.44662	7.59263	7.62225	7.26174	7.17627	7.11296	7.15841	7.35082	7.06716	7.18729	7.11476	7.53377	7.41783	7.54596	7.63385	7.31413	7.18047	7.27249	7.38338	7.62785	7.45957	7.57826	7.63695	7.35068	7.17235	7.29188	7.26144	7.64024	7.53764	7.59314
CAPN1	0.154646	7.37446	14.8272	0.000191811	0.00446266	Cort	7.30262	7.54216	7.31755	7.13952	7.26579	7.20763	7.363	7.51146	7.36303	7.23693	7.17931	7.12608	7.59469	7.60829	7.41941	7.47366	6.9739	7.32186	7.22446	7.30932	7.02748	7.07095	7.06927	7.23255	7.54945	7.55049	7.36157	7.29558	7.45141	7.52407	7.3127	7.22735	7.47047	7.5873	7.3827	7.31599	7.24441	7.55371	7.36774	7.49582	7.44397	7.34218	7.2792
MYD88	-0.289703	6.36192	14.7869	0.00019552	0.00454116	Cort	6.46565	6.1509	6.3087	6.2155	6.19951	5.77865	6.07972	6.22955	6.00564	5.86721	5.76755	5.83461	7.04434	6.80236	6.87665	6.83467	7.01099	6.86052	7.06701	7.16399	7.00457	6.61273	6.84788	7.01389	6.28117	6.02687	6.04396	6.07221	6.60894	6.23499	6.40162	6.35086	6.57382	6.17906	6.38991	6.33014	6.13192	5.91793	6.08985	6.19352	6.30129	6.03542	6.05999
TMPO	0.269526	8.35434	14.777	0.000196404	0.00455388	Cort	7.80099	8.15236	7.96167	8.06954	8.03453	8.46042	7.99421	7.86823	8.51598	9.1707	8.85327	8.79206	8.13702	8.46011	8.42279	8.36386	7.68687	7.73254	7.59133	7.4607	8.04473	8.28901	8.03094	7.8803	8.13431	8.27271	8.26211	8.37799	7.86093	8.20063	7.98407	8.1057	7.95125	8.19253	8.12625	8.15818	8.58289	8.6511	8.40028	8.33385	7.87255	8.36483	8.20335
NUDT16	0.125628	6.06048	14.7705	0.000197006	0.00456005	Cort	6.07359	6.29593	6.10005	6.11042	6.15723	6.25137	6.13008	6.13882	5.7796	5.96852	5.7932	5.77331	5.8542	6.10248	5.74805	5.8124	5.98876	6.03136	6.03249	5.94975	6.19116	6.16555	6.04561	6.14148	6.13314	6.13755	6.11787	6.10742	5.96221	6.07239	6.03861	5.921	5.96462	6.02914	5.95526	6.05845	5.99813	6.05064	5.94527	6.002	6.04466	6.28597	6.12315
FDPS	-0.213932	8.29743	14.7665	0.000197375	0.0045608	Cort	8.22171	7.95422	8.06072	8.0776	8.31056	8.05719	8.21371	8.29294	8.7795	8.4187	8.54124	8.64474	8.62586	8.32851	8.40545	8.47761	7.98837	7.95799	7.98382	8.08182	8.21959	7.90052	8.12163	8.21949	8.59734	8.25356	8.44437	8.42827	8.25027	8.05998	8.10651	8.14416	8.95645	8.74191	8.80339	8.85995	8.41542	8.29965	8.3877	8.41675	8.63787	8.41843	8.45486
DOCK7	-0.134951	5.54469	14.7542	0.000198518	0.00457941	Cort	5.32085	5.27201	5.38724	5.3968	5.51387	5.56665	5.57257	5.39582	5.52964	5.46364	5.59486	5.59678	5.67893	5.63495	5.78095	5.77156	5.50401	5.2848	5.47719	5.22984	5.57615	5.55856	5.59661	5.35583	5.80768	5.66218	5.79974	5.85567	5.34183	5.27265	5.35058	5.55543	5.47109	5.2477	5.49235	5.46398	5.6654	5.44766	5.54965	5.54931	5.57847	5.61198	5.67521
SNAPC5	-0.248752	3.1254	14.7444	0.000199439	0.00459286	Cort	3.41601	3.06968	3.22653	3.11446	3.40159	3.12307	3.27036	3.03676	3.38448	3.28823	3.34264	3.08209	2.98063	2.27272	2.74381	2.81733	2.7246	2.62803	2.4994	2.36648	3.0236	2.50657	2.98955	3.03096	3.19998	3.1402	3.20935	3.21624	2.90952	2.83381	2.99745	2.97641	3.00196	3.07223	3.10137	3.17106	3.15444	3.20358	3.29115	3.12271	3.52154	3.36306	3.52359
PSMB7	-0.103972	6.06268	14.7404	0.000199817	0.00459376	Cort	6.0561	5.91909	6.0449	5.93758	6.13005	5.81933	5.92539	6.0044	6.01537	5.8612	5.88395	5.80035	6.10197	5.88778	5.83898	5.86398	6.12937	6.17666	6.25442	6.26028	6.3476	6.16555	6.28483	6.27483	6.14098	6.07339	6.24573	6.18475	6.13831	6.10223	6.2507	6.10563	6.03965	6.01036	6.02842	5.90332	6.09467	6.18142	6.25238	6.25748	6.10041	5.99304	5.93611
ST6GALNAC4	-0.353047	5.81716	14.7365	0.000200285	0.00459672	Cort	6.00079	5.70186	5.88289	5.70271	5.89401	5.30627	5.76994	5.89727	5.87229	4.9822	5.45217	5.29294	5.80691	5.33741	5.33378	5.44318	5.23958	4.95373	5.08153	5.27181	5.8055	5.30545	5.59358	5.84933	6.86743	6.43161	6.46126	6.29857	6.21829	5.65021	5.9318	5.77287	5.68497	5.27593	5.35254	5.27532	5.94897	5.96383	5.93086	6.12116	6.12093	5.37522	5.60205
DNAJA1	-0.28086	8.52203	14.7303	0.000200773	0.00460014	Cort	8.63988	8.35095	8.59407	8.71425	8.49568	8.38444	8.36266	8.27308	8.45417	8.23582	8.39771	8.46073	8.71202	8.588	8.72536	8.70373	9.0627	8.90955	9.02918	8.9565	9.2441	9.00585	9.168	9.11787	8.2481	8.078	8.30982	8.41939	8.73389	8.51015	8.72659	8.8431	8.32773	8.05205	8.39381	8.36334	8.51815	8.10783	8.35981	8.35136	8.72533	8.6572	8.75063
ECSIT	-0.208874	4.86136	14.7061	0.00020307	0.00462859	Cort	5.0838	4.78237	4.8603	4.6271	4.913	4.62723	4.91257	5.03882	4.76533	4.40089	4.57749	4.58793	4.63114	4.3852	4.51391	4.48533	4.65804	4.49715	4.56155	4.78315	5.14303	4.92851	5.02086	5.23696	5.29354	4.8306	4.93727	4.83086	5.11221	4.57357	4.73338	4.73157	5.19004	5.07045	4.90131	4.9734	4.81899	4.96964	5.00058	5.06152	5.06639	4.4966	4.65344
DYNLL1	-0.137108	7.07208	14.706	0.000203083	0.00462859	Cort	7.16275	6.79514	7.00208	7.08821	7.05057	6.84753	6.93108	6.86708	7.08996	6.8754	6.95847	7.01845	7.10404	6.953	7.0247	7.07778	7.1193	7.00794	7.12601	7.02953	7.17817	6.84933	7.00005	7.02947	7.00982	6.8793	6.9982	7.09775	7.18194	6.97136	7.12288	7.16145	6.99584	6.75727	6.9526	6.9091	7.01181	6.81605	6.90347	6.88372	7.35253	7.22281	7.31273
TMEM120A	0.512917	4.58594	14.7051	0.0002033	0.00462859	Cort	4.52935	5.21425	4.77455	4.62824	3.90688	4.01032	4.09645	4.03873	4.31337	4.35715	4.07519	3.98762	5.1362	5.60979	5.12229	5.07797	4.79437	5.29352	5.17842	5.13932	5.05383	5.52764	5.40661	5.36996	3.96777	4.28006	3.93225	3.88486	5.0699	5.67138	5.14934	5.00989	4.05184	4.46808	4.03266	3.70149	4.00791	4.48742	4.31072	4.10992	4.30658	4.70065	4.46675
EXOSC7	-0.153134	5.5196	14.7029	0.000203379	0.00462859	Cort	5.59322	5.3233	5.4203	5.37045	5.55148	5.48068	5.4332	5.65162	5.31197	5.15819	5.269	5.24281	5.44274	5.19039	5.301	5.24893	5.60796	5.4769	5.62309	5.67985	5.78625	5.63451	5.74351	5.77302	5.54917	5.4382	5.41357	5.44436	5.71397	5.44363	5.56811	5.62833	5.42328	5.28081	5.39612	5.46317	5.52996	5.54057	5.5835	5.58084	5.6566	5.61426	5.61563
SLC16A1	0.241943	7.25954	14.6968	0.000203965	0.00463415	Cort	7.07731	7.188	7.19204	7.30419	6.94122	7.37987	7.04926	6.87814	6.84419	7.13128	7.11332	7.00176	6.99699	7.32683	7.18346	7.12041	7.07394	7.09487	7.05321	6.93683	7.6458	7.88074	7.74077	7.59448	6.77231	7.12266	7.02543	7.03683	7.12205	7.32122	7.25034	7.35028	6.97297	7.17343	7.15757	7.06869	6.98162	7.11429	6.99672	6.84405	6.95003	7.2473	7.20455
SIRT2	0.172848	5.14971	14.6731	0.000206254	0.00467831	Cort	5.40302	5.66545	5.42623	5.2768	5.13171	5.21435	5.23615	5.36041	5.16245	5.14143	5.06469	5.13449	5.16095	5.19445	5.04313	4.99146	4.93003	5.09506	5.05487	5.11	4.94591	4.97868	5.07223	5.14744	5.23473	5.46578	5.25807	5.16214	5.17123	5.23797	5.21071	5.02031	4.62397	4.80291	4.65722	4.60728	5.03137	5.36607	5.26102	5.22439	5.20473	5.30129	5.1573
BST2	-0.316698	7.63435	14.6617	0.000207437	0.00469728	Cort	7.42612	7.05576	7.32881	7.22684	7.38229	6.76893	7.15655	7.22702	7.76657	7.26634	7.42014	7.46437	7.91521	7.54174	7.67964	7.67479	7.82286	7.71142	7.8436	7.93725	7.59422	7.12825	7.35568	7.46677	8.34121	8.0579	8.19802	8.1332	7.8226	7.55497	7.68889	7.68224	7.87308	7.66821	7.76638	7.74889	7.71853	7.52777	7.62846	7.6632	7.80542	7.48009	7.59623
FASTK	-0.123139	5.90852	14.6348	0.000210016	0.00474777	Cort	6.18705	5.99765	5.92678	5.77712	5.93679	5.70542	6.09805	6.26293	6.14602	5.65989	5.79855	5.82844	5.80488	5.61131	5.50564	5.63006	6.06179	6.01256	6.08265	6.26735	5.93054	5.66548	5.80028	6.03516	6.3946	6.16215	6.08842	6.02435	6.19628	6.07448	5.97518	5.80132	6.11347	5.96208	5.87306	5.88052	6.02739	6.22463	6.12258	6.10473	6.20623	5.88271	5.92743
CTBS	-0.280424	4.58059	14.6294	0.000210551	0.00475194	Cort	4.54999	4.34398	4.45294	4.74854	4.86539	4.61701	4.68032	4.59296	4.90206	4.59734	4.97317	5.04157	4.55002	4.32092	4.67786	4.70114	4.78705	4.38742	4.389	4.32201	4.1114	3.73398	3.92936	3.79134	4.65088	4.55709	4.63316	4.81096	4.57076	4.40955	4.53704	4.73719	4.58708	4.20873	4.42193	4.59995	4.92866	4.5255	4.7729	4.58694	4.57382	4.44491	4.84778
FEN1	0.20487	6.98938	14.6245	0.000211037	0.00475499	Cort	6.7547	7.02566	6.87773	6.79932	6.73575	6.98161	6.85455	6.83905	7.43986	7.6286	7.45227	7.43853	6.84141	6.94095	6.69316	6.67758	6.53065	6.7102	6.67108	6.57621	6.73154	6.70531	6.76647	6.80734	7.08015	7.24658	7.03149	7.04716	7.03342	7.19112	6.9894	7.00539	6.9318	7.02518	6.9537	6.89749	7.19962	7.40546	7.27426	7.31985	6.83153	7.00549	6.79383
CHEK1	0.250723	5.81142	14.6073	0.000212761	0.00478239	Cort	5.27695	5.70652	5.36579	5.45904	5.40046	5.88834	5.47868	5.37397	5.91447	6.39558	6.18353	6.21868	5.59233	5.92783	5.82246	5.68344	5.40318	5.53135	5.48484	5.24845	5.58637	5.70015	5.6245	5.46565	5.61644	5.84355	5.78462	5.83403	5.41395	5.6791	5.54447	5.52812	5.64674	5.83026	5.78638	5.8518	6.20433	6.27778	6.12158	6.02037	5.17964	5.57961	5.36131
ELP3	0.149434	5.86351	14.6048	0.000213014	0.00478239	Cort	5.89441	5.99308	5.8339	5.86394	5.65102	5.89319	5.70018	5.70624	5.72006	6.06788	5.89957	5.82457	5.62771	5.67431	5.63954	5.6126	5.58495	5.51591	5.53279	5.53432	5.82126	5.81408	5.84399	5.85418	5.62986	5.81372	5.73698	5.73022	5.9299	6.00991	5.91857	5.98205	5.87664	6.04153	5.93122	5.90927	5.90449	6.04853	6.0242	5.96796	5.8859	6.01352	5.85198
RUNX2	1.09448	0.373821	14.6022	0.000213311	0.00478239	Cort	-1.48089	0.0229754	-0.815774	-2.09343	-0.233895	0.245282	-0.000253215	0.0837566	-2.44491	-0.93203	-0.995165	-1.82484	-2.35174	-0.0490135	-0.827974	-1.75162	2.71949	2.87258	2.56754	2.55233	-0.319184	0.39243	-0.759023	-0.144761	-0.901001	0.439731	-0.892005	0.0339485	0.119363	1.04985	0.257655	0.0345368	-1.83759	-0.273686	-1.39381	-1.57652	-2.47091	-1.69073	-1.12711	-0.911825	-0.449174	0.287835	-0.20807
GARS	-0.19109	8.37744	14.5976	0.000213735	0.004784	Cort	8.51005	8.21194	8.36454	8.45439	8.21165	8.14454	8.12581	8.07812	7.79256	7.60074	7.80278	7.81391	8.69366	8.47544	8.58993	8.58745	8.47438	8.41892	8.43814	8.39407	8.42838	8.26798	8.33534	8.3159	8.57807	8.43239	8.51916	8.5318	8.73271	8.5546	8.68785	8.71915	8.51914	8.2154	8.42634	8.40936	8.65408	8.43052	8.60451	8.61867	8.29032	8.19379	8.21923
C17orf75	-0.124133	4.78935	14.5732	0.000216213	0.00482803	Cort	4.99807	4.77795	4.80825	4.85471	4.78274	4.70787	4.75616	4.65974	4.84746	4.78045	4.68235	4.80136	4.8003	4.70707	4.82345	4.91185	5.04792	4.95739	5.0066	4.87751	4.85484	4.85811	4.81512	4.77758	4.81261	4.59372	4.7742	4.95727	4.7146	4.6327	4.74495	4.81899	4.71172	4.57079	4.7105	4.72112	4.67851	4.68162	4.73236	4.69974	4.84345	4.98025	4.93378
IDH3A	-0.211316	6.91831	14.5712	0.000216414	0.00482803	Cort	6.74829	6.47438	6.70267	6.83756	7.01015	6.85407	6.86268	6.78237	6.95781	6.82935	7.01893	7.07555	6.63686	6.53951	6.65772	6.65701	6.69986	6.56084	6.55614	6.54232	6.80937	6.4951	6.66148	6.70146	7.10057	6.91847	7.12615	7.19874	6.74772	6.60461	6.76286	6.76033	6.9778	6.79946	6.95922	6.98787	7.04717	6.69515	6.87701	6.83682	7.17675	7.03861	7.12037
RAPH1	0.712496	2.04386	14.5593	0.000217637	0.00484734	Cort	1.80166	2.75735	2.50704	2.28326	-0.131691	1.47533	0.725356	0.554005	1.26575	2.39391	1.60758	1.28861	2.401	3.16835	2.85258	2.74653	0.744773	-0.0525906	-0.450751	-0.147369	1.65681	2.48147	1.78176	2.08169	0.829651	1.37009	1.35342	1.38067	2.09632	2.83381	2.58861	2.50234	0.820291	2.24803	1.31496	1.5011	0.522768	0.575642	0.844348	0.909357	2.31923	3.04858	2.76863
MYOM1	0.748553	1.03614	14.5105	0.00022271	0.0049522	Cort	-0.505659	1.25145	0.430102	0.229883	1.23175	1.65733	1.46888	1.555	1.33641	2.05793	1.45356	1.13716	0.755543	1.28934	1.28618	1.04565	-0.0727843	1.6094	1.08226	1.00769	0.106944	0.865615	0.672066	0.57206	0.749952	1.72894	1.33509	1.28672	0.316097	1.27615	0.580553	0.696581	0.469082	0.979833	0.529821	1.22433	-0.00819068	0.6487	0.0760404	-0.245452	0.960762	1.63244	1.2658
PTOV1	-0.142043	4.89816	14.4387	0.000230398	0.00511476	Cort	5.12125	5.06974	4.90346	4.63394	4.94064	4.65033	4.93086	5.08642	5.17889	4.65684	4.77198	4.87652	4.8245	4.63008	4.46802	4.68341	5.0253	4.95465	4.91016	5.3585	4.77	4.5853	4.72368	4.80403	5.49642	5.35403	5.1883	5.12275	5.00507	4.78562	4.81688	4.84916	5.13009	5.04114	4.74564	4.89051	4.92615	5.09257	5.01862	5.16553	5.10082	4.73044	4.8774
SRGAP2	0.447562	3.63247	14.4284	0.000231518	0.00513122	Cort	2.96816	3.68302	2.95012	2.68083	2.83899	3.51778	3.0769	2.93643	3.90742	4.50323	4.05971	4.00413	3.22441	3.70351	3.41789	3.48783	3.45715	3.51586	3.30517	3.52551	2.69587	2.782	2.69161	2.87532	3.64982	4.0513	3.86517	3.85038	3.06808	3.37464	3.31254	2.96687	2.64705	3.55483	3.03274	2.86347	3.38207	3.81655	3.21558	3.46497	2.89485	3.14969	2.78795
C16orf80	-0.151213	4.58546	14.4141	0.000233094	0.00515773	Cort	4.64361	4.48742	4.60188	4.64975	4.39181	4.38545	4.36488	4.35746	4.76789	4.71531	4.66052	4.52258	4.44987	4.32464	4.42063	4.33304	4.55847	4.47305	4.54249	4.51471	4.63136	4.43656	4.59777	4.45911	4.58809	4.42102	4.50271	4.47389	4.5899	4.4029	4.53704	4.58495	4.61572	4.46931	4.61649	4.45472	4.54819	4.45723	4.65326	4.49221	4.4226	4.42422	4.44257
TECPR2	0.214046	5.32271	14.4032	0.000234297	0.00517589	Cort	5.45691	5.75998	5.374	5.33665	5.12914	5.23455	5.08831	5.20536	5.47039	5.80407	5.50132	5.33053	5.41113	5.4596	5.33151	5.20301	5.36029	5.28115	5.33975	5.35382	5.15852	5.39753	5.20601	5.36579	5.62652	5.82645	5.60407	5.55869	5.40749	5.53033	5.30284	5.26078	5.07786	5.5736	5.13283	5.21422	5.53438	5.96339	5.63587	5.65654	5.37381	5.44105	5.36855
RGS1	0.64248	8.96042	14.3826	0.000236734	0.00522125	Cort	8.24525	9.13978	8.86542	8.8929	6.69199	8.10251	7.19036	7.01517	8.50404	9.19677	9.0416	9.06969	8.42234	9.13931	8.86636	8.73035	8.03052	8.38313	8.25585	8.06771	8.22389	9.18919	8.72814	8.51138	8.9919	9.6665	9.42969	9.42758	9.38604	10.0024	9.80935	9.8229	6.85554	7.37498	7.33583	7.20417	8.54622	8.87985	8.74064	8.58482	8.19555	9.08166	8.87836
PSMB2	-0.116812	7.53673	14.3779	0.000237121	0.00522129	Cort	7.54152	7.37093	7.46085	7.48132	7.39964	7.31721	7.38772	7.39202	7.39959	7.18375	7.27822	7.32702	7.50146	7.4124	7.44898	7.43925	7.66526	7.62858	7.70361	7.6411	7.69914	7.62036	7.70535	7.69725	7.77633	7.61729	7.72623	7.72216	7.61509	7.47455	7.56576	7.60959	7.59031	7.40789	7.52005	7.51637	7.60353	7.50304	7.53089	7.55346	7.53356	7.41131	7.46077
IFIT1	-1.16193	4.61328	14.3546	0.000239889	0.00527367	Cort	3.70962	2.33907	3.26012	3.31765	3.47362	1.98254	2.47877	2.89742	1.42986	0.875335	1.45356	1.88386	4.87364	3.70351	4.8539	4.62656	6.30476	5.54541	5.94937	5.97029	6.0081	4.53374	5.26825	5.22261	3.99222	3.17758	3.65402	3.90871	5.20638	4.13747	4.79144	5.08456	4.17723	3.01307	3.94468	3.79433	3.34988	2.28606	2.51796	2.90275	2.87982	2.28204	2.50237
AKAP2	-0.61932	1.21507	14.3482	0.000240478	0.00527806	Cort	0.987056	0.454048	1.00643	1.05106	2.06338	1.00563	1.82248	1.56499	1.42986	0.296084	1.36991	1.44191	1.02978	0.53373	0.507509	0.754463	1.62235	1.58119	1.56367	1.65105	1.25731	1.1845	1.27588	1.27917	0.782362	0.566555	0.792874	1.0782	0.756446	0.10313	0.450907	0.67331	0.753125	0.587808	0.471753	1.44983	1.54749	1.09018	1.03795	1.06468	1.09695	0.719926	1.1952
NCOR2	-0.148686	8.08693	14.3314	0.000242395	0.00531154	Cort	8.17649	8.01167	8.01938	7.84125	8.00129	7.613	8.0144	8.2225	8.13059	7.54315	7.86219	7.8275	8.08861	7.74271	7.84674	7.89152	8.25848	8.22996	8.26563	8.48144	8.24691	8.04207	8.21368	8.44119	8.30541	7.98333	7.98491	7.86577	8.38855	8.00169	8.08323	7.95705	8.00749	8.12079	7.85138	7.92289	7.95005	8.07828	8.00711	8.21449	8.26614	7.81778	7.97231
DUSP1	0.546268	3.76209	14.3138	0.000244493	0.00534888	Cort	3.61249	3.84063	3.61374	3.42396	3.2894	3.90144	3.4511	3.66196	2.59108	2.76224	2.85576	2.46376	3.95533	4.42728	4.4217	4.22535	4.80888	5.0529	5.03415	5.16983	4.19721	4.64075	4.48717	4.55475	3.35348	4.06824	3.5446	3.54776	3.97149	4.40157	4.1963	4.09828	1.80435	2.18392	2.08869	1.97906	3.1573	3.89935	3.83483	3.65187	3.42132	3.70709	3.72246
MRPL17	-0.148506	5.4749	14.2524	0.000251635	0.00549043	Cort	5.56592	5.41161	5.57425	5.57126	5.4678	5.30991	5.32737	5.4035	5.74625	5.55284	5.62374	5.5995	5.44534	5.25088	5.28345	5.29563	5.54577	5.47881	5.67704	5.56368	5.88678	5.51471	5.82415	5.74238	5.55622	5.44293	5.52491	5.45722	5.57295	5.42079	5.55634	5.44897	5.74292	5.52208	5.6707	5.45181	5.5211	5.41793	5.46796	5.44439	5.78415	5.66693	5.61698
C11orf24	0.250139	5.35506	14.2512	0.000251773	0.00549043	Cort	5.51223	5.77604	5.60116	5.4648	5.63902	5.71982	5.81348	5.84647	5.18561	5.48255	5.21409	4.98169	5.43228	5.53478	5.3195	5.31375	5.02427	5.24341	5.11986	5.26434	5.28227	5.26632	5.24577	5.34739	5.71942	5.88934	5.62874	5.51533	5.42252	5.52422	5.38353	5.18362	5.29854	5.54024	5.17893	5.11589	5.25374	5.65582	5.50632	5.49518	5.37716	5.37657	5.3995
WDR31	-0.546254	0.644262	14.2164	0.000255961	0.00557281	Cort	1.37541	0.698318	1.2035	1.31186	0.732793	0.0507182	0.299205	0.241582	1.03028	0.207908	1.03178	1.11705	0.596019	-0.0748878	0.223164	-0.229412	0.125792	-0.76094	0.247903	0.0195942	1.27004	0.208928	0.868534	0.614873	0.69993	-0.0787949	0.428025	0.0906525	0.82267	0.451125	0.357514	0.807618	0.314596	-0.209653	-0.045266	-0.146361	0.0910132	0.0637891	0.373909	0.22899	0.452386	0.539361	0.247633
SLCO4A1	0.373932	3.5572	14.2076	0.000257036	0.00558002	Cort	2.90034	3.43366	3.08122	2.54244	3.08524	3.35512	3.24133	3.48383	2.86887	3.50415	3.25598	2.95763	3.3296	3.59897	3.05099	3.31725	2.9811	3.24034	3.17724	3.49465	3.4388	3.80851	3.61384	3.75511	3.65201	4.12382	3.65217	3.4936	3.27145	3.56525	3.29691	2.92314	3.49107	3.95302	3.48817	3.53927	2.7801	3.57086	3.23299	3.25268	3.16966	3.04858	2.89429
PIP4K2A	0.275321	7.57721	14.2039	0.000257503	0.00558002	Cort	7.10463	7.18299	7.16362	7.20464	7.4238	7.6582	7.51687	7.37207	7.22808	7.60128	7.4476	7.41352	7.48448	7.84543	7.7303	7.66987	7.1321	7.29154	7.17343	7.09178	7.2251	7.49511	7.32856	7.21918	7.33798	7.56223	7.46608	7.4566	7.25974	7.56572	7.37528	7.43055	7.31469	7.63658	7.53209	7.48408	7.23479	7.25675	7.21946	7.19637	7.03005	7.29916	7.21485
KIAA0753	-0.16832	5.02805	14.1978	0.000258226	0.00558002	Cort	5.29026	5.14449	5.05151	5.10633	5.1411	5.11201	5.04445	5.20057	5.01408	4.92112	4.96012	5.18485	5.31904	5.08479	5.12951	5.19677	5.06716	5.0077	5.08696	5.1137	5.33623	5.08162	5.22855	5.15169	5.02389	4.99589	4.89566	5.04418	5.25935	5.06103	5.19898	5.14185	5.08043	4.91397	5.01749	4.92142	5.01804	4.83623	5.00493	4.95861	5.16421	5.13782	5.06628
MRPS14	-0.122074	4.82579	14.197	0.000258327	0.00558002	Cort	4.85146	4.68084	4.69162	4.85373	4.81296	4.81139	4.85145	4.75773	4.84746	4.87534	4.89926	5.02952	4.63456	4.63408	4.75717	4.83664	4.73099	4.61659	4.76873	4.69458	4.82926	4.65091	4.64712	4.5954	4.98786	4.82427	4.94106	4.93227	4.76936	4.72404	4.72405	4.87743	4.84369	4.73843	4.85663	4.77679	5.04613	4.90214	4.84019	4.91136	4.83666	4.79832	4.94458
VASP	0.22894	7.5274	14.1947	0.000258603	0.00558002	Cort	7.29445	7.59705	7.45385	7.28822	7.57424	7.80048	7.65067	7.66566	6.64075	6.93869	6.76704	6.5557	7.47384	7.72957	7.56068	7.49748	7.69861	7.8459	7.82353	7.82643	7.4797	7.73614	7.59553	7.68506	7.41299	7.52687	7.37635	7.25079	7.36572	7.53809	7.38659	7.34039	7.6653	7.80552	7.62132	7.59627	7.26032	7.4978	7.28265	7.37542	7.27209	7.31259	7.32352
SCD	-0.353546	9.92434	14.1944	0.000258761	0.00558002	Cort	9.983	9.59363	9.86729	9.94559	9.58595	9.32885	9.45223	9.43143	9.31426	8.84855	9.14397	9.23364	10.0274	9.66646	9.91181	9.90704	9.42847	9.2353	9.3303	9.32295	10.0682	9.65139	9.88427	9.90852	10.2341	9.81293	10.1122	10.0996	9.82996	9.55774	9.73148	9.83545	10.3875	10.142	10.3262	10.345	10.212	9.84329	10.0703	10.1381	10.2776	10.0626	10.1562
PSMA3	-0.147417	7.12182	14.1875	0.000259488	0.00558681	Cort	7.01037	6.78988	6.99195	7.16726	6.88848	6.79734	6.71266	6.6493	6.8957	6.90433	7.00456	7.00518	6.94276	6.8749	7.07998	7.03408	7.4357	7.22892	7.19244	7.19377	7.32474	7.09038	7.21436	7.08239	7.03631	6.9873	7.1542	7.31968	7.08678	7.02471	7.15663	7.23556	7.18869	6.93754	7.15026	7.1986	7.37226	7.13986	7.31001	7.19476	7.0379	7.09061	7.13836
FBXW9	-0.249438	3.12194	14.1815	0.000260231	0.00559394	Cort	3.61562	3.23112	3.31017	3.06476	3.45184	3.05114	3.46623	3.55824	3.50287	2.77764	2.87612	2.80266	3.18757	2.77453	2.77765	2.67207	3.11563	3.0304	3.08106	3.21378	3.21351	2.75712	3.08896	3.33614	3.0383	2.75893	2.67313	2.78507	3.56829	3.18005	3.24895	3.01857	3.21037	3.10092	3.12981	3.24435	2.98423	2.98825	3.03447	3.39687	3.56682	3.16536	3.35895
C15orf61	-0.279863	1.40695	14.1767	0.000260825	0.00559783	Cort	1.54293	1.3309	1.45631	1.4	1.54119	0.893963	1.45883	1.30375	1.04724	0.776616	0.613772	1.07599	1.71317	1.2482	1.84124	1.63082	1.53191	1.34445	1.41377	1.53452	1.95365	1.99904	2.00182	2.1019	1.56642	1.37009	1.56484	1.17316	1.52586	1.28774	1.06709	1.64372	1.30369	1.23122	1.63899	1.83664	1.51212	1.47873	1.57139	1.50118	1.23325	1.22938	1.42236
MSN	0.182016	9.8539	14.1624	0.000262593	0.00562688	Cort	9.57451	9.77965	9.65328	9.58441	9.74857	9.90567	9.83877	9.86382	9.60969	9.7704	9.6156	9.56513	9.8361	9.98843	9.84359	9.79001	9.79081	9.9923	9.9784	9.97047	9.63021	9.80441	9.77724	9.79195	9.56164	9.69355	9.61643	9.48795	9.75324	9.93096	9.80238	9.74535	9.75031	9.95342	9.81511	9.73901	9.57718	9.76866	9.67112	9.71066	9.90141	10.0276	9.85623
BCCIP	-0.129404	6.12836	14.141	0.000265281	0.00567551	Cort	6.03721	5.94299	6.08732	6.24294	6.23382	6.28542	6.23651	6.07645	5.95658	6.01635	6.11292	6.14055	5.79062	5.74303	5.91695	5.86053	6.10556	5.99173	5.96714	5.97233	6.39268	6.18783	6.26697	6.14969	6.05156	6.02135	6.13221	6.35065	6.0307	5.96053	6.11104	6.11268	6.24266	6.0944	6.27329	6.29107	6.43367	6.21602	6.30125	6.16244	6.24523	6.32241	6.35133
SIK3	-0.219889	6.04174	14.1157	0.000268479	0.00573487	Cort	6.25148	6.12466	6.15228	6.06985	6.22341	5.98745	6.25623	6.30638	6.16507	5.99839	6.04263	6.01447	5.8693	5.69264	5.75146	5.80832	6.36699	6.16681	6.32206	6.35626	6.24212	5.88277	6.13003	6.1939	6.20327	5.97146	6.023	6.02162	5.91973	5.72777	5.801	5.73473	5.73043	5.82119	5.74664	5.82752	6.17919	6.01136	6.12891	6.25655	6.37112	6.2034	6.23736
DTD2	-0.162894	4.61116	14.0994	0.000270566	0.00577037	Cort	4.85411	4.47217	4.67095	4.80411	4.67523	4.64315	4.75821	4.51522	4.6796	4.59734	4.75147	4.64695	4.69049	4.59666	4.89456	4.80317	4.82087	4.43285	4.48727	4.53415	4.6473	4.5313	4.60209	4.43243	4.57659	4.49237	4.68202	4.73184	4.39582	4.38548	4.51017	4.44081	4.47039	4.42587	4.54906	4.68277	4.74285	4.41989	4.45869	4.49852	4.69145	4.6051	4.78787
NUP50	0.0997441	7.63798	14.0894	0.000271851	0.00578869	Cort	7.42522	7.53667	7.48745	7.59217	7.53383	7.67589	7.51566	7.42565	7.65695	7.85156	7.74758	7.80412	7.493	7.61159	7.57602	7.59776	7.4271	7.50783	7.45001	7.3422	7.59817	7.74947	7.61469	7.56454	7.5293	7.66983	7.57334	7.67499	7.35611	7.5256	7.49455	7.50761	7.47487	7.51111	7.5493	7.55536	7.75787	7.74077	7.72822	7.75907	7.56209	7.73727	7.72491
CWC27	-0.119836	5.39186	14.0847	0.000272456	0.00579247	Cort	5.23931	5.09556	5.3027	5.38605	5.24528	5.26385	5.20942	5.11645	5.20745	5.14836	5.33206	5.26581	5.53971	5.39274	5.65918	5.689	5.19423	5.22757	5.18422	5.03009	5.44898	5.46885	5.4374	5.35373	5.40896	5.23768	5.37091	5.54987	5.19767	5.11732	5.18715	5.30593	5.6039	5.42772	5.61479	5.59364	5.50601	5.10073	5.25189	5.24765	5.36575	5.39861	5.55489
DTL	0.314031	6.12809	14.0697	0.000274486	0.0058265	Cort	5.35597	6.02777	5.57514	5.66207	5.80607	6.265	6.03432	5.82688	6.41203	6.90345	6.67092	6.58298	5.77674	6.31695	5.96657	5.91662	5.37175	5.56414	5.36039	5.26767	5.62404	5.66157	5.62789	5.45194	6.00125	6.32126	6.11384	6.20656	5.73819	6.19208	5.92571	5.96718	6.14083	6.38037	6.33329	6.23208	6.42419	6.5546	6.45413	6.44102	5.67358	6.22412	5.81538
TMEM14C	0.184805	5.7158	14.0518	0.000276756	0.00586549	Cort	5.9364	6.08475	5.98521	6.08613	5.41742	5.47746	5.33975	5.25558	5.89236	5.97242	5.94905	5.97802	5.51948	5.6777	5.62381	5.60614	5.82762	5.83884	5.79922	5.75339	6.10631	6.22497	6.10406	6.00932	5.60743	5.78931	5.71411	5.71283	5.40911	5.6758	5.54513	5.51263	5.28968	5.3375	5.34649	5.38088	5.68538	5.88948	5.60563	5.67242	5.68119	5.94211	5.82943
RARS2	0.0889107	5.52765	14.0308	0.000279521	0.00591485	Cort	5.54797	5.60879	5.54275	5.60352	5.45828	5.62683	5.45106	5.47809	5.30317	5.54387	5.54567	5.51561	5.47876	5.6199	5.76585	5.72357	5.45947	5.51343	5.42671	5.36239	5.51998	5.58766	5.5562	5.48405	5.54622	5.71644	5.70433	5.70944	5.41556	5.44104	5.57656	5.50359	5.52933	5.42204	5.48687	5.51476	5.62975	5.63293	5.63961	5.58034	5.46096	5.65089	5.6589
NIPA1	-0.196489	6.5112	14.0217	0.000280735	0.00593129	Cort	6.73302	6.50682	6.64555	6.75509	6.94488	6.78141	6.81249	6.68753	6.52677	6.45145	6.48297	6.62362	6.11715	6.06299	6.25418	6.23037	7.06415	6.85218	6.89557	6.83215	6.81833	6.9096	6.83251	6.76995	6.56088	6.51683	6.65128	6.61115	6.65602	6.50325	6.64769	6.75237	6.48799	6.17195	6.38041	6.4718	6.39718	6.11046	6.24535	6.25717	6.48163	6.30942	6.5419
ZC3H7A	0.156015	7.3526	14.0182	0.000281206	0.005932	Cort	6.93751	7.22438	7.13115	7.18675	7.30562	7.50054	7.31366	7.1766	7.31704	7.66113	7.58088	7.62911	7.20253	7.37257	7.42249	7.39959	7.28875	7.43189	7.31363	7.1883	7.2099	7.39938	7.31796	7.15565	7.2646	7.42443	7.40464	7.52055	7.16815	7.41221	7.341	7.42751	7.21115	7.33696	7.3715	7.36221	7.35489	7.39223	7.36788	7.23982	7.02259	7.21417	7.22994
CNIH4	0.154648	4.25183	14.0068	0.000282733	0.00595496	Cort	4.29609	4.36182	4.26715	4.37996	3.88672	3.95343	3.80461	3.77602	3.91206	4.32432	4.14605	4.15469	4.03006	4.25754	4.28253	4.22075	4.21768	4.4381	4.17269	4.27491	4.46694	4.5116	4.44063	4.3355	4.18183	4.53399	4.37507	4.45242	4.11317	4.29075	4.16563	4.24951	3.95429	4.21166	4.11717	4.02857	4.40732	4.43675	4.42228	4.25967	4.18501	4.3806	4.39138
SRSF9	-0.133031	6.20475	13.9957	0.000284218	0.00597694	Cort	6.29518	6.12675	6.21215	6.08696	6.16896	6.01718	6.26959	6.30973	6.28872	6.12116	6.21133	6.10528	6.19655	6.13635	6.13916	6.14955	6.02703	5.9574	6.04011	6.01546	6.35247	6.25785	6.33268	6.4434	6.52273	6.35586	6.34669	6.33129	6.31117	6.13267	6.2503	6.15424	6.3577	6.22432	6.25261	6.09593	6.13701	6.27128	6.23365	6.33349	6.29705	6.12786	6.18275
LPAR2	0.380804	3.1576	13.9829	0.000285959	0.00600425	Cort	3.27831	3.87748	3.29079	2.99571	3.0127	3.68367	3.41255	3.44108	2.94772	2.87152	3.11751	2.81519	3.48948	3.70351	3.12907	3.03917	2.7992	3.20381	3.17142	3.29744	3.33054	3.74667	3.85019	3.61451	3.01462	3.56164	2.93592	2.71014	3.35885	3.71654	3.38237	2.97641	3.11996	3.50322	3.10774	3.28879	2.52463	2.93813	2.91933	2.71704	3.11937	3.26177	3.06238
CCDC28A	0.226785	4.80034	13.9777	0.000286661	0.00600969	Cort	4.52935	4.84714	4.59925	4.71564	4.92293	5.21338	5.06365	4.96245	4.76533	5.02153	5.0401	5.08749	4.76427	4.99281	4.81696	4.86149	4.47446	4.65318	4.56711	4.42083	4.26237	4.46372	4.37042	4.15508	4.4687	4.66835	4.71607	4.6183	4.54254	4.81695	4.70759	4.71599	4.62515	4.7087	4.64632	4.6391	4.77491	4.85661	4.82304	4.69426	4.27391	4.66473	4.58744
MAP2K1	0.167897	7.04171	13.955	0.00028977	0.00606548	Cort	6.99057	7.17443	7.03383	7.02182	6.79804	7.11651	6.9137	6.91815	6.6327	6.93812	6.87497	6.79709	7.44779	7.64045	7.53803	7.51982	7.49917	7.58012	7.53742	7.43895	7.00004	7.24505	7.10944	7.08762	6.87356	6.78065	6.79861	6.78228	7.21498	7.26773	7.20623	7.17601	6.91221	6.94525	6.99616	6.95607	7.00487	7.04028	6.97747	7.00286	6.90319	7.04498	6.96592
ERCC2	-0.204268	4.97727	13.9404	0.000291798	0.00608056	Cort	5.1377	4.83101	4.86685	4.71886	5.04889	4.5769	5.04781	5.21808	4.88213	4.45456	4.58987	4.56956	4.88135	4.59564	4.56905	4.73273	4.47446	4.44594	4.57927	4.67344	4.95481	4.50539	4.77205	4.93087	5.36148	4.90193	5.13566	4.96202	5.0658	4.62929	4.75528	4.47654	5.21287	5.20648	4.93303	4.94359	4.75897	4.89184	4.76864	4.87952	5.32957	4.93893	5.15358
TMEM173	0.838845	3.83863	13.9415	0.000291809	0.00608056	Cort	3.61719	4.934	3.93267	3.68744	2.57752	4.2081	3.41516	3.31651	1.62314	2.95965	1.97148	1.3926	3.47426	4.78466	3.76008	3.75725	3.54936	4.51961	4.11769	4.35206	4.33232	5.00181	4.68347	4.7705	-0.154433	1.16773	0.636995	0.344895	3.45176	4.39757	3.71445	3.26807	3.59302	4.49355	3.67989	3.696	3.62902	4.44703	3.87817	3.97479	3.33855	4.24712	3.39089
LIN37	0.165963	3.06212	13.9376	0.000292189	0.00608056	Cort	3.08366	3.19971	3.3335	2.87403	2.99775	3.14356	2.86108	3.41093	3.1768	3.12126	2.99722	2.87026	3.34641	3.28483	2.96843	3.23749	3.05197	3.29635	3.22304	3.39182	2.74229	2.93771	2.89409	2.80927	3.33448	3.3052	3.15029	2.73259	3.17335	3.40953	3.12691	3.1296	2.99471	2.96186	2.83581	2.84871	2.91145	3.41205	3.1801	3.19951	3.13211	2.80234	2.84441
ACTG1P4	0.603682	-0.83962	13.9369	0.000292283	0.00608056	Cort	-1.281	-0.358142	-0.264051	-0.723135	-0.950631	-0.595271	-1.89186	-1.22843	-2.44491	-0.93203	-1.07108	-0.627153	-1.21242	-1.38669	-2.89773	-0.956229	-0.98136	-1.08321	-1.51963	-0.988244	-2.78836	-1.42677	-1.80692	-1.27939	-0.901001	0.192444	-0.481364	0.11819	-1.04935	-0.771617	-0.553345	-0.843072	-0.553421	0.148959	0.0371261	-0.186359	-1.28486	-0.561732	-0.482599	-0.911825	-1.69633	-0.263144	-0.705951
BCL7C	0.200792	2.99099	13.8766	0.000300785	0.0062448	Cort	2.93088	3.17031	3.08122	2.89314	3.13393	3.38641	3.32395	3.32241	2.98778	3.27382	3.31308	2.79635	2.91078	3.16005	2.99456	2.92687	2.84217	2.97729	3.06543	3.04977	3.04227	3.02365	2.93851	3.08525	2.96253	3.14601	2.8927	2.75469	2.69647	2.83381	2.61407	2.67629	3.02705	3.08824	2.88854	2.74087	2.54664	3.05023	2.82405	2.89002	2.94985	2.99348	3.03029
CSF2RB	-0.605623	5.0618	13.875	0.00030118	0.0062448	Cort	5.25297	4.82844	5.02895	4.96989	4.96006	4.48032	4.79863	4.95962	5.15856	4.22299	4.83962	4.88397	4.8074	4.43418	4.70097	4.68006	5.50624	5.2993	5.30158	5.4542	5.47327	4.93591	5.22294	5.26467	4.3828	3.93352	4.27284	4.07778	5.94299	5.16287	5.54381	5.53136	4.95528	4.41449	4.36325	4.6102	4.71201	4.54357	4.64678	4.61138	5.7937	4.91503	5.38767
FFAR1	-0.638141	0.0384813	13.8712	0.000301559	0.0062448	Cort	-0.188737	-0.358142	-0.425594	-0.870049	0.677557	-0.830784	-0.0568149	1.27968	-0.81123	-2.8796	-1.63631	-0.769577	0.633024	-0.270298	0.616218	0.298984	0.683075	0.654952	1.06978	0.648529	-1.99607	-2.35408	-1.73538	-1.17846	1.36715	0.401349	0.981473	0.580903	0.334371	-0.286015	0.0344532	-0.338539	0.314596	0.513871	-0.045266	0.482998	-1.05532	-0.561732	-0.769158	-0.273817	1.24503	-0.519462	0.92546
USP53	0.747215	3.40448	13.8617	0.0003031	0.00625988	Cort	3.17153	3.74778	3.53358	3.49573	3.48707	4.48675	3.84955	3.51509	2.66433	3.70541	3.10462	2.85214	2.21217	3.089	2.70917	2.88094	2.52219	3.17265	2.68673	2.30959	2.88566	3.67322	3.20942	2.88992	1.8752	2.94387	2.27671	2.34679	2.69647	3.50942	2.96616	3.17172	1.88499	3.06254	2.47602	2.37917	3.46763	3.74339	3.5353	3.25517	3.09355	3.64588	3.42831
CSF1	-0.706524	6.25996	13.8609	0.00030321	0.00625988	Cort	7.21951	6.39313	6.81845	6.70163	6.17021	5.56665	5.98176	6.17515	6.32305	5.30178	5.84058	5.85599	7.30264	6.59621	7.00395	6.96398	7.59039	7.2423	7.44488	7.63966	6.00762	5.44568	5.78135	5.92642	6.20887	5.43761	5.70878	5.62197	7.80121	6.99165	7.3695	7.34178	6.75426	6.00404	6.35219	6.4714	5.19781	4.68053	5.02934	5.15759	7.42469	6.5429	6.91768
ARID3A	-0.193728	6.19788	13.8432	0.000305602	0.00629967	Cort	6.36998	6.12222	6.19778	6.06016	6.15344	6.01217	6.23172	6.28802	6.34335	5.84606	6.20078	6.11798	6.05545	6.01396	6.02443	5.92372	6.10065	6.09341	6.23778	6.30705	6.31303	6.28856	6.28966	6.40758	6.21667	6.0538	6.01403	5.89451	6.75112	6.42309	6.54817	6.44747	6.10255	5.99727	5.91042	6.01391	6.04721	6.12773	6.06818	6.19028	6.50294	6.06244	6.42722
TFE3	-0.156448	5.98692	13.8306	0.000307437	0.00632007	Cort	6.28536	6.11101	6.11359	6.01027	5.93875	5.59445	5.80855	5.93291	5.81899	5.57504	5.64465	5.63968	6.32507	6.11505	6.14403	6.19249	6.03529	6.05377	6.13074	6.13079	5.89964	5.76241	5.87896	5.9755	6.40212	6.1828	6.1821	6.11085	6.3655	6.13388	6.08123	6.03835	5.79394	5.7475	5.66693	5.67402	5.82025	5.90727	5.95991	6.09055	6.27533	5.95704	6.02886
BTBD9	0.211095	5.12794	13.83	0.000307523	0.00632007	Cort	5.3508	5.55448	5.51704	5.49388	5.00001	5.17408	5.00527	5.19414	4.88094	5.03761	4.95654	4.72373	5.23202	5.42078	5.18477	5.19521	5.62857	5.61081	5.65893	5.68172	5.43563	5.49102	5.39917	5.56178	5.18028	5.33952	5.18126	5.16132	5.22914	5.33332	5.33075	5.22622	4.93175	5.26822	5.11555	5.03883	4.96345	5.2644	4.98671	4.91136	5.34674	5.38863	5.37015
DHX8	0.176119	6.62045	13.8195	0.000309065	0.00634214	Cort	6.48871	6.69992	6.55484	6.51748	6.52601	6.64543	6.62688	6.63811	6.66257	7.01862	6.79404	6.64	6.70116	6.79032	6.62557	6.71733	6.52736	6.67921	6.71205	6.64554	6.51903	6.62165	6.56117	6.58134	6.54651	6.73653	6.60326	6.5518	6.5481	6.64769	6.51915	6.51202	6.53561	6.80165	6.70994	6.63813	6.62272	6.85154	6.72398	6.75758	6.56473	6.65339	6.49932
RFX5	-0.1937	7.46546	13.7998	0.000311982	0.00639232	Cort	7.29543	7.01743	7.17497	7.18112	7.35468	7.03934	7.31905	7.42685	7.89838	7.55921	7.68658	7.74498	7.52396	7.31598	7.36731	7.45615	7.21278	7.20447	7.22287	7.25553	7.03309	6.81408	6.98474	7.01489	7.58792	7.48991	7.56599	7.57498	7.50936	7.37738	7.46948	7.50843	7.66986	7.49948	7.62604	7.67495	7.56738	7.38523	7.55198	7.5689	7.66264	7.51429	7.53036
SCARB1	-0.240432	7.2506	13.7932	0.000312968	0.00640286	Cort	7.48465	7.21262	7.33092	7.14451	7.16585	6.79572	7.08217	7.31401	7.83329	7.27902	7.38373	7.49	7.20656	6.87975	6.98344	6.97062	6.64933	6.51902	6.66306	6.82738	7.22877	6.82759	7.08247	7.28348	7.18179	6.87186	6.94083	6.72858	7.31916	7.00641	7.10817	7.01872	7.04954	6.94832	6.89761	6.85501	7.34315	7.31683	7.49215	7.57624	7.39543	6.94574	7.10985
XPO5	-0.153299	7.44821	13.7545	0.000318783	0.00651201	Cort	7.79694	7.55126	7.69577	7.64794	7.313	7.15764	7.25205	7.25718	7.27313	7.18519	7.17598	7.21091	7.57566	7.34417	7.4623	7.46979	7.67784	7.60674	7.65	7.6745	7.87765	7.69676	7.87039	7.89566	7.51581	7.44565	7.46832	7.48431	7.59095	7.4975	7.50938	7.49853	7.37247	7.27519	7.34748	7.33885	7.59985	7.44414	7.52332	7.59008	7.54045	7.42861	7.4763
EXOSC1	-0.146761	5.0081	13.7505	0.000319389	0.00651458	Cort	4.97261	4.68745	4.84266	4.83112	5.21408	5.17009	5.16837	5.22282	5.18847	5.02906	4.9966	4.96773	5.22295	5.0433	5.05076	4.97242	5.01595	5.06991	5.06983	5.00243	5.01843	4.90793	4.96626	4.94212	5.0524	4.80785	4.95088	4.99675	5.30408	5.0568	5.13885	5.12586	5.17649	5.04279	5.03095	5.02357	5.21989	5.12013	5.21481	5.24578	5.09596	5.01352	4.95209
GGA3	-0.108451	6.35333	13.6903	0.000328687	0.00669416	Cort	6.60926	6.48582	6.40796	6.39915	6.17188	6.08018	6.25877	6.36795	6.39476	6.14262	6.16762	6.20625	6.39844	6.25079	6.2845	6.35635	6.66371	6.57313	6.52849	6.74156	6.30533	6.10769	6.24752	6.32565	6.4789	6.24407	6.29161	6.22765	6.61199	6.46644	6.4345	6.43628	6.37001	6.39138	6.28317	6.25232	6.29912	6.37316	6.39596	6.49928	6.57527	6.29987	6.38898
AIMP1	-0.0796548	6.05371	13.6783	0.000330587	0.00672275	Cort	6.00678	5.80111	5.91558	6.1645	6.05528	6.04685	5.96411	5.88087	5.7443	5.90975	5.88709	5.8793	5.97126	5.88065	5.96326	6.0009	6.20174	6.04605	6.0337	6.00305	6.17179	6.11301	6.10923	6.07468	5.91389	5.96818	6.04784	6.21415	6.04326	6.08904	6.0876	6.16784	6.03921	5.90764	6.05338	6.08547	6.29945	6.1161	6.13488	6.1181	5.97786	6.11824	6.06544
WDR59	-0.18389	5.9857	13.6718	0.000331603	0.00673333	Cort	6.22014	6.03483	5.99854	5.91766	6.16059	5.9361	6.09034	6.23151	6.13961	5.88271	5.81972	5.89044	6.39642	6.12219	6.17926	6.22003	5.72357	5.7091	5.76189	5.83293	5.78569	5.46949	5.77639	5.80457	5.89132	5.76731	5.85023	5.75126	6.22044	6.04832	6.07115	6.0206	6.22728	6.18801	6.18908	6.1819	5.96132	5.91052	6.03559	6.0621	6.15683	5.85978	6.04199
2020-09-02	0.0988599	8.63723	13.6659	0.000332537	0.00674219	Cort	8.63713	8.73623	8.70907	8.76362	8.59451	8.77734	8.6098	8.52553	8.4736	8.74401	8.68193	8.67685	8.57075	8.73625	8.72091	8.71584	8.36822	8.38958	8.40259	8.28085	8.54835	8.62789	8.53964	8.48042	8.58863	8.75712	8.72928	8.78727	8.51972	8.65029	8.62779	8.69931	8.63997	8.60472	8.71242	8.68038	8.70916	8.67268	8.6346	8.6142	8.61232	8.82242	8.78979
HMGCR	-0.19778	8.70637	13.6473	0.000335499	0.0067921	Cort	8.74843	8.47575	8.73524	8.86818	8.55682	8.53879	8.5251	8.46912	8.30876	8.23245	8.32275	8.40068	8.56388	8.4134	8.56859	8.54781	8.65026	8.50768	8.60301	8.52505	8.64574	8.49464	8.54711	8.51374	8.6615	8.50765	8.73508	8.77097	8.75402	8.64326	8.76553	8.86902	9.01922	8.76095	8.99083	9.02244	8.71573	8.42168	8.68699	8.62198	8.55951	8.5799	8.63369
TEX264	0.149133	4.96764	13.6187	0.000340115	0.00687529	Cort	5.13005	5.28889	5.0712	4.98154	4.74965	4.82032	4.85911	5.04686	5.29255	5.23642	5.1244	5.31627	4.862	4.9169	4.7185	4.79081	4.72845	4.97737	4.96509	5.03594	4.76551	4.8503	4.81958	4.96919	5.15498	5.26399	4.9814	4.78542	4.72935	4.85639	4.63855	4.51304	4.66566	4.79999	4.71155	4.57475	5.00855	5.43868	5.20791	5.37014	5.03537	5.11219	4.98595
ST3GAL1	0.714167	3.84003	13.6011	0.00034318	0.00692692	Cort	3.25637	4.22813	3.67647	3.49823	3.96954	4.67165	4.20718	4.23766	3.81146	4.38255	3.96073	3.71753	2.85705	3.58458	3.08651	3.03568	2.76982	3.41561	2.94421	2.88646	1.8725	3.07152	2.48998	1.94856	2.62999	3.1048	2.60208	2.49068	2.71053	3.37192	2.98189	2.89324	3.34476	3.94601	3.40528	3.09384	1.65677	2.5567	1.67696	1.78861	3.06061	3.72834	3.02623
ATP7A	-0.266704	5.31777	13.5956	0.000343893	0.006931	Cort	5.0917	4.7859	4.94949	5.12504	5.16556	5.16309	5.01731	4.98216	5.33026	5.22711	5.43083	5.50211	5.24254	5.09353	5.3172	5.25194	5.27312	4.98904	4.94388	4.89158	5.13261	4.95791	5.03627	4.92592	5.71523	5.49967	5.7012	5.772	5.34183	5.10181	5.21238	5.38595	5.22841	5.15649	5.30206	5.33834	5.1022	4.75584	4.94882	4.99844	5.41674	5.29419	5.45343
USP19	-0.0846092	6.82229	13.5861	0.00034544	0.00694439	Cort	7.05192	7.01537	6.90294	6.77171	6.90311	6.68336	6.88795	7.078	6.9258	6.64751	6.66727	6.57195	6.80057	6.53818	6.51684	6.58333	6.62561	6.68004	6.68214	6.84027	6.98974	6.75249	6.88807	7.05706	6.95623	6.78532	6.7622	6.66115	7.01902	6.90236	6.82986	6.70079	6.85879	6.81998	6.70942	6.79208	6.77127	6.91284	6.90074	7.00083	7.0931	6.8338	6.883
RAP1B	0.183084	6.91245	13.5836	0.000345863	0.00694439	Cort	6.55291	6.87621	6.80201	6.90783	6.86524	7.09379	6.89192	6.69835	6.47368	6.85709	6.86099	6.80142	6.8488	7.17884	7.12026	7.06479	7.2692	7.30094	7.2955	7.10508	6.83717	7.14173	6.98623	6.76659	6.87215	7.20957	7.11596	7.22767	6.71213	7.03226	7.00224	7.02362	6.80954	6.69747	6.89439	6.89089	6.72255	6.73449	6.71803	6.60821	6.51241	6.76504	6.74307
SNHG11	0.174772	3.12362	13.5822	0.000346093	0.00694439	Cort	3.38325	3.55857	3.36883	3.42133	3.02751	3.08119	3.1906	3.1931	3.03103	3.08458	3.07851	2.88222	3.33523	3.24093	2.89327	2.9823	3.18032	3.36136	3.15674	3.32002	3.21021	3.21848	3.36602	3.49736	3.0112	3.29738	2.67677	2.94739	3.08437	3.34444	3.11269	2.88314	3.21973	3.34165	3.13917	3.13093	2.96147	3.28604	3.06536	3.00073	3.07057	3.0213	3.00162
PCCB	-0.195735	5.94955	13.5569	0.000350292	0.00701289	Cort	5.97812	5.7319	5.86152	5.85227	6.00895	5.82822	5.97473	6.03258	6.24989	5.94655	6.14315	6.09504	6.23842	6.02998	6.13002	6.07459	5.71909	5.70039	5.83652	5.80747	6.05114	5.90134	6.04021	6.10221	6.1623	6.01421	6.09558	6.08011	6.0335	5.85202	5.95987	6.00379	6.28637	6.13812	6.17133	6.1755	5.74609	5.60337	5.74308	5.79099	6.17541	6.01179	6.1241
C11orf82	0.287668	4.11146	13.5521	0.000351104	0.00701289	Cort	3.32504	3.91342	3.64629	3.79499	3.7099	4.35238	3.93904	3.72569	3.62646	4.47044	4.08834	4.06048	3.70683	4.09589	4.06962	3.82755	3.62514	3.63268	3.4542	3.21033	3.64098	4.17847	3.93486	3.72286	4.11977	4.38828	4.47786	4.48716	3.70273	4.14704	4.07502	4.04714	4.32041	4.26756	4.38045	4.35374	4.31671	4.37619	4.3523	4.27444	3.4368	4.253	4.063
ASTL	0.414319	0.605261	13.551	0.000351282	0.00701289	Cort	0.522468	0.742574	0.0546112	-0.0623752	0.750745	1.05838	0.971464	1.08513	0.106794	0.207908	-0.995165	-0.378608	0.373554	0.960451	0.162994	0.410955	0.860776	0.856652	0.510461	0.708441	0.342123	0.998907	0.246784	0.386847	0.356774	0.439731	0.077299	0.540765	0.614118	1.4305	0.755493	0.238565	0.570106	1.18433	0.954103	0.581562	-0.527976	-0.136487	-0.515458	-0.0860628	0.762013	0.954383	0.131435
UBA7	-0.290841	6.05795	13.5497	0.000351575	0.00701289	Cort	6.02015	5.75594	5.69053	5.67868	5.96397	5.43902	5.80855	6.07733	5.95994	5.54612	5.56383	5.65283	6.08663	5.65525	5.69459	5.93968	6.26759	6.13927	6.11375	6.45247	5.52729	4.85909	5.2319	5.40849	6.09736	5.7659	5.80183	5.73524	6.42453	6.15301	6.19189	6.12613	6.41246	6.26362	6.21549	6.21154	6.03636	6.12293	6.03097	6.10576	6.16885	5.80434	5.78625
UBQLN1	-0.103542	7.60925	13.5371	0.000353625	0.00704343	Cort	7.46098	7.35795	7.44072	7.54824	7.79509	7.79773	7.69684	7.65649	7.63575	7.58368	7.68658	7.71081	7.41928	7.453	7.5321	7.52045	7.55154	7.43123	7.48067	7.4463	7.56514	7.54183	7.56497	7.47442	7.58978	7.4959	7.64089	7.61555	7.58381	7.49265	7.60168	7.65911	7.41417	7.28651	7.45098	7.43837	7.89749	7.67398	7.80029	7.78626	7.6104	7.57448	7.63608
FERMT3	-0.217395	7.90433	13.5328	0.000354348	0.00704747	Cort	7.90688	7.67429	7.69996	7.54145	7.77055	7.46496	7.73274	7.97254	7.63767	7.14668	7.31852	7.27213	8.25531	7.92449	7.92317	7.95882	7.79016	7.88151	7.88123	7.98206	7.8016	7.61504	7.74047	7.9088	8.16536	7.9671	7.87827	7.7429	8.36666	8.01286	8.05178	7.92708	8.19227	7.84126	7.83684	7.79568	7.78254	7.82679	7.85353	7.97739	7.95933	7.51138	7.62454
SNX9	0.615785	6.16808	13.5237	0.000356087	0.00707169	Cort	5.7792	6.59621	6.0985	6.03715	5.48667	6.15828	5.80706	5.59302	4.9558	5.48098	5.14866	5.06799	4.74009	5.40507	4.95643	4.86445	4.85274	5.11077	5.15277	5.10722	4.93795	5.45086	5.15809	5.02117	5.92255	6.52466	6.21536	6.14931	6.26934	6.97629	6.65415	6.43455	5.42261	5.71538	5.61143	5.48323	4.8298	5.16829	4.96007	4.86007	5.55146	6.18584	5.97982
ELOF1	-0.11756	5.27626	13.5165	0.000357117	0.00708177	Cort	5.50252	5.31355	5.31554	5.32755	5.46101	5.23072	5.45612	5.59302	5.62376	5.30355	5.37739	5.2817	5.34506	5.0928	4.93335	5.05574	5.1635	5.18526	5.12137	5.24845	5.44758	5.06652	5.35479	5.4544	5.51281	5.29048	5.29351	5.0979	5.49944	5.29794	5.4437	5.25197	5.25521	5.22326	5.22213	5.13529	5.22331	5.23949	5.30285	5.369	5.66703	5.4177	5.38767
WTAP	0.124569	6.63556	13.5134	0.000357649	0.00708197	Cort	6.2787	6.51455	6.43738	6.53065	6.5364	6.7042	6.64056	6.43145	6.52903	6.73851	6.70759	6.69612	6.23467	6.51262	6.44127	6.47221	6.63616	6.68143	6.60749	6.54575	6.5356	6.70369	6.57112	6.49254	6.4755	6.61862	6.58471	6.65939	6.34142	6.5991	6.56132	6.62132	6.50117	6.64865	6.60833	6.57485	6.70014	6.79759	6.7566	6.64584	6.36135	6.60079	6.60896
BTN2A2	-0.323564	5.3334	13.5026	0.000359603	0.00711028	Cort	5.21677	4.85724	4.92526	4.99928	4.48591	4.01477	4.43834	4.68859	5.21497	4.6274	4.82005	4.92212	5.75801	5.48085	5.65464	5.73275	5.76262	5.67058	5.63637	5.74804	5.03251	4.70177	4.87134	5.02647	5.87215	5.63866	5.79723	5.83921	5.51855	5.28716	5.40338	5.41693	5.47044	5.2189	5.34515	5.49038	5.25039	5.06947	5.28745	5.28337	5.21524	4.8945	5.10338
BLK	0.706775	7.2929	13.4952	0.00036097	0.00712693	Cort	7.31196	8.14121	7.64707	7.38808	7.6088	7.82336	7.75062	7.87012	8.00946	8.24485	8.08743	8.01416	7.27181	7.59784	7.27069	7.23837	6.29663	7.11037	6.74676	6.69389	6.0081	6.75877	6.27214	6.40504	5.70839	6.50415	5.86668	5.60869	6.38316	7.06588	6.65599	6.37134	7.25107	7.88694	7.44925	7.34828	7.03943	7.81939	7.41142	7.40186	7.76842	8.16836	7.89576
PLEKHG6	-0.872116	1.44741	13.4809	0.00036327	0.00716192	Cort	2.55633	1.52921	2.00833	1.99566	0.242775	-0.650644	-0.17706	0.406234	1.98166	0.507848	1.15351	1.42566	2.7642	1.85299	2.30744	2.45413	2.10257	1.6642	1.91008	1.53452	1.85571	0.834244	1.20492	1.44652	3.41161	2.53791	3.06943	2.9397	3.00958	1.8298	2.43707	2.15291	2.18808	1.72464	1.67375	1.90485	1.05222	0.141783	1.12581	0.435808	3.35223	2.01786	2.54274
RHBDD3	-0.19491	4.76526	13.4735	0.00036453	0.00717633	Cort	5.22655	5.03012	4.89707	4.78276	4.55395	3.99235	4.57141	4.82163	5.12002	4.56073	4.65905	4.6867	4.5882	4.43303	4.24674	4.46212	4.48505	4.55388	4.63008	4.87968	4.87372	4.4573	4.67364	4.90163	5.37549	4.94593	5.01777	4.85868	5.15782	4.78357	4.83973	4.65938	4.80379	4.80582	4.45478	4.57624	4.86351	5.20735	5.06589	5.1754	4.96146	4.62676	4.67824
PAFAH1B1	0.108852	7.85458	13.4396	0.000370487	0.00728253	Cort	7.87795	8.07334	7.95211	8.03231	7.8522	8.02566	7.84843	7.73409	7.89531	8.18464	8.07744	8.08249	7.83721	8.02801	7.98819	8.00505	7.80366	7.8019	7.78159	7.67324	7.82295	7.95975	7.85408	7.72	7.72853	7.93029	7.90376	7.9466	7.78271	7.93543	7.87258	7.94526	7.55162	7.70384	7.69745	7.7255	7.87548	7.79872	7.77991	7.70002	7.96945	8.16184	8.07775
BATF	0.474242	6.34017	13.4379	0.000370999	0.00728253	Cort	6.52419	7.22226	6.94985	6.68555	6.72585	7.43784	7.2002	7.15174	6.40013	6.90608	6.68108	6.41462	6.19423	6.92716	6.39489	6.34335	6.34931	6.74451	6.70602	6.73498	6.62904	6.80602	6.6922	6.77014	5.37217	5.92698	5.50096	5.39244	6.29377	6.712	6.49879	6.32309	5.70233	5.89813	5.7674	5.74752	6.34946	6.96406	6.72947	6.66815	6.60527	6.99873	6.80484
ME2	-0.174456	7.04369	13.4107	0.000375645	0.00736308	Cort	6.76727	6.59746	6.7527	6.81994	7.25601	7.15386	7.1583	7.05138	7.2348	7.13427	7.29934	7.24112	7.04498	7.00062	7.15027	7.13189	6.74396	6.61922	6.63607	6.63271	6.72347	6.62424	6.69484	6.5687	7.09433	6.87711	7.00692	7.12388	6.90844	6.77589	6.92321	7.02879	7.34636	7.18985	7.37282	7.36913	7.29194	7.02278	7.22071	7.19201	7.15526	7.22225	7.29764
TMEM123	0.301842	8.43992	13.4081	0.000376212	0.00736354	Cort	8.1733	8.42361	8.39982	8.49498	8.53311	8.90442	8.56474	8.36816	8.32525	8.54329	8.66513	8.63285	8.23956	8.49831	8.59148	8.53094	7.95395	7.97908	7.90809	7.69238	8.37184	8.69423	8.47525	8.25404	7.77608	8.09923	8.01311	8.08528	8.10182	8.42965	8.32857	8.44806	8.26987	8.32164	8.466	8.48024	8.21755	8.29174	8.19346	8.08068	8.16285	8.62393	8.57729
RNASEL	-0.295999	3.83726	13.3952	0.000378441	0.00739651	Cort	4.0894	3.83893	3.98853	4.10795	3.81175	3.6353	3.81647	3.89366	4.46141	4.26183	4.32144	4.49947	3.76841	3.15171	3.52535	3.44901	4.12211	3.73862	3.85226	3.86084	3.45561	2.94873	3.35787	3.42503	3.091	2.80008	3.02152	2.97024	3.77141	3.65747	3.7168	3.75184	3.71275	3.2592	3.69477	3.63131	3.93134	3.67945	3.82502	3.91793	4.38051	4.113	4.27125
NKIRAS2	-0.135779	5.59185	13.3726	0.000382558	0.0074569	Cort	5.82903	5.61823	5.67567	5.6012	5.56866	5.36417	5.54076	5.6256	5.77579	5.46681	5.55201	5.5776	5.6998	5.58676	5.52469	5.60261	5.76696	5.721	5.76722	5.93049	5.77065	5.5859	5.78553	5.83167	5.6607	5.61945	5.56184	5.47796	5.87127	5.60345	5.66692	5.56573	5.42396	5.26541	5.26621	5.29995	5.50207	5.57788	5.57426	5.6826	5.83811	5.5417	5.64572
MZT1	-0.180357	5.3289	13.3722	0.000382631	0.0074569	Cort	5.01301	4.78237	5.17525	5.35193	5.14789	5.38497	4.97209	4.76642	5.16634	5.30089	5.4865	5.59315	5.18452	5.34353	5.53115	5.45694	5.52906	5.1837	5.14906	5.08668	5.30951	5.37659	5.2628	5.08981	5.29915	5.18145	5.47765	5.63156	5.14946	5.07865	5.224	5.40019	5.00485	4.67518	5.03179	5.24462	5.49246	5.12414	5.31283	5.24202	5.10729	5.141	5.332
DLGAP1-AS1	-0.703167	-0.435713	13.3637	0.000384194	0.00747663	Cort	-0.648854	-1.41198	-0.853602	-0.25088	0.476483	-0.392864	0.206125	-0.190994	-0.345282	-1.82895	-0.499415	-0.560889	-1.08676	-0.943724	-0.0578887	-0.568615	0.915458	0.215484	0.667756	0.668777	-0.568311	-0.767276	-0.045977	-0.321843	-0.423418	-0.634483	-0.481364	-0.218187	0.0547018	-0.923688	-0.193925	-0.0794285	-0.4708	-0.645	-0.395416	-1.37819	-0.642859	-0.990493	-0.450473	-0.332276	-0.696997	-0.988895	-0.286731
KDSR	0.178432	5.49826	13.3397	0.000388643	0.00755238	Cort	5.5135	5.82532	5.65771	5.72474	5.37681	5.61367	5.48798	5.24397	5.42085	5.77943	5.60481	5.65632	5.41645	5.70267	5.57894	5.52074	5.31271	5.3628	5.28481	5.16806	5.08298	5.3581	5.21281	5.08917	4.73815	5.07422	4.9456	4.97338	5.4305	5.69605	5.57656	5.64861	5.24684	5.37453	5.37449	5.38002	5.32425	5.25785	5.33373	5.27054	5.44955	5.62336	5.71297
TRAPPC5	-0.189087	4.9018	13.3358	0.000389371	0.0075557	Cort	5.03777	4.67704	4.97534	4.7673	5.20353	4.87158	5.3079	5.31451	5.12801	4.15584	4.91533	4.9017	5.03009	4.74361	4.78488	4.83062	4.42192	4.50967	4.64592	4.59494	5.24407	5.07577	5.21845	5.18167	5.62149	5.18428	5.2738	5.2635	4.87846	4.45908	4.59701	4.54224	5.2919	5.09522	5.16982	4.93663	4.74571	4.77126	4.93596	5.07424	4.99671	4.38863	5.05136
FGD5-AS1	0.154827	6.82922	13.3202	0.000392276	0.00760119	Cort	6.77711	6.98595	6.87773	6.92139	6.8152	6.91643	6.74067	6.66738	7.23572	7.42509	7.42382	7.39564	6.72787	6.9981	6.96832	6.87306	7.04945	7.17843	7.07873	6.9843	6.80144	6.8823	6.78122	6.7095	6.56555	6.81185	6.68966	6.73471	6.6859	6.82319	6.7163	6.79847	6.57078	6.60536	6.65066	6.61831	7.04234	7.07424	7.0447	6.97149	6.84296	7.05384	6.95795
VAMP3	0.151659	4.4085	13.3	0.000396093	0.00766421	Cort	4.12616	4.41292	4.31908	4.37317	4.20261	4.33645	4.32669	3.98765	3.93955	4.29787	4.08834	3.95402	4.22293	4.45806	4.33347	4.3888	4.41877	4.62122	4.55597	4.495	4.25439	4.59586	4.43966	4.28226	4.33853	4.41019	4.43008	4.41266	4.40125	4.5593	4.57902	4.44081	4.16436	4.04284	4.22509	4.17979	4.36211	4.63855	4.46502	4.35074	4.34812	4.44491	4.53551
HSPA9	-0.159298	9.37621	13.2746	0.00040095	0.00774713	Cort	9.50499	9.33544	9.44286	9.54753	9.21439	9.1284	9.15202	9.10438	9.07002	9.022	9.04561	9.07467	9.22164	9.11703	9.20684	9.20968	9.45669	9.34258	9.37758	9.36418	9.72608	9.57193	9.68005	9.6293	9.45996	9.35565	9.48474	9.51843	9.55736	9.48119	9.57861	9.61559	9.50115	9.31604	9.48558	9.49708	9.363	9.18373	9.33711	9.31443	9.54239	9.48622	9.53599
RASA2	0.187232	4.46164	13.2604	0.000403686	0.00778889	Cort	4.1577	4.43557	4.2814	4.29773	4.2942	4.76981	4.54196	4.29431	4.18714	4.61887	4.52529	4.52258	4.08618	4.51337	4.23462	4.31156	4.32594	4.32926	4.13426	4.04638	4.22527	4.54226	4.21206	4.11339	4.59153	4.81973	4.67566	4.85254	4.14975	4.39623	4.3066	4.313	4.27475	4.36409	4.41553	4.52142	4.72752	4.57671	4.61012	4.61526	4.19111	4.4653	4.25918
SPAST	0.132833	5.57827	13.244	0.000406858	0.00783896	Cort	5.46519	5.61773	5.63613	5.7945	5.27505	5.46611	5.27104	5.15002	5.12102	5.49192	5.4394	5.44279	5.57402	5.81568	5.84138	5.83566	5.46864	5.47435	5.45996	5.28498	5.70185	5.95017	5.75092	5.65789	5.55504	5.5559	5.5964	5.65994	5.42038	5.58595	5.58495	5.67667	5.29928	5.26188	5.30344	5.3654	5.67042	5.60165	5.56397	5.49623	5.56209	5.88034	5.74545
ACSL4	-0.267042	7.54145	13.2326	0.000409137	0.00787168	Cort	7.30262	6.98786	7.30097	7.44778	7.68721	7.59786	7.55054	7.42325	7.78453	7.55493	7.85451	7.96774	7.82477	7.6905	7.94045	7.92031	7.88184	7.62009	7.67081	7.54596	7.25582	7.24915	7.24411	7.12142	7.71246	7.49604	7.84222	7.96318	7.45128	7.32755	7.46547	7.63183	7.37527	7.11524	7.32818	7.44882	7.48028	7.04937	7.29128	7.20796	7.71993	7.62549	7.83712
TRANK1	-0.666885	5.95607	13.2237	0.000411071	0.00789768	Cort	5.36112	4.85892	5.16168	5.25997	4.10654	3.10228	3.56559	3.85754	5.31021	4.59879	4.94213	5.07321	5.92491	5.16781	5.64	5.74295	6.43641	5.89194	6.26677	6.30017	5.66136	4.39819	4.8863	5.2613	6.3618	5.72909	6.13618	6.17985	6.2451	5.59706	5.96384	6.00612	6.07832	5.5736	5.84092	5.88956	5.55516	4.99087	5.36735	5.40355	5.53657	5.25812	5.39792
GTF2H3	-0.149576	6.16046	13.2167	0.00041223	0.00790876	Cort	6.26852	6.05946	6.18472	6.3776	6.48705	6.4338	6.38524	6.29667	6.20007	6.26602	6.35467	6.29615	6.17789	6.10464	6.28214	6.2736	6.12261	5.84379	5.8805	5.8502	6.38282	6.31756	6.28563	6.23106	5.95223	5.78419	5.95373	6.11811	6.21798	6.08115	6.25637	6.39687	6.18211	6.05054	6.21549	6.21538	6.18551	5.9607	6.08711	6.04785	6.18308	6.23083	6.31141
FCHO1	-0.29305	4.56074	13.2117	0.000413218	0.00791651	Cort	4.87913	4.64145	4.5674	4.50696	4.3702	4.07148	4.35136	4.50617	4.26347	3.79389	3.93185	3.86643	4.84534	4.50357	4.52591	4.543	4.72717	4.63843	4.64487	4.8905	4.74058	4.2291	4.53948	4.80788	5.26587	4.90878	4.92123	4.85254	4.52872	4.28354	4.29877	4.0629	4.96181	4.83362	4.69366	4.7007	4.49597	4.55668	4.58418	4.6656	4.88355	4.29205	4.46974
LRRN2	0.866054	-0.138056	13.1872	0.000418105	0.00799884	Cort	-0.807844	1.12342	0.245621	-0.284838	0.109997	0.361792	-0.115685	-0.125258	-1.40822	0.483016	-0.499415	-1.10512	-2.35174	-1.67247	-2.22666	-2.07464	0.0625886	0.502892	-0.0733103	0.304782	-1.99607	-0.973869	-1.16614	-0.912189	-0.249523	-0.346284	-0.298525	-1.15447	-0.440049	-0.154733	-0.971224	-0.386638	0.0605399	1.19619	-0.0172759	0.822309	0.228094	1.05029	-0.014999	0.382279	-1.23726	-0.297089	-0.705951
TRAPPC12	-0.142421	5.58355	13.174	0.000420757	0.00803316	Cort	5.86966	5.71349	5.73661	5.59421	5.69804	5.39867	5.78359	5.9086	6.1137	5.63896	5.89521	5.8897	5.70306	5.4996	5.55865	5.53502	5.39197	5.46151	5.50931	5.58181	5.59967	5.5307	5.62874	5.79452	5.79929	5.60475	5.50506	5.47928	5.7493	5.53338	5.59266	5.583	5.42531	5.40872	5.33568	5.37058	5.63233	5.86574	5.79257	5.93271	5.85742	5.55008	5.751
PSEN1	0.188214	6.44717	13.1724	0.000421083	0.00803316	Cort	6.27002	6.43868	6.34229	6.4772	6.11107	6.37869	6.12928	6.11096	6.14553	6.38305	6.2649	6.27816	6.29436	6.55066	6.49692	6.51512	6.63481	6.76998	6.71155	6.65095	6.48634	6.74855	6.67138	6.52424	6.30612	6.51346	6.47283	6.4945	6.36578	6.61212	6.45191	6.4822	6.10928	6.25514	6.27435	6.1671	6.44953	6.56849	6.53959	6.39728	6.27604	6.44105	6.41717
ZNF839	-0.0984629	4.61877	13.1675	0.000422072	0.0080407	Cort	4.71992	4.56751	4.74242	4.50572	4.79252	4.51848	4.7735	4.84846	4.6985	4.68976	4.77334	4.63992	4.6357	4.42613	4.42917	4.55402	4.71052	4.5731	4.67092	4.69211	4.57476	4.31541	4.52407	4.57837	4.61983	4.44481	4.41052	4.49768	4.73107	4.63043	4.58805	4.44939	4.81721	4.79513	4.74666	4.58666	4.63088	4.76202	4.63933	4.69242	4.86841	4.62789	4.62686
NUDT16L1	-0.159202	4.98133	13.1641	0.000422751	0.00804235	Cort	5.32373	5.02415	5.13839	4.91017	5.32982	4.80368	5.31697	5.43856	5.46567	4.86577	5.04347	5.07321	5.07952	4.76929	4.85786	4.88398	4.70406	4.74608	4.86394	4.99944	5.21392	4.96336	5.08649	5.2697	5.2126	4.93253	4.81611	4.80568	5.31159	4.99009	5.1274	4.88884	5.13586	5.01206	4.96408	4.9308	4.91604	4.98823	4.93216	5.04368	5.4578	5.15205	5.23062
ZNF692	-0.170055	4.87895	13.1517	0.000425286	0.00807924	Cort	5.18756	5.05007	4.97737	4.84394	5.03705	4.66032	4.90611	5.2648	4.90323	4.61459	4.56501	4.62932	4.87943	4.59871	4.55644	4.8134	4.82444	4.71288	4.69448	5.0553	4.96267	4.55675	4.70613	5.02977	5.16654	4.91305	4.92123	4.82565	5.0072	4.74731	4.90719	4.67118	5.32985	5.28429	5.03346	5.08262	5.01409	5.19369	5.13037	5.19493	5.16111	4.72939	4.8397
AGL	-0.134658	6.55506	13.1201	0.000431779	0.00819112	Cort	6.6868	6.51189	6.64661	6.76369	6.34435	6.29736	6.30825	6.16204	6.51158	6.53536	6.63255	6.63603	6.4486	6.48687	6.59885	6.62602	7.05072	6.68943	6.75311	6.66078	6.81127	6.68155	6.67754	6.6289	6.4724	6.38934	6.55804	6.64201	6.47018	6.28319	6.45684	6.57184	6.49025	6.49379	6.59451	6.61395	6.67087	6.28352	6.41543	6.42539	6.79695	6.82223	6.89028
SMAD7	0.485861	5.05941	13.1145	0.000433167	0.00820598	Cort	4.93794	5.34857	5.0309	4.94446	4.60171	4.95278	4.79063	4.78149	4.15623	5.09199	4.21159	4.18638	5.11592	5.42828	5.29225	5.16837	6.53611	6.60907	6.6029	6.61521	5.24407	5.58884	5.43062	5.53324	4.72257	5.21918	4.84312	4.64457	5.33163	5.69115	5.32073	5.26565	4.93743	5.14352	4.98412	4.85153	4.34462	4.84306	4.4776	4.4032	4.66211	4.8252	4.70898
PYGB	0.135269	6.80937	13.013	0.000454578	0.00859957	Cort	6.91811	7.05265	6.86832	6.65761	6.83111	6.71656	6.84951	7.00144	6.70324	6.6576	6.53351	6.52361	6.6734	6.7425	6.53005	6.51324	6.90689	7.16127	7.08843	7.19704	6.89327	6.97466	6.94294	7.09063	6.834	6.79391	6.73055	6.58733	6.95292	7.03742	6.86103	6.68924	6.49893	6.71923	6.46779	6.38277	6.49976	6.84184	6.72749	6.78727	7.10809	7.05005	6.95127
TRIB1	0.643254	7.18732	12.97	0.000464318	0.0087716	Cort	6.3665	7.10037	6.65211	6.54492	6.89228	7.42597	7.24476	7.22879	7.60513	7.95309	7.87124	7.92376	5.75172	6.52613	6.20778	6.03451	5.08218	5.39691	5.45277	5.34755	6.49653	7.07766	6.70069	6.65627	7.54886	8.11006	7.73314	7.60144	6.55615	7.29005	6.93765	6.89341	4.74451	5.56447	5.26265	5.09622	7.72771	8.22201	7.88663	7.96141	6.75639	7.25647	7.06329
EDN1	1.02559	4.07738	12.9638	0.000465699	0.00878546	Cort	2.46537	3.46041	2.69237	2.68522	1.2696	3.02929	2.1937	1.72503	1.93688	2.71504	2.10682	2.54123	2.95529	4.34185	3.7119	3.23749	4.9747	5.63901	5.34235	4.99343	4.52518	6.04998	5.09877	4.90019	4.69198	5.84041	5.09606	5.02521	3.19601	4.51438	3.87471	3.70671	2.92012	3.40438	3.37392	3.12686	1.582	2.15427	1.29643	1.24544	3.07718	3.92703	3.44057
ZC3H12A	0.449103	5.62366	12.9576	0.00046709	0.00879945	Cort	5.63478	6.11488	5.55318	5.39144	4.99625	5.4332	5.15052	5.37183	5.08659	5.70152	4.97671	4.83866	5.17983	5.67915	5.18035	5.19677	6.52407	6.94271	6.81656	6.88287	5.76279	6.32357	5.9529	6.0391	5.58521	5.83142	5.45978	5.30752	5.71135	6.05554	5.68625	5.47191	5.37732	5.53499	5.2605	5.18414	5.2796	5.49672	5.26404	5.36498	5.17733	5.26031	4.87514
PAIP2	0.140884	6.69806	12.9486	0.00046887	0.00882074	Cort	6.40304	6.59168	6.56182	6.62626	6.72216	6.95026	6.61703	6.49423	6.73105	6.97198	6.94859	6.87658	6.67894	6.98622	6.91687	6.8997	6.79376	6.76189	6.83925	6.66268	6.63858	6.90394	6.74846	6.55043	6.58118	6.72395	6.76904	6.80814	6.40602	6.6364	6.49263	6.70761	6.45006	6.46404	6.53874	6.54577	6.59843	6.61993	6.54009	6.48692	6.52182	6.79404	6.70356
PARP14	-0.403817	8.3068	12.9442	0.000470117	0.00883194	Cort	8.01766	7.71188	7.902	8.02627	8.03636	7.60858	7.77627	7.79968	7.9801	7.84289	7.86807	7.95134	8.48203	8.24665	8.45876	8.51051	9.48907	9.14185	9.25945	9.31825	8.80736	8.51688	8.67667	8.63915	7.80163	7.36396	7.66563	7.77799	8.60405	8.23265	8.45372	8.47617	7.92824	7.54963	7.8173	7.85662	7.40982	6.92369	7.18249	7.17898	7.65797	7.41704	7.6124
FASN	-0.278176	9.65578	12.9307	0.000472978	0.0088667	Cort	9.87828	9.60219	9.62584	9.37391	9.45529	9.12235	9.46837	9.69216	9.69288	8.94894	9.24605	9.29419	9.43565	9.11738	9.0831	9.1707	9.23842	9.25319	9.30466	9.57297	9.69662	9.33395	9.56228	9.84779	9.83752	9.44626	9.46492	9.31324	9.97749	9.59389	9.67461	9.54957	9.94589	9.93193	9.71173	9.74005	9.69988	9.75703	9.78574	10.0252	10.1475	9.64618	9.79361
PDHA1	-0.132411	6.33698	12.9267	0.000473829	0.0088667	Cort	6.40304	6.3104	6.26303	6.28659	6.25047	6.13084	6.22432	6.23269	6.15778	6.0616	6.09675	6.14614	6.18841	6.12751	6.15469	6.24404	6.39251	6.34195	6.45123	6.43337	6.58419	6.4663	6.51424	6.53496	6.50917	6.48334	6.57547	6.5004	6.36439	6.24431	6.29624	6.31747	6.65828	6.51201	6.55776	6.62591	6.40985	6.28173	6.44935	6.34344	6.41804	6.314	6.32222
TYW3	-0.453709	6.86357	12.9274	0.000473928	0.0088667	Cort	7.3873	6.80778	7.19117	7.42137	5.92695	5.48951	5.64307	5.46081	7.80242	7.13701	7.53701	7.68948	7.14164	6.69927	7.03383	7.12165	5.99829	5.7775	5.73991	5.75694	7.15348	6.99541	7.09111	6.98001	6.86908	6.64479	6.89796	7.06628	7.67861	7.29005	7.58408	7.71341	7.01007	6.60675	6.92333	7.00323	7.37118	6.64832	7.08156	7.01848	7.7493	7.3482	7.69452
L3HYPDH	-0.291013	3.54042	12.8736	0.000486093	0.00908177	Cort	3.76152	3.52939	3.70927	3.58069	3.75951	3.75997	3.87811	3.87571	2.98339	2.62711	2.50342	3.0239	3.59171	3.2198	3.24244	3.4252	4.32257	4.0006	4.23268	4.19688	3.81177	3.40352	3.72422	3.57531	3.76782	3.57464	3.64846	3.56287	3.70449	3.6884	3.77213	3.75738	3.31596	3.27607	3.35798	3.33897	3.37224	3.33943	3.36522	3.33717	3.5947	3.33839	3.47376
GRIA3	1.2192	3.23922	12.8613	0.000489247	0.00912812	Cort	2.38678	4.25384	3.41927	3.27749	-1.27451	-0.708227	-1.52974	-1.29916	2.74965	4.39757	3.72016	3.42637	0.00143707	0.921722	0.33646	-0.486047	3.47243	4.02871	3.83762	3.53105	4.19221	5.02109	4.68916	4.45518	4.0974	5.17933	4.52714	4.36029	2.66071	4.00508	3.63707	3.13812	2.20703	3.71806	2.93226	2.82375	0.183832	1.17918	0.0312387	-0.163557	2.36851	4.01439	3.27927
DIXDC1	0.84055	1.10792	12.8426	0.000493407	0.0091931	Cort	0.0891174	0.771341	0.491738	0.892976	-0.269637	0.834713	0.386641	0.190868	1.26575	3.00397	2.4433	2.40694	0.519033	0.755488	0.299674	0.432343	-1.27591	-2.34864	-0.912938	-0.866693	0.216224	-0.388553	-0.206004	-0.00855788	-0.185439	0.65077	0.695645	0.478384	0.472789	1.03617	0.773683	0.360135	1.9981	2.83097	2.42593	2.19683	0.575112	1.70968	1.30587	0.983128	1.3469	1.65036	1.58582
RARRES3	-0.377493	2.10844	12.8389	0.000494303	0.00919716	Cort	2.66023	2.05309	2.42647	2.52784	2.07767	1.44923	1.81462	2.00004	2.64775	1.60771	1.59536	1.85987	1.94421	1.557	1.80232	1.98937	1.66553	1.90318	1.69945	1.51228	1.77763	1.49649	1.22299	1.69287	1.70812	1.78964	1.5087	1.86808	2.27251	1.90697	2.1681	2.2969	2.30993	1.81976	1.87384	1.83664	2.19178	2.01615	2.17086	2.34036	2.22129	1.91042	2.05319
METTL10	-0.105957	4.4629	12.8339	0.000495479	0.00920642	Cort	4.23111	4.13297	4.2901	4.31626	4.38895	4.46575	4.35136	4.19326	4.24889	4.3503	4.23739	4.47006	4.30118	4.26787	4.47526	4.57701	4.63242	4.38198	4.37258	4.26829	4.72448	4.63734	4.62606	4.51103	4.57774	4.59372	4.61523	4.73184	4.37721	4.37194	4.36925	4.56928	4.38562	4.22475	4.43339	4.59258	4.56662	4.3586	4.32587	4.30832	4.4161	4.45131	4.60796
SCAMP4	-0.155207	5.08714	12.8155	0.000499895	0.00927574	Cort	5.43577	5.18782	5.26569	5.17742	4.70085	4.39573	4.71874	4.9933	5.51219	5.04505	5.11694	5.09264	5.2552	5.03953	5.09571	5.14022	4.61463	4.83733	4.8375	5.04081	5.03157	4.84145	4.94532	5.14258	5.62093	5.42451	5.26898	5.18917	5.39394	5.12703	5.17352	5.05561	4.92985	4.82122	4.65613	4.73189	5.2082	5.19063	5.12038	5.36383	5.29458	4.87463	5.02819
PICK1	0.142168	4.01987	12.8036	0.000502763	0.00930871	Cort	4.07808	4.23718	3.96019	3.78274	3.74615	3.8425	3.77656	3.9802	4.06969	4.03718	3.9367	3.84825	4.09616	4.25754	4.04483	4.1739	3.83826	3.96102	4.03986	4.03862	4.04073	3.95971	4.01223	4.14538	4.20891	4.38582	4.05633	3.9836	4.18794	4.18936	4.03788	4.21971	4.00208	4.32003	3.95708	3.9797	3.66368	4.11611	4.0182	3.97781	3.93899	3.83209	3.97302
ROCK2	0.1904	6.14309	12.8025	0.000503044	0.00930871	Cort	5.91428	6.2066	6.12245	6.17664	6.01035	6.51625	6.24055	6.0067	5.91562	6.38556	6.17995	6.23334	6.16096	6.39678	6.27327	6.34969	5.80788	5.84478	5.75168	5.70212	5.97932	6.20824	6.07451	5.86012	5.81063	6.03669	6.00391	6.0111	5.67282	5.92804	5.87026	5.86625	6.04009	6.38102	6.23889	6.23065	5.9857	5.845	5.87451	5.91279	6.11893	6.41737	6.34848
PLAGL2	0.249573	7.06057	12.7961	0.000504597	0.00932474	Cort	7.07944	7.46653	7.2723	7.11165	6.73659	6.91791	6.87123	6.86733	6.85446	7.05751	6.8501	6.81436	6.99899	7.21031	7.0708	6.96284	7.36767	7.86101	7.64173	7.65971	7.54711	7.9335	7.80497	7.77166	6.67371	6.92292	6.71092	6.62531	7.33002	7.67814	7.49249	7.40296	7.07876	7.26836	7.1823	7.09056	6.84062	7.02514	7.00253	7.09031	7.15331	7.41262	7.25315
ABCA6	-0.605803	5.39745	12.7936	0.000505447	0.00932772	Cort	4.74592	3.91342	4.47218	4.64638	4.06948	3.54884	3.73759	3.88969	6.06667	5.52802	6.0021	6.15048	5.76324	5.13221	5.59564	5.6962	5.30248	4.61195	4.84118	4.87425	4.50379	3.61442	3.98866	3.90351	5.89085	5.46461	5.80516	6.00143	5.58492	5.08115	5.4843	5.60853	6.50787	6.06477	6.34176	6.49964	6.00967	5.40085	5.66641	5.78541	5.06058	4.61882	4.98804
KIF13B	0.241238	5.95061	12.777	0.000509258	0.00938529	Cort	5.77429	6.29531	5.82756	5.71672	5.93483	6.25609	6.14896	6.18733	6.38437	6.61001	6.45998	6.36061	5.75382	6.27596	5.86754	5.78201	5.42533	5.93158	5.62842	5.58714	5.15079	5.71368	5.30688	5.45489	6.39362	6.49364	6.44532	6.3568	5.81055	6.05638	5.83875	5.77287	5.76227	5.95991	5.74306	5.75677	5.84	6.12253	5.92399	5.95542	6.03027	6.18392	6.00067
C18orf32	-0.352414	0.949984	12.7564	0.00051435	0.00945876	Cort	1.21095	0.6214	1.16618	0.830905	1.70668	1.0925	1.42825	1.66127	1.09693	-0.132323	1.2963	1.35876	1.2242	1.09418	1.24807	1.03171	1.38464	1.07462	0.896923	1.17274	0.811392	1.10786	0.84539	0.774448	1.20924	1.24562	0.792874	1.18623	1.15634	0.748156	1.23404	1.54461	0.915519	0.475432	0.866679	0.605186	1.05222	0.893797	0.968357	0.921917	1.31373	0.519997	0.92546
NPR1	1.437	4.12896	12.7562	0.000514639	0.00945876	Cort	1.19426	3.51032	2.4026	2.24807	-0.504961	1.96423	0.638961	0.111289	0.138778	2.51522	1.6672	1.63804	-0.211661	3.44362	1.98139	1.20326	4.44843	6.28372	5.73942	5.75635	2.29621	4.06987	3.4081	3.09536	3.55686	4.65312	4.05633	3.64799	2.85993	5.26534	4.48003	3.91945	2.62374	4.42713	3.47098	3.03852	0.271039	2.89748	1.97778	1.63689	2.16041	4.07701	3.1245
PARP16	0.188039	4.19031	12.7276	0.000521539	0.00956975	Cort	4.21776	4.45232	4.15136	4.1844	4.05691	4.19834	4.04866	4.01706	4.18714	4.27455	4.28954	4.22211	4.09947	4.37448	4.22729	4.14343	4.14518	4.25682	4.16538	4.03862	3.91871	4.02542	4.12944	4.05629	4.24714	4.33327	4.2571	4.20522	3.98312	4.19091	3.98616	4.02663	3.96916	4.28156	4.23385	4.05025	4.19376	4.43933	4.35457	4.25967	4.21824	4.21436	4.21704
AUH	0.338268	3.06927	12.7254	0.000522089	0.00956975	Cort	2.82917	3.19971	3.00664	2.71988	3.24259	3.68087	3.29317	3.08269	3.18448	3.78375	3.30934	3.26219	2.72617	2.99886	2.89327	2.99313	2.07881	2.32773	2.43762	2.42121	2.23909	2.54583	2.73319	2.75925	2.99747	3.12555	2.9237	2.92418	2.54778	2.94777	2.69265	2.5669	2.25029	2.85736	2.52443	2.43296	2.94167	3.04348	3.03163	2.85114	2.87225	3.44234	3.08989
KDM1B	-0.295016	4.82643	12.7141	0.000524951	0.00960923	Cort	5.04244	4.78326	5.04253	5.06732	5.05522	4.62432	4.94803	4.738	4.25073	4.23233	4.28194	4.27975	5.2707	4.92508	5.34398	5.4738	5.29133	5.08506	5.14461	5.13932	4.72332	4.66881	4.78046	4.65217	4.56848	4.30626	4.52613	4.6315	5.14688	4.85834	5.1212	5.11619	5.01115	4.64735	5.07062	5.12204	4.46394	4.15425	4.44167	4.23975	5.03027	4.8252	5.02209
RPSAP9	0.36823	1.42017	12.701	0.00052828	0.00965713	Cort	1.40472	1.21002	1.32701	1.02358	1.24448	1.89824	2.14437	1.7071	0.789611	1.46284	1.10259	1.45798	1.07082	1.4702	1.61291	1.53522	2.0218	2.05444	2.02441	1.99369	1.8725	2.13398	2.16026	2.24505	0.57599	1.07323	0.871296	1.29881	1.68386	1.8766	1.87983	1.82359	0.868691	1.97248	1.39004	1.19349	1.61571	1.9235	2.01852	1.79546	1.58788	1.86509	1.09016
ABHD6	-0.653725	4.05882	12.6479	0.000542256	0.00989927	Cort	4.50164	3.8287	4.14897	4.2029	5.03522	4.22742	4.64197	4.80908	5.26564	4.44656	4.87292	5.11435	4.41842	3.61525	4.06962	4.06001	4.9596	4.54661	4.70964	4.93193	3.83552	3.40885	3.78021	3.86855	4.58924	4.13848	4.40284	4.34871	4.18416	3.48446	3.83195	3.94396	2.2923	1.25411	1.54825	1.76504	4.30513	3.69893	4.30603	4.23346	5.29104	4.53689	5.02921
STK38	0.292045	5.73267	12.6427	0.000543439	0.00990753	Cort	5.24591	5.5993	5.39935	5.43251	5.68934	5.82188	5.7679	5.58199	5.59306	5.92308	5.78851	5.82302	5.39439	5.64983	5.4236	5.51636	5.30931	5.56294	5.41319	5.34677	5.1713	5.2456	5.21224	5.10177	5.60686	5.91808	5.75045	5.71001	5.19455	5.43779	5.25993	5.28209	5.33704	5.75152	5.53492	5.45669	5.52221	5.75841	5.64287	5.57836	5.60442	5.7948	5.74112
FUK	-0.179708	4.35245	12.6055	0.000553188	0.010064	Cort	4.34321	4.23331	4.08417	3.97974	4.58805	4.08849	4.39418	4.71463	4.81071	4.29787	4.31772	4.50721	4.41842	4.11175	4.14414	4.19752	4.44379	4.2935	4.42985	4.61855	3.99928	3.59583	3.80592	3.95995	4.67049	4.19707	4.27884	4.14291	4.42489	4.10672	4.1237	4.01047	4.51795	4.56965	4.44977	4.48209	4.28955	4.42119	4.38827	4.45489	4.42	3.94711	4.2099
CMC4	0.23491	3.35121	12.6043	0.000553506	0.010064	Cort	3.32696	3.18642	3.42125	3.38939	2.67475	3.1354	2.58887	2.6985	3.60372	3.93102	3.59066	3.59208	3.45889	3.67469	3.58198	3.6172	3.26699	3.34468	3.23146	3.07654	2.88979	3.21239	3.04393	2.89282	3.16661	3.49258	3.33919	3.27247	3.28091	3.46928	3.2619	3.48073	3.43324	3.43725	3.41559	3.42445	3.44202	3.56379	3.40966	3.39011	3.3052	3.6279	3.53793
MMRN1	1.51783	1.95632	12.6003	0.000554851	0.010075	Cort	2.0067	3.65241	2.85365	2.83504	2.93633	4.33289	3.45868	2.97441	-1.23427	2.26146	0.995024	0.363472	0.395257	2.7002	1.48768	1.10012	2.38037	2.61417	2.12432	1.62019	3.12168	3.31538	2.92201	2.89572	-1.0643	-0.191606	-0.356934	-0.218187	-1.62378	0.679432	-0.747207	-1.51457	-0.553421	1.29883	0.656861	0.457268	0.138169	0.995329	0.605477	-0.393205	-1.37467	0.539361	-0.369931
PARVG	-0.31808	5.52464	12.5755	0.000561416	0.0101805	Cort	5.71301	5.364	5.40286	5.32544	5.70841	5.18203	5.6252	5.82947	5.65104	4.94518	5.21808	5.24049	6.2123	5.89405	5.9298	6.09736	5.02115	4.82336	5.02125	5.00741	4.87268	4.30114	4.62606	4.59183	5.84795	5.52499	5.59736	5.59467	6.01308	5.62588	5.72708	5.72628	6.08772	5.75253	5.83757	5.81871	5.32298	5.28101	5.31107	5.39062	5.7401	5.40917	5.48706
MAP1S	-0.18449	5.26168	12.5623	0.000564849	0.0102291	Cort	5.36345	5.17172	5.33301	4.99221	5.0407	4.75923	5.09887	5.26939	5.15661	4.55627	4.81611	4.77273	5.13378	4.92426	4.92507	4.96785	5.25468	5.27236	5.40391	5.58381	5.40566	5.26338	5.37917	5.6102	5.64702	5.36342	5.20984	5.12784	5.5715	5.0728	5.17865	5.22222	4.94027	5.05587	4.86229	4.83539	5.00538	5.23282	5.29517	5.21485	5.4559	4.99084	5.14705
COPS7B	-0.13374	5.32655	12.548	0.000568791	0.0102868	Cort	5.57037	5.37927	5.42673	5.23397	5.34097	5.13163	5.21913	5.41873	5.23638	5.14539	5.22504	5.17272	5.23804	5.15951	5.11304	5.20456	5.27748	5.2215	5.28885	5.3939	5.39262	5.39216	5.45471	5.60667	5.42059	5.31585	5.24463	5.21331	5.54723	5.3058	5.36039	5.1867	5.43471	5.36799	5.27755	5.22379	5.34826	5.29744	5.38136	5.47774	5.41218	5.42942	5.30207
MRFAP1	0.114891	7.33756	12.5289	0.000574058	0.0103631	Cort	7.22658	7.26477	7.33618	7.33927	7.13991	7.2721	7.25114	7.11418	7.01224	7.17989	7.14197	7.15225	7.31586	7.39085	7.37797	7.35128	7.31419	7.38695	7.37814	7.33726	7.31037	7.41106	7.33921	7.26749	7.22332	7.35928	7.34047	7.31355	7.25705	7.31167	7.36332	7.39075	7.11829	7.13117	7.15046	7.18666	7.46548	7.49811	7.52471	7.39174	7.21224	7.26776	7.32187
TMEM53	-0.329308	1.80707	12.5259	0.000574886	0.0103631	Cort	1.85572	1.94991	1.8408	1.59933	1.62143	1.25198	1.69125	2.07187	2.25406	1.83076	2.07195	2.08352	2.50946	1.93306	2.17153	1.94542	1.80722	1.58119	1.66669	1.84147	1.64709	1.08138	1.09146	1.72579	2.05839	1.53871	1.86232	2.02179	2.19962	2.16123	1.86294	2.0023	2.14288	1.85013	2.25285	2.041	1.35134	0.718236	1.11511	1.31375	2.27397	2.26469	1.94547
ZNF830	0.135972	4.43436	12.5244	0.000575304	0.0103631	Cort	4.39798	4.54061	4.64998	4.60872	4.29878	4.3906	4.21616	4.18032	4.36837	4.64988	4.33621	4.39275	4.24102	4.30721	4.12587	4.12876	4.50747	4.57787	4.50243	4.54925	4.63505	4.72761	4.58822	4.61398	4.40117	4.45772	4.49034	4.36029	4.31185	4.52544	4.40907	4.48825	4.38006	4.47541	4.54906	4.44002	4.45349	4.50965	4.5055	4.35769	4.22866	4.44491	4.16627
TMEM43	0.2133	6.84693	12.5189	0.000576847	0.0103771	Cort	7.10254	7.3462	7.17893	7.19793	6.77821	6.91106	6.76586	6.81806	6.39971	6.63383	6.51821	6.46319	6.80994	7.03637	6.88909	6.91853	7.19447	7.37348	7.34487	7.29107	7.24014	7.49417	7.42843	7.37207	6.52213	6.87361	6.69281	6.56624	7.01495	7.29741	7.15554	7.0836	6.34742	6.50158	6.4055	6.43314	6.69251	6.91191	6.86309	6.82809	6.96033	7.18238	7.08273
TSPAN14	0.344579	5.4025	12.5071	0.000580363	0.0104144	Cort	5.28288	5.69812	5.44193	5.16882	5.49602	5.74418	5.64307	5.70624	5.22711	5.33858	5.12759	5.17759	4.70251	4.82893	4.61469	4.69673	4.70923	5.03655	4.94303	4.90124	5.78846	5.9037	5.89947	5.98233	5.21706	5.34837	5.24708	5.08922	5.19205	5.59298	5.27836	5.1949	4.74559	5.06237	4.71676	4.64623	5.094	5.58778	5.36453	5.29126	4.7669	5.01611	4.81166
CHST14	0.27047	4.01183	12.506	0.000580453	0.0104144	Cort	4.09053	4.36182	4.16088	4.00279	4.16294	4.24649	4.34181	4.39575	4.80075	4.87772	4.92514	4.76145	3.94617	3.93018	3.7533	3.74449	3.44171	3.59791	3.5849	3.60121	3.74723	3.72332	3.64601	3.88176	3.84465	4.2412	4.01231	3.58278	3.74774	3.93679	3.76306	3.63925	3.56636	3.99269	3.68415	3.74998	4.1354	4.37619	4.21131	4.27811	3.9836	4.15597	3.90386
CALHM1	-0.725579	-0.286955	12.5028	0.000581351	0.0104167	Cort	0.382176	-0.488485	0.114615	0.472794	-1.34902	-0.768204	-0.9453	-0.760884	-0.390218	-1.40152	-1.1512	-1.30758	-1.67242	-2.02919	-2.02655	-1.85147	0.272653	-0.497678	-0.450751	-0.419267	-0.661927	-1.50485	-0.413676	-0.523743	-0.423418	-1.21586	-0.653701	-0.523919	0.387846	-0.678469	-0.0271937	-0.541378	-0.282846	0.0737595	-1.01604	-0.35846	-1.80316	-2.36849	-1.46938	-1.38193	1.17289	0.48047	0.678699
COLCA2	0.824232	0.240179	12.4979	0.000582716	0.0104274	Cort	-0.167014	0.436194	-0.0734463	-0.507313	0.316946	1.14222	1.1445	0.892289	0.106794	0.60311	1.03178	0.3972	-0.179222	-0.128071	-1.09556	-0.132016	-1.75611	-0.623312	-1.06974	-1.82351	-1.11234	-1.58741	-2.33184	-1.77319	-0.754319	-0.379314	-0.514223	-0.85769	-0.0599563	0.276005	0.0643162	0.360135	-1.05711	0.332206	-1.13131	-0.780043	0.449883	0.8324	-0.243636	0.16703	-0.487633	0.310554	0.329025
ZNF668	-0.131769	3.95434	12.4907	0.000584761	0.0104365	Cort	4.15985	4.11344	4.03326	3.93434	3.95606	3.65256	3.89871	4.13409	4.19667	3.82386	4.02366	4.02855	4.10277	3.93018	3.90335	4.02172	3.73563	3.90713	3.87933	3.94833	4.07378	3.9956	4.09428	4.12947	4.14803	3.91831	3.85716	3.53505	4.16003	3.91827	3.98421	3.75461	4.12173	4.2204	3.97635	3.99767	4.08515	4.13372	3.99942	4.13845	4.18348	3.59589	3.88604
TBC1D23	0.123126	5.35176	12.4907	0.000584766	0.0104365	Cort	5.11017	5.28329	5.23673	5.47688	5.30649	5.41814	5.3079	5.09936	4.94792	5.33512	5.20103	5.21471	5.0887	5.28878	5.34285	5.32309	5.66493	5.50657	5.41997	5.26018	5.02031	5.29396	5.11096	4.98763	5.29915	5.37894	5.44383	5.59956	5.08751	5.35414	5.27038	5.37066	5.077	5.15193	5.33024	5.36972	5.48279	5.43093	5.35774	5.26254	4.94891	5.31751	5.32209
SLAMF6	-0.371567	6.11582	12.4598	0.000593848	0.0105844	Cort	5.61376	5.2764	5.43165	5.63621	5.80016	5.35717	5.72504	5.5985	6.28381	5.93858	6.11346	6.17499	5.83099	5.60674	5.85452	5.91282	4.82206	4.61891	4.6616	4.69458	5.65955	5.41155	5.46282	5.42963	6.40732	6.07415	6.41564	6.43724	5.78004	5.43323	5.60032	5.78852	6.22069	5.97032	6.12223	6.13246	6.71892	6.22985	6.47832	6.5477	5.92303	5.64196	5.84739
CCDC34	0.286636	4.10515	12.4535	0.000595391	0.0105844	Cort	3.82928	4.50144	3.97645	3.98153	3.69607	4.31493	3.73551	3.55323	4.54435	5.55731	4.76381	4.77273	3.66053	4.04424	3.95009	3.87908	3.71523	3.38058	3.43731	3.28765	4.17708	4.55555	4.04942	4.05629	4.35747	4.60432	4.41161	4.50421	3.88114	3.96594	3.92237	3.7875	3.73902	3.91043	3.62544	3.57859	4.22276	4.38022	4.14583	3.93042	3.8357	4.49288	4.07681
RFTN1	-0.199319	8.85027	12.4534	0.000595392	0.0105844	Cort	9.07083	8.8011	8.97591	8.97254	9.1665	8.87669	9.05704	9.13943	8.7336	8.32247	8.56367	8.56143	9.33393	9.09276	9.16675	9.18484	9.01765	8.9788	9.06616	9.08171	8.97533	8.88332	8.94829	9.0032	8.7468	8.68444	8.73508	8.68812	9.13615	8.88774	9.07564	9.02932	8.81965	8.6093	8.71405	8.72099	8.43126	8.32434	8.4324	8.48599	9.27581	9.05331	9.12933
GSG2	0.387885	4.00248	12.4481	0.000596922	0.0105886	Cort	3.38693	4.1726	3.78508	3.68525	3.51097	3.73048	3.74174	3.63376	3.52422	4.24161	3.64505	3.63512	3.03002	3.59077	3.46433	3.24355	2.93332	3.19453	2.75456	2.99469	3.46395	3.53128	3.61726	3.54057	4.06484	4.12676	4.10041	3.97233	3.5469	3.80388	3.64203	3.53337	4.21983	4.6549	4.36724	4.29503	4.26188	4.6903	4.59769	4.55202	2.92078	3.44491	3.31301
UBOX5	0.221022	3.7717	12.4472	0.000597191	0.0105886	Cort	3.60145	3.87913	3.77582	3.45001	3.67036	3.78105	3.83018	4.08286	3.82872	4.20602	4.10137	3.8452	4.21074	4.32092	4.16218	4.16913	3.13496	3.48575	3.16263	3.55572	3.44161	3.81656	3.62747	3.77884	3.85991	4.0263	3.8345	3.67142	3.59885	3.79781	3.58652	3.50729	3.34761	3.71188	3.59403	3.36342	3.78901	4.1048	3.83157	4.01198	3.54317	3.72623	3.66091
GSAP	0.493655	4.34146	12.4251	0.000603905	0.0106937	Cort	4.4304	4.76638	4.51641	4.52422	4.46023	5.21047	4.97473	4.77827	3.83362	4.91301	4.29333	4.27975	4.21074	4.65193	4.3186	4.28241	5.28788	5.08003	5.08231	4.98437	2.77837	3.07823	2.57334	2.53983	4.19242	4.58411	4.3132	4.42374	3.68326	4.1165	3.93455	3.91201	3.99483	4.44465	4.2324	4.08846	3.84159	4.2615	3.88762	3.74671	4.50326	5.00745	4.76001
HELZ2	-0.622274	6.22141	12.419	0.000605685	0.0107112	Cort	6.25802	5.63691	5.89113	5.70379	5.37754	4.44113	4.84471	5.10537	5.56096	4.38924	4.98961	5.16785	6.57194	5.95005	6.26465	6.2414	7.79988	7.59797	7.81899	8.02294	7.08016	6.17027	6.63873	6.88864	6.79408	6.31676	6.42136	6.262	6.97675	6.13307	6.49469	6.40395	5.82698	5.46375	5.48992	5.48004	5.58631	5.29175	5.4648	5.78885	6.11973	5.41049	5.73242
ABCD2	-0.437612	4.24225	12.3773	0.000617921	0.0109134	Cort	4.41518	4.06052	4.3835	4.52054	4.46296	3.97873	4.25589	4.2898	5.30493	4.77022	5.23886	5.26923	4.75695	4.47933	4.90454	4.73811	5.54433	5.10335	5.19646	5.04565	4.63136	4.2545	4.23561	4.21312	3.56153	3.35876	3.56244	3.85857	4.1549	3.85541	3.97048	4.20355	4.5919	4.28712	4.56534	4.6505	3.75348	3.19751	3.43353	3.2502	4.81114	4.54889	4.64021
DDX60	-0.818759	4.91788	12.3683	0.000620758	0.0109492	Cort	4.77005	3.83212	4.52657	4.59128	3.7815	2.64843	3.00963	3.32535	3.71663	3.10914	3.30934	3.7407	5.19228	4.50793	5.3298	5.16038	6.20082	5.54236	5.79449	5.66984	5.44688	4.41286	4.93713	4.88788	4.97302	4.3895	4.88546	5.09962	5.58873	4.86222	5.38353	5.54505	4.66223	3.7385	4.55022	4.49795	3.92799	2.97055	3.49668	3.43242	4.47103	4.17931	4.52115
UBASH3B	1.2897	2.63884	12.357	0.000624165	0.010995	Cort	1.98261	3.94848	2.91399	2.21807	0.803298	1.36797	0.822631	0.999316	0.905695	3.18808	1.2963	1.40922	4.28092	5.33434	4.55351	4.34859	0.272653	0.239744	0.582494	0.404746	0.721567	0.718741	0.298827	0.419414	0.0981751	0.891324	0.0991895	0.145212	1.21669	2.98739	1.87983	1.92559	1.21911	2.48415	1.5294	1.2841	0.963369	1.91612	1.07153	0.921917	2.32479	3.47539	2.92951
IL7R	1.64114	2.74826	12.3359	0.000630579	0.0110936	Cort	2.288	4.61292	3.71736	3.6248	0.918953	2.98456	2.15686	1.69805	1.46813	4.14599	3.33162	2.99666	2.98779	4.13168	3.50125	3.62186	4.7259	4.8717	4.7879	4.62375	2.2326	2.89654	2.63538	2.53983	0.460562	1.99045	0.709943	1.13323	2.17954	3.62128	2.77623	2.48239	-1.64408	0.374599	-0.395416	-1.47395	2.12897	3.83428	3.34934	2.86096	2.61075	4.253	3.51782
NMI	-0.298626	5.87776	12.3281	0.000632794	0.0111103	Cort	5.8045	5.58367	5.80725	5.93942	5.12053	4.96549	4.77553	4.91051	4.87146	4.87176	5.07573	5.21943	6.05843	5.96242	6.22811	6.19952	6.59767	6.25127	6.33157	6.31229	6.10186	5.84638	5.89525	5.81685	5.87685	5.60369	5.8118	5.90936	6.07145	5.83286	5.91857	6.23245	5.99946	5.64947	5.86838	5.9691	6.04257	5.55311	5.785	5.77723	5.86268	5.78621	5.92906
CDC40	-0.101452	5.78913	12.3264	0.000633166	0.0111103	Cort	5.74666	5.63789	5.69872	5.841	5.89098	5.77142	5.69591	5.62799	5.75207	5.67983	5.88709	5.92264	5.84831	5.69455	5.92415	5.92843	5.81569	5.62065	5.58194	5.47519	5.75659	5.72815	5.69497	5.59468	5.55211	5.57488	5.66726	5.76494	5.74162	5.68787	5.75425	5.82527	5.71782	5.54662	5.69734	5.80857	5.87304	5.59184	5.78078	5.64947	5.78969	5.93482	6.04551
MALSU1	-0.155047	4.42354	12.3137	0.0006371	0.0111649	Cort	4.54177	4.37125	4.4855	4.4945	4.40745	4.25593	4.12375	4.19487	4.42134	4.15387	4.5269	4.52258	4.35892	4.45014	4.57387	4.5319	4.28499	4.31934	4.37258	4.46926	4.59261	4.43786	4.61583	4.62275	4.55682	4.46239	4.35474	4.33264	4.57557	4.4731	4.43216	4.44939	4.54923	4.33621	4.52903	4.45147	4.48689	4.40283	4.58127	4.60068	4.54672	4.36305	4.46074
ATPAF2	-0.155002	3.79524	12.2989	0.000641687	0.0112308	Cort	3.84406	3.68112	3.8424	3.45259	3.93266	3.77055	3.83796	4.06537	3.97542	3.73988	3.83379	3.76674	4.12891	3.94956	3.93368	3.94194	3.66025	3.52082	3.64921	3.80704	3.79205	3.47136	3.71467	3.80681	4.05658	3.86113	3.8296	3.85857	3.85606	3.74414	3.68351	3.57478	4.03249	3.86097	4.00734	3.92444	3.45837	3.65083	3.79015	3.59026	4.03877	3.77809	3.92801
TDG	-0.120581	6.41289	12.2818	0.000647004	0.0113092	Cort	6.5219	6.31895	6.50736	6.64836	6.41536	6.41285	6.37491	6.29216	6.33648	6.32703	6.44516	6.48247	6.61535	6.65887	6.71406	6.66972	6.4168	6.26019	6.32403	6.24393	6.5826	6.56575	6.63262	6.5106	6.18445	6.25386	6.42109	6.50106	6.50841	6.42637	6.46666	6.58787	6.29304	5.97807	6.28809	6.29879	6.43071	6.1868	6.28971	6.32819	6.51909	6.49101	6.57043
CNR1	0.841319	5.69166	12.2652	0.000652541	0.0113913	Cort	4.79309	6.11593	5.47522	5.32262	3.96762	5.13368	4.6651	4.35026	3.36094	4.36906	3.99603	4.02046	3.63339	4.96768	4.21005	4.07368	5.3059	6.27567	5.74336	5.4973	5.87642	6.88277	6.36914	6.20386	6.25903	7.04407	6.55606	6.59623	5.1763	6.10428	5.70415	5.54905	3.99665	4.89134	4.54437	4.4235	4.41572	5.22314	4.72886	4.65999	4.45844	5.18239	4.78186
DEGS1	0.16501	6.39205	12.2595	0.000654062	0.0114032	Cort	6.18732	6.31895	6.30656	6.42826	6.77985	7.10506	6.81348	6.72783	6.21609	6.7444	6.57067	6.54822	6.03831	6.34954	6.30639	6.26506	6.35013	6.36074	6.32009	6.27522	6.34948	6.5141	6.42607	6.34353	6.08564	6.3761	6.23805	6.288	6.07824	6.14984	6.11862	6.20279	6.06886	6.01832	6.20847	6.1032	6.17954	6.31508	6.20337	6.08881	6.30692	6.55425	6.50553
IPO4	-0.199086	6.73441	12.2511	0.000656738	0.0114352	Cort	7.23502	6.99417	7.07783	6.93159	6.71217	6.5404	6.8321	7.02629	6.72481	6.2841	6.35648	6.46419	6.62715	6.32501	6.28567	6.36576	6.51044	6.47723	6.51042	6.7025	7.13989	6.81031	7.02102	7.25782	7.12032	6.86129	6.8592	6.7213	6.96854	6.70418	6.78769	6.72752	7.02149	6.96185	6.87094	6.78563	6.78384	6.86358	6.87245	6.96087	7.21074	6.77783	6.84171
STMN1	0.393571	7.44689	12.2438	0.000659363	0.0114633	Cort	6.58106	7.22112	6.93241	6.89746	7.05757	7.75109	7.24476	7.11736	7.79821	8.47783	8.11833	8.10562	7.85653	8.22428	8.0549	7.99172	5.96843	6.2576	6.10537	5.96108	6.55978	7.02176	6.74299	6.59477	7.26101	7.62824	7.39513	7.42852	6.68056	7.18745	6.90166	6.92485	7.34065	7.47091	7.43017	7.34697	7.73612	7.90191	7.75376	7.69865	6.60155	7.27752	6.92014
ZNF446	-0.154154	3.4704	12.2388	0.00066064	0.0114633	Cort	3.74299	3.62312	3.64968	3.50321	3.48707	3.34808	3.57493	3.83087	3.91206	3.44431	3.77809	3.61734	3.63111	3.16835	3.27597	3.24958	3.59475	3.64635	3.54264	3.69551	3.57583	3.21848	3.22967	3.49927	3.79587	3.50394	3.5062	3.28468	3.70975	3.40155	3.45462	3.32891	3.63093	3.85724	3.57577	3.61395	3.63725	3.78043	3.70357	3.7625	3.66212	3.37118	3.56338
LMO7	0.577497	6.54049	12.239	0.000660888	0.0114633	Cort	6.19546	7.02043	6.63727	6.58983	4.94259	5.19092	5.15364	5.03613	6.80797	7.69159	7.3038	7.228	5.87992	6.01741	6.00313	5.96878	5.46406	6.29714	6.0954	5.91838	6.03258	6.86348	6.56449	6.4839	5.42637	5.99299	5.71278	5.73857	5.86303	6.67083	6.3181	6.25516	6.18888	6.82046	6.58997	6.49135	6.69645	7.03092	6.84783	6.80242	6.1494	6.70414	6.36907
TRAPPC3	-0.0805819	5.67164	12.2316	0.000662975	0.0114717	Cort	5.68006	5.50824	5.66065	5.74013	5.72893	5.52274	5.56028	5.5578	5.64618	5.51889	5.58253	5.62196	5.68665	5.67382	5.65236	5.66436	5.62993	5.59855	5.61935	5.60564	5.83311	5.76345	5.80778	5.81302	5.77433	5.67431	5.74785	5.75839	5.68978	5.69659	5.76053	5.75289	5.60092	5.4252	5.52425	5.52253	5.58684	5.59589	5.68777	5.67056	5.7427	5.74927	5.73864
ZMYND8	-0.192834	6.11192	12.2313	0.000663066	0.0114717	Cort	5.89279	5.80067	5.75636	5.759	5.89502	5.61073	5.73027	5.71804	6.14109	6.03782	5.96576	6.02665	6.30048	5.94844	6.05579	6.18227	6.05267	5.81431	5.87199	6.0385	5.96324	5.71099	5.7641	5.79994	6.18672	6.05109	6.14377	6.1014	6.01202	5.80742	5.95689	6.01077	6.41993	6.4007	6.37316	6.4352	6.26898	6.16011	6.26906	6.27747	5.96457	5.76014	5.86739
ABHD17A	-0.127715	5.06431	12.2212	0.00066632	0.0115133	Cort	5.19806	5.07263	5.06107	4.81217	5.35351	5.00858	5.5009	5.5869	5.25291	4.60743	5.11908	5.09906	5.06774	4.96531	4.88372	4.97788	5.09999	5.09423	5.24166	5.29642	5.18732	4.86977	5.02602	5.2087	5.47489	5.20949	5.18894	5.0549	5.05757	4.7588	4.96374	4.70743	5.2748	5.3043	5.23091	5.13833	4.78698	5.13292	5.13964	5.22375	5.28463	4.84381	5.18489
TANK	-0.211263	6.66102	12.2165	0.000667833	0.0115248	Cort	6.5412	6.37303	6.55709	6.71726	6.84397	6.68161	6.69617	6.61785	7.05425	6.69153	6.99266	7.0605	6.83522	6.8198	6.99463	6.96651	7.23579	7.07983	7.11182	7.00112	6.96573	6.9778	6.9864	6.89209	6.47829	6.34009	6.64478	6.69125	6.61293	6.51778	6.63872	6.76102	6.32121	6.12615	6.4126	6.40481	6.62789	6.32591	6.48794	6.44184	6.67221	6.65422	6.75662
FANCC	0.179399	4.63597	12.2042	0.000671838	0.0115694	Cort	4.3184	4.68651	4.47122	4.34984	4.05871	4.23126	4.29597	4.04052	4.79699	4.96549	4.89428	4.90317	4.57519	4.91443	4.71413	4.59845	4.6647	4.96196	4.85397	4.7142	4.46141	4.60518	4.54846	4.58736	4.74844	4.99024	4.74413	4.79612	4.44605	4.66971	4.45065	4.38639	4.52804	4.7922	4.70316	4.6604	4.76649	4.82839	4.7121	4.74815	4.17888	4.41114	4.43951
ZNF512	-0.164154	5.54449	12.2033	0.000672123	0.0115694	Cort	5.74165	5.52417	5.66233	5.70973	5.50926	5.50067	5.57896	5.48205	5.57491	5.58602	5.50132	5.61928	5.86152	5.59602	5.68303	5.74669	5.76013	5.75243	5.65633	5.59906	5.6228	5.35672	5.46614	5.53184	5.57368	5.47447	5.40316	5.48525	5.47854	5.47057	5.50691	5.492	5.68891	5.53732	5.59565	5.70442	5.57939	5.34011	5.50376	5.46492	5.64997	5.5714	5.57311
TSPYL4	-0.250942	5.54858	12.1947	0.000674958	0.0116035	Cort	5.49275	5.26633	5.35028	5.54794	5.8747	5.64347	5.78561	5.81751	5.85975	5.65989	5.7573	5.8035	6.06437	5.74857	5.92264	5.94294	6.06934	5.81128	5.86929	5.88524	5.8842	5.56156	5.67501	5.71312	5.59322	5.47505	5.70878	5.67509	5.7544	5.43454	5.67238	5.74104	5.42261	5.21744	5.44284	5.47524	5.28026	5.04515	5.10425	5.14893	5.8347	5.55959	5.76142
SLAMF1	-0.252138	8.08713	12.1693	0.000683351	0.0117329	Cort	8.11132	7.68354	7.97438	8.01213	8.02707	7.66583	7.83173	7.91865	7.84848	7.28397	7.50059	7.65352	8.29129	8.14209	8.19927	8.17655	8.44882	8.28272	8.37853	8.43528	8.33047	8.3234	8.39932	8.36812	8.26316	8.00968	8.18648	8.18274	8.22661	8.17619	8.19174	8.16543	8.26536	8.05399	8.22466	8.22486	8.37247	8.09328	8.28306	8.34307	8.19621	7.92852	8.09821
STRADB	0.429718	4.45103	12.1558	0.000688104	0.0117803	Cort	4.27145	4.87143	4.59311	4.60872	4.99813	5.50305	5.09238	5.08988	4.98027	5.33164	5.14447	5.1654	3.99318	4.52849	4.20259	4.1739	4.20494	4.44072	4.26314	4.3268	3.85677	3.87361	4.05321	3.78041	4.36685	4.50826	4.53016	4.37606	3.78476	4.11487	3.95063	3.91945	3.82534	4.16562	4.23385	4.11955	4.06241	4.36268	4.25944	4.16114	4.23162	4.64922	4.38028
EXO1	0.316757	5.06407	12.1552	0.00068816	0.0117803	Cort	4.51094	5.03532	4.64829	4.78889	4.43547	5.11097	4.71347	4.58316	4.72508	5.70555	5.12759	5.00375	5.05501	5.41498	5.1992	5.11976	4.11434	4.3683	4.27813	4.2073	4.48617	4.65428	4.43094	4.38581	5.16654	5.32357	5.17161	5.29401	4.6944	5.19631	4.82126	4.9176	5.1408	5.31523	5.20738	5.25679	5.40419	5.51638	5.48103	5.44003	4.68065	5.23529	4.9042
ZNF443	0.319996	2.05101	12.1531	0.000688719	0.0117803	Cort	1.48237	1.65803	1.49445	1.73261	1.02602	1.76705	1.55633	1.65192	1.26575	2.26146	1.81158	1.69338	1.82933	1.82528	1.57493	1.91535	2.34096	2.40485	2.42788	2.23686	1.39151	1.44549	1.66764	1.13953	1.69115	2.20062	1.3625	1.63059	1.66232	2.29357	1.69176	1.92559	2.25029	2.60035	2.16396	2.42635	2.06939	2.27456	2.06926	1.75391	1.38996	1.76994	1.77198
ALS2CR12	0.665638	-0.129051	12.1347	0.000694912	0.0118713	Cort	-0.47865	0.932849	0.298318	0.180962	-0.233895	0.495328	0.365274	0.428294	-0.638647	-0.211179	-1.52536	-0.0713158	-0.385787	-0.155417	-0.469411	-0.333862	0.50435	0.215484	0.22558	0.0195942	0.216224	0.0541524	-0.306106	-0.587028	-0.801575	0.146771	-0.270184	-0.805015	-0.320863	0.252541	-0.854872	-1.62563	-0.148336	0.640875	-0.193992	-0.146361	-0.200125	0.286159	-0.730068	-0.825316	-0.838947	-0.197561	-0.170291
ZMYM4	-0.100838	6.58248	12.1277	0.000697272	0.0118966	Cort	6.63054	6.50414	6.60669	6.72688	6.63936	6.54849	6.58214	6.50918	6.57286	6.64716	6.65922	6.65009	6.66589	6.67133	6.72862	6.75177	6.62527	6.38711	6.52906	6.48566	6.61819	6.6311	6.56891	6.48029	6.52602	6.49136	6.62582	6.71821	6.40224	6.40358	6.41109	6.55999	6.61223	6.5911	6.73921	6.75196	6.62376	6.36301	6.46601	6.46294	6.45653	6.58136	6.6181
PIAS4	-0.142404	4.18979	12.1219	0.000699238	0.0119152	Cort	4.14798	4.06052	4.04616	3.97974	3.88266	3.6149	4.18296	4.17054	4.25438	3.90087	3.76723	4.06835	3.84137	3.76315	3.70312	3.73806	4.37391	4.33209	4.4335	4.67094	4.40914	4.28962	4.5085	4.70266	4.41416	4.22068	4.09634	3.98921	4.40125	4.07028	4.07135	4.01279	4.22449	4.07373	3.86984	3.86452	4.10902	4.3681	4.29896	4.39759	4.37248	3.98644	3.99188
SIGLEC14	1.04002	2.25957	12.0983	0.000707628	0.012043	Cort	1.38279	2.47207	1.58914	1.19353	3.73942	4.66316	4.28463	4.24078	2.85449	5.04717	3.4619	3.27585	1.98771	3.12354	2.11972	2.31712	1.77801	2.14071	2.16594	1.87671	3.52363	3.79636	3.33312	3.46067	0.173421	0.401349	-0.38705	-0.481967	1.62569	2.23492	2.05366	1.73646	1.52115	3.17175	1.87384	1.58666	0.412012	1.79261	0.791597	0.616661	1.96066	2.91412	2.23311
NR3C1	-0.271607	8.11252	12.088	0.00071098	0.0120849	Cort	8.45596	8.16088	8.39523	8.52009	8.56192	8.22786	8.34691	8.31993	8.60418	8.27613	8.54701	8.61168	8.33371	8.17436	8.3702	8.35697	8.46027	8.18518	8.26657	8.20608	8.5391	8.42429	8.44868	8.39779	7.68874	7.49333	7.62836	7.7546	8.05136	7.8486	8.02355	8.11909	8.15454	7.86701	8.13699	8.18439	8.17101	7.66107	7.99029	7.96748	7.93727	7.81381	7.96557
RNF122	0.383405	3.28032	12.082	0.000712933	0.0121029	Cort	3.25033	3.53988	3.46032	3.18438	2.98643	2.98456	2.88004	3.08269	3.25184	3.44431	3.19247	3.13302	3.23046	3.34705	3.31336	3.2556	2.68842	3.00586	3.02075	2.89078	2.86902	3.2867	3.10611	3.08016	3.12615	3.52864	3.16074	3.19377	2.91257	3.4945	3.11981	2.91325	2.61431	2.84611	2.64756	2.48482	3.89405	4.32556	4.15238	4.02369	3.38186	3.67681	3.71491
CLP1	0.103009	4.47478	12.0668	0.000718215	0.0121615	Cort	4.48373	4.57467	4.45681	4.47814	4.33642	4.30587	4.2457	4.22669	4.16983	4.47517	4.18736	4.17428	4.46534	4.52203	4.32548	4.44907	4.55847	4.765	4.68224	4.6747	4.79993	4.91919	4.85478	4.73455	4.51524	4.61798	4.49344	4.46989	4.51577	4.50944	4.51017	4.46811	4.48599	4.50194	4.47093	4.38649	4.4903	4.31998	4.5014	4.49011	4.37784	4.57258	4.35298
TPD52L2	0.117151	6.86036	12.0661	0.000718471	0.0121615	Cort	7.09876	7.20276	7.06252	7.04572	6.87653	6.84002	6.87997	6.95281	6.66703	6.67518	6.6374	6.63691	6.85763	6.86281	6.82763	6.79549	6.80135	6.9581	6.91989	6.97442	6.92229	7.05785	7.03035	7.0569	6.8311	6.83228	6.83433	6.68119	7.13758	7.13408	7.10144	6.97389	6.63136	6.68936	6.57769	6.54958	6.78476	6.95125	6.8778	6.92213	7.0933	7.0712	7.07095
FOXK1	0.173399	6.66725	12.0644	0.000719076	0.0121615	Cort	6.62258	6.80908	6.67242	6.46225	6.53251	6.50323	6.59511	6.69352	6.43435	6.44061	6.42932	6.44164	6.42208	6.478	6.45937	6.4356	6.87188	7.00706	6.93222	7.08991	7.00909	7.16595	7.09862	7.20596	6.40277	6.51963	6.35467	6.32096	6.57116	6.64064	6.49571	6.4189	6.63661	7.13542	6.61645	6.73098	6.64534	6.88169	6.84642	6.84054	6.49679	6.44073	6.45392
INTS5	0.103652	5.94099	12.0509	0.000723799	0.0121952	Cort	6.01095	6.11663	6.10561	5.99222	5.89654	5.88712	5.99878	6.02672	6.06615	6.00386	5.92605	5.81446	5.77983	5.7944	5.62567	5.55648	5.71524	5.76502	5.76141	5.86069	6.11118	6.08954	6.09182	6.23106	6.07669	6.18563	5.93255	5.76983	6.01804	6.06314	6.04985	5.91295	5.89769	6.02207	5.81342	5.82312	5.93611	6.15031	6.03983	6.24441	6.0996	6.10895	5.98192
GSK3B	-0.103021	7.23232	12.0507	0.00072387	0.0121952	Cort	7.1152	7.06994	7.14246	7.16549	7.09932	7.02836	7.06281	6.94063	7.44307	7.41794	7.46744	7.47822	7.45991	7.32528	7.46035	7.45174	7.26372	7.19442	7.23985	7.14357	7.26221	7.24132	7.24425	7.19013	7.12072	7.09569	7.19813	7.25332	7.21529	7.15539	7.21333	7.29894	7.39777	7.27257	7.34057	7.44104	7.20689	6.96159	7.09319	7.11718	7.20189	7.21906	7.30374
AGPAT6	0.135607	6.83456	12.0506	0.000723896	0.0121952	Cort	6.81478	6.914	6.81167	6.78097	6.61813	6.82361	6.7443	6.82846	6.81293	6.85558	6.76602	6.75259	6.68087	6.8143	6.68761	6.71051	7.03203	7.28135	7.23182	7.22466	6.88941	6.97443	6.9538	7.0047	6.94105	6.87951	6.91753	6.79514	6.83954	7.00004	6.9507	6.86674	6.45865	6.60174	6.54521	6.44341	6.82472	6.99984	6.96822	6.97639	6.83811	6.8552	6.79622
TNFSF10	-0.947798	3.85515	12.0494	0.000724662	0.0121952	Cort	2.77128	1.86571	2.57269	2.78271	0.854004	0.834713	0.299205	0.383832	1.40377	0.625974	1.54539	0.99019	4.08451	3.57213	4.26117	4.18497	5.78359	5.03048	5.44977	5.49021	5.3332	3.85028	4.91229	4.71172	4.23402	3.47882	4.06331	4.35307	4.1917	3.07025	3.85989	4.22171	2.70151	2.07245	2.42593	2.5038	3.38696	2.60339	2.9971	3.17873	3.35495	2.9687	3.29286
GALNT6	-0.238706	4.59768	12.0408	0.000727355	0.0122253	Cort	5.19177	4.73387	5.0014	4.88079	4.7192	4.49953	4.68895	4.69315	5.0968	4.65545	4.76926	4.685	4.14661	3.98756	3.90947	4.07198	4.70147	4.49337	4.6955	4.68094	4.73485	4.51902	4.49834	4.75144	4.17116	3.88044	3.96093	3.96287	4.41097	4.15022	4.27662	4.21971	4.91552	4.8553	4.93124	4.86505	4.79252	4.49858	4.69963	4.85844	4.82983	4.43848	4.61745
SEPW1	0.287277	3.40672	12.0332	0.000730058	0.0122522	Cort	3.50157	3.89065	3.5608	3.44484	3.45732	3.5365	3.62299	3.80582	3.85303	4.19841	3.95834	3.88735	3.57754	3.76132	3.42645	3.57455	3.68407	3.74287	3.77943	3.93585	2.98552	3.47899	3.2162	3.46458	3.63214	3.77181	3.44555	3.52993	3.32498	3.50942	3.26511	3.17587	2.80462	3.19854	2.89592	2.90213	3.20791	3.53276	3.52321	3.32066	3.59009	3.5982	3.58563
PSMC2	-0.0931582	7.04423	12.0312	0.000730759	0.0122522	Cort	7.1017	6.97304	7.06236	7.08862	6.94464	6.8643	6.87123	6.82639	6.99104	6.98364	6.98185	7.00723	7.07512	7.01641	7.11249	7.05513	7.08963	6.9933	7.02844	6.99035	7.08579	7.0005	7.06927	7.04243	7.22517	7.19035	7.2495	7.25951	7.08762	7.00882	7.06797	7.10957	7.0235	6.85127	7.0326	6.9598	7.26149	7.14716	7.21868	7.24732	7.11753	7.08424	7.16585
NPB	-0.423165	0.456069	11.9925	0.00074465	0.0124697	Cort	1.14301	0.573201	0.44576	0.532512	1.23175	0.183298	1.21786	1.19214	1.58881	0.556265	1.11976	1.05502	1.00176	0.567574	0.936822	0.389246	0.455982	0.0331875	0.0588266	0.197374	0.721567	0.0811291	0.136702	0.836058	0.782362	-0.346284	-0.110921	0.197783	0.489194	0.861066	0.257655	0.238565	0.990338	0.93804	0.326416	0.673821	-0.260004	0.438149	0.140738	0.145771	0.810368	-0.367472	0.455237
SNAPC1	-0.209925	3.96851	11.9821	0.00074845	0.0125178	Cort	4.23111	3.94375	4.23371	4.28042	4.28345	4.18258	4.15833	4.0967	3.79148	3.76842	4.0053	3.87244	3.88037	3.72616	4.02946	4.02172	4.26407	3.93711	3.9694	3.92327	4.50648	4.11299	4.32094	4.1196	3.77991	3.77181	3.99781	3.89086	4.24942	3.99627	4.13957	4.24951	3.73032	3.47427	3.59856	3.67661	3.92126	3.46358	3.97301	3.79871	4.10972	4.16223	4.34321
SEPSECS	0.153452	4.75023	11.9746	0.000751164	0.0125363	Cort	4.21052	4.69592	4.51734	4.51561	4.57677	4.69544	4.63863	4.34302	4.60141	5.0312	4.96962	4.91195	4.77051	4.9748	4.7973	5.01468	4.91221	4.93528	4.87563	4.75502	4.15837	4.32813	4.31779	4.09586	4.62542	4.8051	4.77505	4.83501	4.72503	4.89384	4.86115	4.84526	4.71833	4.85811	5.02423	5.05393	4.64625	4.7075	4.72535	4.51519	4.47853	4.8593	4.78426
SRA1	-0.191071	5.75922	11.9727	0.00075189	0.0125363	Cort	5.77429	5.521	5.61161	5.59946	5.64623	5.31172	5.58533	5.69093	6.10613	5.63192	5.79988	5.77812	5.95079	5.61384	5.59041	5.64273	5.68736	5.665	5.78926	5.84965	5.94698	5.76657	5.84509	5.99454	6.32033	6.15387	6.11418	6.05361	6.02614	5.74206	5.89436	5.82395	5.98215	5.85106	5.88562	5.83628	5.72742	5.74962	5.74655	5.91515	5.83568	5.68389	5.67131
LCAT	0.319265	1.71995	11.9701	0.000752816	0.0125363	Cort	2.02097	2.26009	1.77415	1.61783	1.98213	2.28513	2.38633	2.5754	1.88125	1.84057	1.64365	2.16409	1.86864	2.05737	1.59024	1.90774	1.88235	2.02682	1.81609	2.00966	1.53554	1.81041	1.48502	1.28801	1.51912	1.66558	1.0164	1.47953	1.77365	1.99444	1.77538	1.76975	1.97617	2.38395	1.63899	1.68969	1.31075	2.02989	1.91134	1.74687	1.6512	1.7199	1.75244
PEG10	0.467612	7.24031	11.9687	0.000753672	0.0125363	Cort	6.9216	7.94043	7.30097	7.20846	7.29667	7.72855	7.36922	7.30286	6.55371	7.49409	6.94378	6.8896	7.37508	7.62835	7.45539	7.43114	7.14217	7.17116	7.11676	7.03515	7.78604	8.20096	7.8132	7.7584	6.51762	6.99517	6.7299	6.6494	6.95808	7.59677	7.16914	7.21456	7.15981	7.45911	7.24106	7.226	6.52687	6.93902	6.67817	6.66137	6.87977	7.57653	7.18988
KIAA1551	0.23108	7.52739	11.9664	0.000754176	0.0125363	Cort	7.31775	7.50891	7.35353	7.49623	7.16752	7.62762	7.29947	7.10735	6.78225	7.29181	6.9915	7.01336	7.58999	7.6875	7.73106	7.71229	7.51143	7.38236	7.37846	7.23318	7.4297	7.35068	7.29812	7.13497	7.21981	7.65601	7.44085	7.45575	7.26794	7.50914	7.38048	7.37619	7.4672	7.4648	7.50746	7.60947	7.72663	7.53651	7.55816	7.47066	7.55383	7.87927	7.69132
CDCA5	0.324324	6.12893	11.9521	0.000759774	0.0126139	Cort	5.59997	5.97465	5.68642	5.55575	5.86289	6.13647	5.98614	6.06989	6.14011	6.66969	6.20279	6.19909	6.2358	6.40266	6.12247	6.166	5.24226	5.50469	5.40949	5.41429	5.59525	5.82459	5.73409	5.83091	6.20962	6.43399	6.25673	6.09794	5.96844	6.12583	5.91857	5.75566	6.29119	6.46527	6.26406	6.10993	6.37767	6.79307	6.61387	6.65127	5.51788	5.87653	5.51197
DESI1	-0.236941	7.11688	11.9476	0.000761135	0.0126211	Cort	7.1697	6.88406	7.04367	6.98578	6.83348	6.6774	6.84518	6.91229	6.7402	6.56413	6.70652	6.77561	6.54458	6.40792	6.38806	6.53812	7.42101	7.21636	7.34115	7.45853	7.31959	7.03648	7.25335	7.31045	7.57222	7.37453	7.45896	7.42007	7.42007	7.12946	7.28938	7.25847	7.32899	7.18781	7.23416	7.26105	7.2215	7.09236	7.2204	7.2826	7.22716	6.95546	7.13199
FKBP8	-0.0966429	6.96018	11.9305	0.000767484	0.012702	Cort	7.14345	7.07084	7.07153	6.81719	7.09274	6.73389	7.01922	7.1598	7.21243	6.78877	6.85523	6.86758	7.10979	6.8677	6.82136	6.8251	6.65369	6.7868	6.87443	6.96268	7.05302	6.77873	6.90216	7.05561	7.28435	7.05203	6.95553	6.77582	7.24261	7.01428	6.98038	6.83857	6.98719	6.99811	6.77841	6.71274	6.65373	6.90657	6.79354	6.99471	7.09879	6.75756	6.81723
AKAP9	0.156861	7.52954	11.9294	0.000767891	0.012702	Cort	7.2496	7.46927	7.33723	7.52592	7.22283	7.54743	7.49213	7.22977	7.35943	8.04091	7.63432	7.74047	7.47941	7.56745	7.64099	7.69456	7.42219	7.333	7.34795	7.22616	7.17838	7.29937	7.14408	7.04847	7.66735	7.76016	7.74349	7.89218	7.25915	7.45605	7.52926	7.52903	7.24401	7.42721	7.42268	7.52993	7.76163	7.70749	7.56456	7.57201	7.46803	7.75666	7.59211
NAA25	-0.143592	6.37581	11.9203	0.000771309	0.012743	Cort	6.29273	6.30426	6.36408	6.46704	6.4446	6.36436	6.39943	6.28274	6.2259	6.26556	6.28168	6.20446	6.26519	6.19707	6.36793	6.37683	6.65671	6.42496	6.50087	6.414	6.61165	6.47109	6.60273	6.48799	6.27763	6.11586	6.28357	6.3808	6.30221	6.24617	6.34382	6.42979	6.45964	6.34915	6.49356	6.59343	6.56942	6.26185	6.44828	6.36343	6.38848	6.45259	6.54829
NDUFB10	0.133191	5.19598	11.9174	0.000772408	0.0127457	Cort	5.02427	5.11884	5.027	4.95723	5.25396	5.25447	5.23982	5.32851	5.36532	5.40039	5.42479	5.45984	5.07111	5.10941	5.05076	5.11812	4.7131	4.80009	4.79455	4.86001	5.2254	5.26411	5.25678	5.20637	5.32688	5.40221	5.29647	5.30303	5.05275	5.11894	5.03617	5.00174	5.21911	5.24556	5.17741	5.10454	5.31787	5.41923	5.34522	5.28702	5.21972	5.17312	5.2191
LTB	-1.03659	3.61936	11.9053	0.000777304	0.0128109	Cort	3.94975	2.88458	3.59631	3.53762	5.22616	4.01477	4.87243	5.03253	4.28686	2.42684	3.50175	3.61017	5.27143	4.60789	4.93709	5.05661	-0.388869	-0.913095	-0.380582	-0.112395	0.389559	0.0266617	0.49004	0.230447	2.92674	1.89008	2.45281	2.45873	3.763	2.83381	3.4433	3.42608	3.90679	3.20443	3.46603	3.56057	1.78082	1.09018	1.60999	1.76092	4.32195	2.97227	3.80538
STAMBPL1	-0.308102	4.4125	11.8993	0.000779253	0.0128274	Cort	4.28037	4.03998	4.24158	4.15145	4.79361	4.52318	4.57374	4.56336	5.06698	4.80945	4.94334	4.93078	4.38763	4.18035	4.41742	4.48533	4.08681	3.76602	3.82839	3.90631	3.66045	3.15006	3.14454	3.49927	4.96598	4.4878	4.82927	4.94097	4.08242	3.93495	3.94261	4.14977	4.83153	4.45456	4.64084	4.6604	4.56985	4.4081	4.59865	4.46458	4.91614	4.80334	4.97123
PPP1R37	-0.120193	4.41462	11.8753	0.000788391	0.0129621	Cort	4.4991	4.43219	4.39464	4.2746	4.45614	4.03026	4.4849	4.65741	4.70786	4.23047	4.2762	4.62042	4.53543	4.1331	4.12192	4.19595	4.19576	4.17112	4.203	4.35206	4.15151	3.99737	4.07576	4.24754	4.81163	4.48091	4.56302	4.53774	4.61721	4.37872	4.33444	4.34465	4.60505	4.53269	4.3445	4.39668	4.3757	4.54237	4.43953	4.5899	4.52757	4.30625	4.54548
ZBTB7B	-0.193274	5.93832	11.8713	0.000789954	0.0129721	Cort	6.13882	5.91264	6.08825	5.87119	6.07055	5.72459	5.90979	6.06198	5.68732	5.25579	5.4564	5.38827	6.19771	5.96639	6.02055	6.00314	5.84885	5.86295	5.95065	5.96262	5.88988	5.70341	5.83006	5.94436	6.29633	6.15712	6.13254	6.0166	6.54	6.16406	6.24256	6.15214	5.97939	5.89267	5.82941	5.89616	5.63387	5.6663	5.68415	5.77204	6.08943	5.6154	5.86569
AKAP1	0.170783	6.34005	11.8405	0.000801884	0.0131396	Cort	6.51435	6.55078	6.4867	6.34466	6.33768	6.44993	6.474	6.53483	6.26853	6.42113	6.30063	6.27078	6.11797	6.19538	6.17451	6.09736	6.04656	6.32611	6.22729	6.28221	6.68685	6.8231	6.73179	6.8083	6.28082	6.40458	6.30727	6.20053	6.31549	6.34273	6.24582	6.19004	6.35522	6.3975	6.34715	6.14258	6.50314	6.70348	6.68835	6.68758	6.26271	6.36305	6.33336
PSMA5	-0.142414	7.47958	11.8388	0.000802584	0.0131396	Cort	7.61408	7.38816	7.56107	7.70434	7.32147	7.29563	7.27837	7.21279	7.39152	7.36073	7.37034	7.41943	7.73121	7.59053	7.72218	7.72223	7.72755	7.68916	7.69449	7.69577	7.76568	7.60447	7.7251	7.69901	7.56452	7.46454	7.60476	7.66028	7.55183	7.44816	7.53443	7.61456	7.48913	7.26343	7.39398	7.39371	7.57476	7.44109	7.52155	7.5284	7.51924	7.49163	7.48131
DUSP2	0.426322	7.69846	11.8383	0.000803107	0.0131396	Cort	7.56239	7.98073	7.74406	7.5093	7.08767	7.59748	7.43287	7.43181	6.45594	6.73884	6.57807	6.4264	7.03572	7.61665	7.24219	7.20478	7.93849	8.496	8.41936	8.42732	7.64992	8.25656	8.05919	8.05126	8.32772	8.49047	8.2198	8.10595	7.96951	8.36171	8.19322	7.98744	7.57672	7.9833	7.80437	7.63372	6.61023	7.094	6.88549	6.83474	7.78048	7.85749	7.823
HPS6	0.116679	5.17885	11.833	0.000804826	0.0131396	Cort	5.25951	5.34977	5.30378	5.10551	5.40755	5.26946	5.51734	5.61602	5.19514	5.04187	5.17662	5.08361	5.16491	5.27027	5.01149	4.94199	5.10882	5.36556	5.39456	5.33335	5.21803	5.36429	5.26661	5.4381	5.19766	5.24447	5.17161	4.98558	5.3035	5.27847	5.32998	5.17536	5.16523	5.40361	5.10842	5.06781	5.01014	5.37417	5.20728	5.25449	5.39114	5.1049	5.17116
WDR24	-0.0970971	4.59786	11.8326	0.000804997	0.0131396	Cort	4.82866	4.87226	4.59487	4.39612	4.66106	4.38028	4.63529	4.7402	4.90323	4.32607	4.54767	4.53967	4.3603	4.08132	4.03647	4.14505	4.67266	4.58971	4.63008	4.79125	4.7337	4.40754	4.53225	4.81478	4.91116	4.71994	4.69286	4.42925	4.90392	4.66416	4.67892	4.574	4.52804	4.80582	4.49785	4.53686	4.44999	4.65194	4.72535	4.78815	4.95788	4.43977	4.49641
ZNF451	0.104728	6.45421	11.8133	0.000812591	0.0132419	Cort	6.09257	6.38384	6.25694	6.30133	6.51095	6.63244	6.44851	6.2816	6.2581	6.61823	6.51172	6.64132	6.45668	6.63238	6.61531	6.6638	6.60358	6.33985	6.29351	6.2715	6.33365	6.44146	6.3345	6.17852	6.31445	6.46834	6.46732	6.60599	6.23783	6.39356	6.38914	6.43542	6.30004	6.47321	6.32443	6.48976	6.61571	6.4995	6.52527	6.37347	6.33749	6.51902	6.55218
SRF	-0.146365	6.9589	11.8118	0.000813221	0.0132419	Cort	7.21241	7.01367	7.06822	6.94195	6.91261	6.76563	6.92288	7.07495	7.00032	6.64436	6.79035	6.67866	6.8988	6.6574	6.72277	6.72032	7.13666	6.99442	7.12714	7.22701	7.41616	7.1822	7.29318	7.419	7.15747	6.88626	6.98099	6.83821	7.05218	6.80743	6.87795	6.81085	7.0326	6.88214	6.88376	6.83798	6.80225	6.74468	6.82341	6.8965	7.16052	6.81207	6.99063
CDK12	-0.116346	7.56263	11.8043	0.000816172	0.013274	Cort	7.67549	7.58823	7.66464	7.67814	7.5871	7.48517	7.56993	7.52656	7.25204	7.26884	7.29367	7.33765	7.5091	7.32436	7.37811	7.47463	7.61177	7.48977	7.54856	7.56752	7.71275	7.54365	7.66997	7.68715	7.58117	7.60441	7.61358	7.62697	7.73783	7.61859	7.67836	7.70268	7.70027	7.66741	7.71333	7.74823	7.53361	7.37467	7.45062	7.4899	7.7511	7.66817	7.68827
NCBP2	-0.102649	7.1398	11.7932	0.000820608	0.0133302	Cort	7.25879	7.0238	7.25824	7.37709	7.05486	7.16392	7.05303	6.89532	6.83048	6.99302	7.04248	6.94766	7.17083	7.11983	7.26429	7.22618	7.14288	6.95054	6.91051	6.91871	7.30129	7.20595	7.31335	7.21353	7.10599	7.04056	7.18187	7.28764	7.15793	7.02189	7.2152	7.28197	7.12495	7.02185	7.09423	7.16547	7.14889	6.91191	7.01983	6.94731	7.27227	7.3245	7.36994
PSMD11	-0.124153	7.37684	11.7774	0.000826953	0.0134172	Cort	7.4279	7.26619	7.38547	7.41923	7.25168	7.1826	7.1951	7.17415	7.33807	7.19431	7.21545	7.28372	7.23674	7.16353	7.23445	7.20362	7.53908	7.4742	7.48904	7.45689	7.51656	7.41388	7.52513	7.47829	7.3946	7.2815	7.42157	7.42059	7.41471	7.34065	7.4209	7.44736	7.34814	7.21577	7.24846	7.24727	7.51265	7.36403	7.49008	7.50263	7.43773	7.40291	7.42901
ARL2BP	0.133838	6.20178	11.7452	0.000840085	0.0135958	Cort	6.13582	6.28569	6.23289	6.32157	6.08123	6.13851	5.93267	5.9554	5.92883	6.08809	6.046	5.9815	5.97035	6.10716	6.11124	6.07033	6.22808	6.35242	6.25992	6.10177	6.1444	6.23439	6.2236	6.13506	6.10739	6.33724	6.2491	6.18149	6.11999	6.30901	6.30682	6.27607	5.80071	5.81495	5.80757	5.80411	6.25267	6.30027	6.31883	6.28387	6.27676	6.48259	6.44216
CAPN7	0.156772	5.89593	11.7439	0.000840596	0.0135958	Cort	5.72903	5.96222	5.87676	6.01246	5.95674	6.19996	5.94758	5.9027	5.94305	6.32659	6.1156	6.14552	5.72465	5.88694	5.89862	5.85954	5.71973	5.56414	5.58524	5.51068	5.55355	5.25526	5.34245	5.2858	5.63985	5.87014	5.71367	5.91182	5.73131	5.92897	5.82191	5.84167	5.75263	5.88031	5.85708	5.90094	6.16253	6.16401	6.056	5.96303	5.89993	6.2286	6.03746
MYL6	0.166418	8.48239	11.743	0.000840969	0.0135958	Cort	8.27022	8.37473	8.28047	8.42104	8.34161	8.4826	8.20987	8.34787	8.4685	8.72709	8.58586	8.58769	8.78666	8.97056	8.78157	8.87246	8.63964	8.70667	8.64737	8.77972	8.25304	8.33667	8.29354	8.38773	8.62175	8.78651	8.61178	8.61962	8.13869	8.51077	8.42918	8.39092	8.45718	8.54883	8.45948	8.48979	8.43178	8.48788	8.40358	8.34059	8.50729	8.66314	8.48477
CLK4	0.168551	4.72854	11.7371	0.000843407	0.013619	Cort	4.44898	4.76906	4.50057	4.76523	4.53853	4.71747	4.69217	4.59418	4.41319	4.85734	4.73902	4.69181	4.65944	4.84713	4.94009	4.86248	5.28009	5.23664	5.16675	5.18221	4.40048	4.69524	4.56892	4.4194	4.56964	4.89071	4.70719	4.76161	4.5794	4.6895	4.67288	4.62189	5.04577	5.08728	5.17666	5.071	4.64625	4.6641	4.89201	4.57208	4.48227	4.6005	4.64817
GGH	0.266702	4.8912	11.7131	0.000853358	0.0137633	Cort	4.29316	4.65405	4.38147	4.57244	4.54626	4.86666	4.48118	4.2777	5.15465	5.53105	5.36484	5.41527	4.52316	4.97006	4.84914	4.77938	4.82206	5.0775	4.8576	4.74432	4.56963	4.97239	4.6269	4.49393	5.05903	5.36155	5.1729	5.32166	4.32104	4.72404	4.61352	4.62037	4.6995	4.97121	5.0343	4.9343	5.30436	5.46104	5.34864	5.16553	4.25365	4.68335	4.51682
RILPL2	0.248115	7.23537	11.704	0.000857225	0.0138076	Cort	7.40021	7.6088	7.58789	7.46592	7.35963	7.45638	7.47369	7.4677	7.39918	7.40664	7.40796	7.3985	7.25651	7.33882	7.21621	7.21619	6.91166	7.39743	7.32155	7.18765	6.86208	7.1535	7.08355	7.10728	7.13373	7.34923	7.23273	7.14641	7.41739	7.6947	7.56119	7.4023	7.1699	7.15607	7.16179	7.14898	7.04118	7.28173	7.16671	7.12161	7.24797	7.39479	7.30562
IFNGR2	0.269186	5.87222	11.7019	0.000858142	0.0138076	Cort	6.00946	6.3882	6.19951	6.18093	5.99537	6.27153	6.12373	6.05269	6.20433	6.54627	6.39799	6.29894	6.11102	6.41578	6.28067	6.26282	5.84475	6.04045	5.9532	5.8809	5.91137	6.28928	6.07886	6.03221	5.78387	5.90314	5.88766	5.94536	5.69818	5.84566	5.80929	5.65827	5.6134	5.55816	5.65067	5.5623	5.55895	5.52246	5.62319	5.61266	5.59869	5.91503	5.8271
MARK3	-0.0728226	6.45642	11.658	0.000876638	0.0140885	Cort	6.43779	6.35889	6.40671	6.41279	6.39873	6.38902	6.42869	6.38074	6.42871	6.41704	6.37582	6.54352	6.42703	6.41258	6.45153	6.47027	6.62561	6.49434	6.5893	6.55393	6.42861	6.35327	6.42851	6.42347	6.65605	6.52856	6.61399	6.5827	6.48917	6.40658	6.48954	6.46536	6.27557	6.30085	6.34108	6.22399	6.3987	6.43319	6.48171	6.47525	6.48257	6.41606	6.46334
USP54	-0.186866	4.18921	11.6536	0.000878516	0.014102	Cort	4.45687	4.43781	4.39464	4.38402	4.13928	3.66678	4.10615	4.06713	4.30635	3.84594	4.01681	4.08655	4.53054	4.30972	4.31515	4.2956	4.70536	4.76813	4.65326	4.78779	4.25599	4.2545	4.33969	4.1838	4.41803	4.22206	4.33757	4.33851	4.46691	4.23497	4.39003	4.31112	4.37588	4.46564	4.28954	4.35722	4.19655	4.0603	4.1432	4.27322	4.37784	4.14969	4.31186
RTN4IP1	-0.186996	3.27325	11.6412	0.000883858	0.014171	Cort	3.35726	3.19706	3.41729	3.37858	3.22664	3.00261	2.97126	2.87752	3.14566	2.98198	3.16378	3.01307	2.93691	2.64974	3.00888	3.09723	3.12726	3.05454	3.06857	3.09161	3.07529	3.1659	3.18888	3.08016	3.73508	3.49486	3.79145	3.82135	3.1243	3.09355	3.51263	3.08179	3.42247	3.2103	3.12039	3.1671	3.22985	2.96698	3.04014	3.31829	3.4798	3.25593	3.43445
SLC37A4	0.219172	4.23009	11.6375	0.000885487	0.0141803	Cort	4.04006	4.4152	4.19486	4.0427	4.1135	4.00808	4.20418	4.28376	4.75247	4.58135	4.5429	4.42581	3.861	4.01541	3.84071	3.76781	3.75325	4.12465	3.89886	4.17758	3.54474	3.49913	3.76642	3.62502	4.36418	4.52732	4.31203	4.16453	4.04407	4.52666	4.16735	4.08511	4.0378	4.4558	4.14375	4.26939	4.15989	4.48991	4.32007	4.39983	3.79822	3.83992	3.72497
MSMO1	-0.187408	7.59064	11.623	0.000891775	0.0142642	Cort	7.52754	7.24935	7.50554	7.63168	7.48356	7.50332	7.36687	7.2706	7.57	7.47356	7.65343	7.73656	7.48464	7.44747	7.63119	7.55361	7.76619	7.64741	7.67248	7.5786	7.81469	7.66214	7.8061	7.70057	7.60656	7.40015	7.65597	7.77853	7.56204	7.42309	7.53276	7.64104	7.83667	7.57769	7.86519	7.89366	7.91779	7.57714	7.80996	7.70604	7.78225	7.84551	7.95639
HSPA4L	-0.215628	5.31229	11.6066	0.000898945	0.0143619	Cort	5.04594	4.90913	5.09374	5.28043	5.03888	5.00186	5.0545	4.88979	5.04077	4.97999	5.19193	5.22414	5.21153	5.00984	5.1064	5.2572	5.19239	4.96832	5.01638	5.02322	5.32484	4.91264	5.10061	5.06879	5.36817	5.09691	5.33907	5.5429	5.49386	5.18551	5.40191	5.60007	5.77237	5.57075	5.80267	5.80283	5.02824	4.63406	4.86194	4.86821	5.66539	5.69256	5.7117
LRWD1	-0.218309	4.67624	11.5796	0.000910904	0.0145278	Cort	4.83204	4.70247	4.74559	4.56531	4.66225	4.21779	4.55735	4.79641	5.69943	5.05351	5.33757	5.31186	4.64705	4.497	4.4482	4.41858	4.63785	4.60263	4.70964	4.98639	4.97244	4.65877	4.82107	5.10114	4.81653	4.61064	4.65364	4.48979	4.49764	4.23796	4.51288	4.23369	4.71393	4.62557	4.52546	4.46121	4.68349	4.81059	4.79316	4.96165	5.04045	4.3806	4.62418
EARS2	-0.154403	5.64823	11.5783	0.000911471	0.0145278	Cort	5.95788	5.73556	5.79966	5.78123	5.76471	5.56057	5.72241	5.8274	5.57272	5.40618	5.48981	5.26124	5.60578	5.42656	5.30449	5.43327	6.08633	6.00152	6.04609	6.20373	5.91238	5.59995	5.81859	5.92394	5.91846	5.72278	5.82418	5.78064	5.79455	5.53155	5.61805	5.61236	5.85177	5.86227	5.81488	5.80539	5.71095	5.63911	5.69182	5.72891	5.8741	5.65589	5.74483
CPSF2	-0.0976362	7.16888	11.5742	0.000913305	0.01454	Cort	7.13665	7.00972	7.10412	7.25389	7.28633	7.27256	7.16121	7.09469	7.28925	7.34983	7.36021	7.36	6.99166	7.05046	7.12552	7.06201	7.24805	7.06591	7.15989	6.98708	7.12945	7.07158	7.05342	6.9795	7.01046	6.9804	7.1001	7.23378	6.97565	6.95169	7.03583	7.14542	7.01747	6.89766	7.0864	7.16547	7.39397	7.12733	7.26522	7.207	7.39972	7.43912	7.43668
XPO6	-0.124842	7.71336	11.5706	0.000914916	0.0145486	Cort	7.84659	7.70898	7.67879	7.64301	7.87986	7.67589	7.89809	7.96324	7.79617	7.54821	7.62119	7.60022	7.99522	7.80543	7.8807	7.85944	8.06078	8.03787	8.09575	8.14935	7.95766	7.81409	7.91805	8.06008	7.6974	7.58555	7.59143	7.51279	7.88127	7.77897	7.79204	7.75384	7.68992	7.58292	7.63241	7.64374	7.60497	7.56304	7.68752	7.70343	7.81397	7.68062	7.67016
RNF215	0.222065	2.8766	11.5466	0.000925738	0.0146984	Cort	2.83994	3.29442	3.00928	2.78271	2.60739	2.6018	2.99927	2.92484	2.9612	3.19574	2.91598	2.95197	2.6379	3.1035	2.74039	2.74653	2.83746	2.95914	2.99459	3.18244	2.43267	2.79835	2.62522	2.71403	3.24719	3.15469	3.23676	3.10365	2.70703	2.81391	2.69265	2.46894	2.2923	2.6912	2.51008	2.4197	2.6761	3.21866	2.96173	3.11453	2.94264	2.9687	2.64694
TLR7	-0.597395	6.30447	11.5446	0.000927015	0.0146984	Cort	5.58924	4.72286	5.42623	5.62311	6.60708	5.95998	6.45548	6.35901	6.36041	5.85697	6.26345	6.45871	6.58262	6.32254	6.73617	6.617	7.23825	6.59092	6.98736	6.96268	5.49037	4.55314	5.10183	5.1155	6.28754	5.7488	6.23218	6.288	6.62851	6.32597	6.5834	6.70438	6.76974	6.45635	6.85281	6.88759	6.89762	6.26803	6.60888	6.71874	6.55737	6.33527	6.6042
C9orf37	-0.157075	3.28537	11.5425	0.000927588	0.0146984	Cort	3.16298	3.15947	2.80895	2.6896	3.41854	3.05114	3.39947	3.54063	3.60658	2.81294	3.38231	3.10268	2.86096	2.82087	2.70917	2.92687	3.64954	3.36963	3.55164	3.70044	3.36951	3.07152	3.31639	3.40077	3.74127	3.40799	3.45619	3.38727	3.32041	3.13584	3.34332	3.21265	3.78388	3.46204	3.36863	3.47661	3.15157	3.49364	3.43997	3.50308	3.38984	3.06538	3.13585
IPO13	0.113128	6.00086	11.5174	0.000939056	0.0148627	Cort	6.21963	6.43278	6.221	6.12059	6.11411	6.03154	6.08259	6.23386	6.12222	6.06944	6.00846	5.85826	5.93606	5.90774	5.79836	5.81546	5.83827	6.0344	5.93654	6.05878	5.64923	5.71637	5.72064	5.8701	6.26836	6.31547	6.22255	6.03342	6.18877	6.27448	6.19906	6.11807	5.83867	5.87755	5.75274	5.6607	5.97315	6.24759	6.20116	6.1919	6.23345	6.1485	6.126
TET3	-0.195611	7.4092	11.4991	0.00094754	0.0149646	Cort	7.74149	7.56249	7.60357	7.54205	7.70329	7.35899	7.54209	7.66638	7.46944	7.05092	7.25825	7.40836	7.66589	7.35147	7.46087	7.49621	7.56639	7.47867	7.5897	7.61329	7.4821	7.41106	7.45793	7.59058	7.27228	7.11989	7.21514	7.17967	7.90229	7.61054	7.6977	7.66207	7.43943	7.36877	7.3597	7.48965	7.52449	7.27074	7.43485	7.47066	7.65052	7.41016	7.55893
ZSWIM7	0.230902	2.92176	11.4987	0.000947702	0.0149646	Cort	2.87439	3.04338	2.84186	2.8817	2.69807	2.92898	2.76237	2.53531	2.03362	2.33962	2.30751	2.0521	3.03694	3.34217	3.16018	3.13033	2.88847	2.89948	2.59392	2.90365	2.91837	3.03059	2.86849	2.90437	2.52855	2.87552	2.48642	2.5064	2.37317	2.98739	2.88481	2.71099	2.75827	2.80408	2.84727	2.7829	2.39958	2.42252	2.60461	2.46145	2.59243	2.64141	2.66794
BIN3	-0.115789	4.9077	11.4698	0.000961239	0.0151607	Cort	5.10516	4.77529	4.93777	4.80815	4.76187	4.54798	4.84278	4.96623	4.86908	4.63023	4.53971	4.77434	4.96173	4.70231	4.64433	4.74774	5.17662	5.13279	5.20932	5.22386	5.2641	4.99118	5.13799	5.20287	5.09011	4.91305	4.94711	4.77681	5.13455	5.01034	5.0586	4.69448	4.8677	4.72518	4.73847	4.82663	4.85472	4.97675	4.95857	4.97452	5.17195	4.83796	4.75388
BMF	0.357568	7.23209	11.4581	0.000967141	0.0152361	Cort	6.81137	7.15478	6.89655	6.84714	7.59846	7.36598	7.48333	7.59383	7.76625	7.72126	7.64696	7.61887	7.0705	7.14684	7.00948	7.02685	6.15184	6.44042	6.31382	6.31791	7.05095	7.32516	7.13888	7.18155	7.40813	7.85685	7.54745	7.37904	7.1397	7.51393	7.22122	7.07669	6.75667	6.82572	6.78612	6.75988	6.35664	6.91284	6.59475	6.57827	7.56693	7.48228	7.41626
FCGR2B	0.499974	4.41754	11.4525	0.00096979	0.0152601	Cort	4.21569	4.61491	4.16443	4.03928	4.29114	4.80882	4.45613	4.52165	3.64884	4.50014	3.73695	3.69736	4.45634	4.83416	4.61282	4.71648	4.98539	5.21463	5.06983	5.10815	4.1635	4.47647	4.24449	4.22123	5.29494	5.55043	5.37428	5.30303	3.77643	4.25725	3.85349	3.85369	4.65994	5.19692	4.9068	4.68277	2.77265	3.31158	3.04578	2.86747	3.08047	3.77401	3.49154
KCTD5	-0.117037	5.71199	11.4358	0.000977385	0.0153618	Cort	5.87163	5.80763	5.83278	5.78583	5.94363	5.78126	5.95743	5.97987	5.53566	5.43964	5.5833	5.55443	5.71174	5.50233	5.47915	5.47702	5.92855	5.87849	6.00039	5.96416	5.88316	5.76761	5.85996	5.90142	5.72255	5.53112	5.48234	5.5205	5.87751	5.6675	5.72241	5.74872	5.63104	5.45884	5.56184	5.53104	5.55733	5.7107	5.68596	5.77852	5.92577	5.62563	5.9334
OSER1	0.162394	5.3484	11.4276	0.000981299	0.0153914	Cort	5.3569	5.52997	5.35909	5.49638	5.29124	5.4357	5.29383	5.35897	5.43138	5.59835	5.42479	5.43266	5.37131	5.55969	5.43796	5.42663	5.68211	5.81834	5.80346	5.83517	5.29634	5.5178	5.33208	5.43959	5.08525	5.34205	5.22299	5.24956	5.50045	5.68733	5.58173	5.56336	5.20896	5.29606	5.17134	5.23424	5.22195	5.35178	5.42477	5.31705	5.12014	5.25519	5.08787
LARS2	-0.148932	5.99516	11.4271	0.000981539	0.0153914	Cort	5.86374	5.71395	5.80194	5.7802	6.05979	5.85083	6.04444	6.09036	5.87822	5.7807	5.83994	5.78849	5.84683	5.6434	5.75486	5.74723	5.97756	5.96106	6.0216	6.04141	6.19617	5.92991	6.06296	6.2024	5.93071	5.79626	5.83155	5.83196	6.17299	6.0182	6.07069	6.06486	6.08942	6.05584	6.08963	6.04501	5.85772	5.85275	5.87293	6.04103	6.32679	6.1591	6.18822
BIRC3	0.413704	8.5695	11.4119	0.000989283	0.015495	Cort	8.17417	8.79635	8.61191	8.66221	7.40231	8.10643	7.61391	7.33386	7.78926	8.3446	8.17193	8.15974	8.3401	9.11836	8.91515	8.78554	9.49375	9.61847	9.53655	9.30936	8.7736	9.55775	9.1119	8.86608	8.44584	8.91461	8.90306	8.96846	8.8536	9.32153	9.20647	9.26331	8.23231	8.49805	8.5493	8.51962	8.16453	8.21742	8.22558	8.02018	8.06067	8.60338	8.49794
SNORD34	-0.323961	-0.198144	11.3859	0.0010016	0.0156698	Cort	0.352403	0.181414	-0.369712	-0.0921314	-0.233895	-0.301401	0.206125	0.111289	-0.693912	-2.26067	-0.854369	0.181878	-0.717214	-1.20429	-1.09556	-0.611742	-0.303123	-0.809897	-1.12604	-0.147369	0.242298	-0.973869	-0.44187	-0.168766	0.0981751	-0.413118	-0.215119	-0.184153	-0.0599563	-0.00583023	-0.0271937	-0.338539	-0.4708	-0.825189	-0.858753	-0.662549	0.312742	-0.298737	0.443949	0.0574557	-0.082517	-0.68937	-0.0975775
SDHD	-0.107956	6.88607	11.3788	0.0010051	0.0157065	Cort	6.88275	6.66298	6.81826	6.99067	6.90911	6.82138	6.77374	6.69381	7.00141	6.97337	7.02578	7.15163	6.68996	6.67982	6.7962	6.77157	6.89475	6.73281	6.80013	6.67836	7.01288	6.8221	6.90741	6.85388	7.10878	7.0084	7.11814	7.21935	6.79838	6.7085	6.73876	6.93437	7.03171	6.87061	7.06221	7.13308	7.03768	6.85901	6.93933	6.87325	7.06867	7.02408	7.11727
ZBTB40	-0.13676	6.72418	11.3459	0.00102146	0.0159437	Cort	6.87606	6.80648	6.62893	6.57067	6.70442	6.49169	6.7182	6.89705	6.45633	6.29172	6.20983	6.28999	6.50021	6.43338	6.38724	6.60026	6.89333	6.77362	6.83211	6.86433	6.77294	6.36189	6.65129	6.73014	6.97431	6.97979	6.81854	6.80152	6.93432	6.74653	6.86714	6.73947	6.75801	6.72871	6.57424	6.65414	6.82675	6.84524	6.82771	6.8979	6.849	6.60711	6.63786
GBP2	-0.643778	5.88069	11.322	0.00103391	0.0161196	Cort	6.43379	5.9255	6.29066	6.34951	4.76298	4.16665	4.54434	4.42347	6.44918	5.91962	6.13315	6.20446	6.17828	5.70837	6.0367	6.08813	6.33391	5.99753	6.22272	6.11888	5.9933	5.50913	5.70103	5.76235	6.03274	5.4762	5.95785	5.99726	6.14058	5.58302	5.90781	6.08318	4.82439	4.17165	4.59964	4.72651	4.8271	4.04516	4.57836	4.57208	7.07898	6.64754	6.89586
CHORDC1	-0.156887	6.50441	11.308	0.00104061	0.0162054	Cort	6.52064	6.35829	6.40821	6.74277	6.6006	6.74433	6.45643	6.38038	6.29139	6.38682	6.42284	6.52314	6.39978	6.4987	6.66067	6.72168	6.55633	6.36936	6.33776	6.16594	6.6395	6.51069	6.51103	6.37656	6.30088	6.26793	6.44265	6.69154	6.46319	6.32069	6.48575	6.71261	6.3777	6.16215	6.47889	6.55755	6.75718	6.30769	6.47519	6.39277	6.81681	6.88081	6.92205
ITGB7	-0.443417	8.06666	11.3026	0.00104381	0.0162247	Cort	7.61202	7.08488	7.32815	7.25481	8.9212	8.2533	8.74868	8.97898	8.88153	8.26046	8.51187	8.52411	8.535	8.03474	8.20976	8.28551	7.12099	6.90623	7.10668	7.23403	7.11849	6.4926	6.87098	7.07825	8.356	8.04813	8.18967	8.11538	7.55256	6.90542	7.1499	7.19936	8.78158	8.36006	8.49719	8.55862	7.78567	7.65207	7.78582	7.905	8.66195	8.08773	8.3218
ZFYVE1	0.165755	5.34312	11.3009	0.00104425	0.0162247	Cort	5.34656	5.61674	5.47331	5.36019	5.32608	5.27132	5.28533	5.37397	5.42166	5.58018	5.48401	5.40598	5.67949	5.89862	5.84178	5.80473	5.34875	5.54053	5.45876	5.60038	5.13783	5.23513	5.19002	5.21393	5.4334	5.49455	5.36301	5.248	5.46253	5.59589	5.47043	5.45325	5.14244	5.20134	5.19172	5.1128	5.31466	5.41858	5.46953	5.373	5.3522	5.47476	5.44356
E2F3	0.177892	5.33656	11.2964	0.00104658	0.0162423	Cort	4.91839	5.17442	5.00933	5.14829	5.21003	5.56209	5.25515	5.19011	5.40367	5.74459	5.44367	5.45084	5.18763	5.3886	5.24224	5.27876	5.07319	5.14408	5.09775	5.03594	5.43845	5.50104	5.53872	5.42262	5.28649	5.37523	5.36753	5.45114	5.08279	5.16209	5.21986	5.27535	5.66741	5.81158	5.81974	5.6789	5.25842	5.19902	5.23779	5.1839	4.76486	4.94801	4.9478
SMPD1	0.261725	4.51725	11.2908	0.00104944	0.0162682	Cort	4.72429	4.9506	4.6542	4.53156	4.16628	4.40595	4.33908	4.38874	4.60714	4.78426	4.61582	4.58061	4.71658	4.82981	4.6379	4.5734	4.37879	4.49966	4.42005	4.67969	4.2399	4.28673	4.18119	4.35352	5.04658	5.09014	5.02779	4.73851	4.50169	4.6675	4.52904	4.21568	4.08636	4.07373	4.05096	3.88638	4.60489	5.0703	4.83287	4.86007	5.00712	4.96422	4.79981
ZNF622	0.108938	5.73941	11.2885	0.00105066	0.0162684	Cort	5.88858	5.91385	5.8099	5.77351	5.65221	5.76218	5.64251	5.65864	5.47196	5.61345	5.43426	5.59769	5.73053	5.76462	5.75231	5.70721	5.72548	5.83834	5.84707	5.80289	6.0081	6.04784	5.95323	6.01466	5.63929	5.67028	5.65576	5.56308	5.92313	5.95782	5.90986	5.88029	5.52871	5.60788	5.58371	5.6127	5.79978	5.92668	5.92552	5.8914	5.7427	5.82174	5.70727
WEE1	0.284169	5.71187	11.2721	0.00105933	0.016384	Cort	5.36811	5.86047	5.49416	5.45003	5.5956	5.96114	5.73288	5.47147	5.93283	6.40387	6.02906	6.07629	5.4349	5.85132	5.5172	5.52572	5.25733	5.25684	5.19575	5.08668	5.23192	5.59294	5.33208	5.24777	5.39265	5.53167	5.48546	5.47596	5.31849	5.47628	5.46904	5.40902	5.55544	5.63156	5.63256	5.61997	5.78643	5.72344	5.71414	5.59463	5.53117	5.78063	5.69645
S1PR2	-0.329111	4.81969	11.2535	0.00106909	0.01651	Cort	4.92283	4.55929	4.77765	4.63847	4.41169	3.86735	4.34181	4.40968	5.4829	4.75345	5.20908	5.32943	4.53543	4.41223	4.42063	4.31011	3.83117	3.76184	3.75236	3.92747	4.82926	4.58058	4.76667	4.8762	5.29985	5.12663	5.23786	5.02612	4.57461	4.31502	4.46751	4.24558	4.87265	4.56737	4.71884	4.79872	4.78605	4.72132	4.88966	4.90584	4.99932	4.59357	4.89086
NUGGC	0.858582	3.28795	11.2523	0.00106991	0.01651	Cort	1.98261	2.83434	2.25489	2.09803	2.16058	2.94308	2.55152	2.55047	2.63659	4.34514	2.94518	2.63609	1.28359	1.97149	1.56721	1.38974	0.573992	1.04739	0.312872	0.0195942	1.6373	1.75286	1.44708	1.26131	4.15423	4.47631	4.0744	3.96477	2.90035	3.34997	3.15146	2.77251	3.74983	4.99518	4.25552	4.07795	4.67552	5.21037	4.79902	4.71154	2.48729	3.3953	2.66794
OPN3	0.377809	2.97608	11.2413	0.00107529	0.0165741	Cort	2.85062	3.7259	3.32506	3.12095	2.92055	3.27195	3.2384	3.08269	2.51392	4.02863	3.57518	3.3595	3.33242	3.77043	3.33851	3.43318	1.24928	1.88791	2.13034	1.6612	2.59324	2.89273	2.79489	2.57278	2.45003	2.68496	2.63617	2.71014	3.07896	3.03287	3.05436	2.9906	2.50627	2.76477	2.67784	2.55928	2.92496	3.24246	3.15683	3.2402	3.07057	3.30201	3.32628
PLA2G12A	0.194824	4.32253	11.2308	0.00108085	0.0166409	Cort	4.30971	4.34517	4.3454	4.48067	4.39467	4.78945	4.63529	4.3589	4.60571	5.12347	5.0446	4.87202	4.19382	4.34551	4.4217	4.5601	4.18281	4.08671	3.97443	3.86084	4.2022	4.28817	4.2467	4.09838	3.89553	4.211	4.09361	4.04766	4.0905	4.15339	4.22136	4.22572	4.04834	4.45085	4.33639	4.28227	4.22413	4.44703	4.35002	4.20033	3.93899	4.23974	4.24353
GTF2E2	-0.11859	5.37697	11.2199	0.00108664	0.0167111	Cort	5.4224	5.16496	5.34246	5.35262	5.42861	5.32523	5.40599	5.36184	5.07527	5.07444	5.10081	5.07191	5.54397	5.38801	5.50614	5.53192	5.5765	5.415	5.46235	5.43734	5.66739	5.57881	5.63297	5.61899	5.60346	5.32164	5.56036	5.52758	5.26947	5.2792	5.36715	5.27051	5.42126	5.26822	5.35187	5.44855	5.52831	5.40941	5.4976	5.52121	5.48661	5.46213	5.47147
PFKM	-0.173036	6.49688	11.2176	0.0010879	0.0167115	Cort	6.68903	6.39977	6.52013	6.46576	6.43561	6.30466	6.4599	6.53578	6.7936	6.67278	6.76363	6.75909	6.47845	6.31944	6.36153	6.50254	6.36453	6.24004	6.28712	6.48281	6.63736	6.42313	6.63768	6.71382	6.65469	6.46456	6.5642	6.57961	6.58506	6.40125	6.51645	6.48554	6.80928	6.83666	6.80241	6.88939	6.43367	6.35143	6.45969	6.46294	6.74399	6.56787	6.59257
ZNF805	0.191506	4.256	11.1994	0.00109767	0.0168426	Cort	4.09503	4.56546	4.19949	4.02202	4.0424	4.34532	4.17684	3.96896	3.90277	4.17728	4.20558	4.16941	3.83146	4.02	3.81488	4.07368	4.74992	4.59795	4.37385	4.41035	4.25118	4.465	4.35514	4.16231	3.87502	4.10603	4.01231	4.19233	4.16387	4.30223	4.19966	4.21165	4.15789	4.70559	4.38963	4.57773	4.43826	4.33528	4.43416	4.241	4.20021	4.36441	4.32349
PIM1	0.383868	5.40419	11.1977	0.00109904	0.0168446	Cort	5.39574	5.5077	5.34611	5.41807	4.74294	4.86296	4.87053	4.82059	5.6751	5.84179	5.80254	5.80193	4.73372	4.9748	4.78405	4.74132	5.11953	5.10748	5.04455	5.266	5.14993	5.15487	5.04392	5.12294	5.32275	5.86045	5.62921	5.37542	5.07738	5.42473	5.20066	5.11295	4.3477	4.73436	4.35792	4.24891	5.80115	6.45086	6.11455	6.03526	5.05222	4.85061	4.87965
WDR77	-0.147937	6.20207	11.1934	0.00110091	0.0168542	Cort	6.4663	6.18504	6.27294	6.29092	6.18225	6.1502	6.22284	6.23465	6.01375	6.08345	6.11987	5.95202	6.07028	5.92701	5.91809	6.01337	6.33892	6.3472	6.25648	6.38255	6.54381	6.25563	6.48973	6.56119	6.19238	6.03669	6.14706	6.16879	6.27023	6.13588	6.11773	6.19209	6.54898	6.42013	6.52215	6.56284	6.24293	6.20129	6.26059	6.27747	6.34571	6.26431	6.28955
U2AF2	-0.128894	8.01381	11.1854	0.00110527	0.0169018	Cort	8.0729	7.91548	7.92444	7.77635	8.03028	7.76504	8.00191	8.1474	8.17585	7.67422	7.91386	7.85678	7.92597	7.63235	7.68556	7.7206	7.79123	7.78036	7.84165	7.94518	8.03916	7.82086	7.89525	8.09374	8.2097	8.00938	7.98049	7.89654	8.00737	7.85968	7.87086	7.83243	8.14556	8.14568	8.02777	8.01918	8.09593	8.13281	8.10974	8.1957	8.11231	7.82371	7.85269
PPP4R1	0.233216	6.00157	11.1815	0.00110739	0.0169151	Cort	5.91492	6.21382	6.03555	6.0072	6.06831	6.2194	6.10974	5.99335	6.10056	6.37885	6.29875	6.25592	6.5464	6.64829	6.62045	6.60439	5.1635	5.34754	5.23049	5.22728	6.10453	6.42642	6.29741	6.23964	5.74328	6.06459	5.90679	5.8689	5.83362	6.15697	5.9252	6.0429	5.58893	5.75403	5.66261	5.77512	5.70215	5.84062	5.79341	5.74269	5.85694	6.06662	5.94528
ASUN	-0.128935	6.29874	11.1487	0.00112539	0.0171708	Cort	6.36813	6.20791	6.34881	6.41972	6.29512	6.33838	6.13718	6.02581	6.31782	6.38515	6.43447	6.43759	5.98563	5.93797	6.10991	6.06178	6.05521	5.85512	5.83606	5.84187	6.44132	6.28819	6.35846	6.27121	6.15342	6.19863	6.20467	6.39775	6.23114	6.08614	6.14681	6.3982	6.50882	6.37058	6.4681	6.50711	6.50033	6.19977	6.41134	6.35449	6.41413	6.508	6.49712
TSSC1	-0.116681	5.33183	11.1395	0.00113051	0.0172295	Cort	5.43799	5.30374	5.39078	5.27097	5.22777	4.94112	5.1676	5.20856	5.43782	5.11743	5.15075	5.33162	5.48067	5.25996	5.18981	5.26392	5.1321	5.05803	5.28548	5.30937	5.26569	5.00357	5.28501	5.32393	5.57599	5.42749	5.54349	5.34443	5.41878	5.31078	5.26074	5.38863	5.45929	5.40233	5.34717	5.26608	5.55733	5.62616	5.58834	5.71544	5.47728	5.18007	5.16379
EFNA3	0.342393	0.640608	11.1182	0.00114244	0.0173834	Cort	0.481794	1.31145	0.79043	0.589856	0.454744	-0.0952896	0.42845	0.383832	-0.301703	-0.686916	-0.552835	0.0181113	0.329145	0.695529	0.407331	0.771346	0.703935	0.976982	0.952349	0.278671	0.87943	0.984691	0.74891	0.811729	0.419938	0.805747	0.709943	0.00473825	0.715203	0.679432	1.08176	-0.0404311	-0.318529	0.640875	0.236281	0.457268	0.642076	0.374961	0.337571	0.64724	0.745528	0.0384901	0.502784
FOXP4	-0.333501	6.48919	11.1177	0.00114317	0.0173834	Cort	7.07132	6.61046	6.76016	6.59305	6.5126	6.04576	6.40402	6.72366	7.1866	6.43293	6.70332	6.79827	6.96288	6.5443	6.57259	6.7252	7.41054	7.34493	7.45151	7.64685	7.14292	6.97331	7.07192	7.28817	6.3186	5.97636	5.96309	5.8795	6.68835	6.12865	6.20536	6.15687	6.35699	6.18726	5.97934	6.07229	6.30333	6.15659	6.2478	6.51517	6.78893	6.19808	6.38858
FBRS	-0.132954	6.8731	11.1144	0.00114455	0.0173849	Cort	7.18364	7.01818	7.02278	6.82318	6.82873	6.47723	6.80259	7.0362	7.20937	6.59741	6.93441	6.87134	7.06902	6.91797	6.90276	6.89898	7.02505	7.05463	7.12413	7.29575	7.02419	6.95131	7.01066	7.18318	7.22129	7.02427	6.96897	6.85697	7.28478	6.99916	7.04919	6.91404	6.88648	6.84869	6.72063	6.63023	6.79215	6.81654	6.82115	6.96733	7.2589	6.79907	6.99894
ERI2	0.157825	4.38533	11.1117	0.00114605	0.0173882	Cort	4.14147	4.36772	4.29118	4.40147	4.29114	4.51061	4.19209	4.1087	4.62701	5.01722	4.77875	4.85392	4.42635	4.55298	4.72284	4.59015	4.26758	4.34891	4.1872	4.21593	4.13072	4.40621	4.12944	3.97235	4.06154	4.34974	4.35587	4.33704	4.21161	4.57712	4.6173	4.64599	4.52426	4.49235	4.58716	4.57624	4.38672	4.30169	4.18598	4.12765	4.23458	4.59009	4.4102
DYRK2	-0.526099	5.8833	11.1089	0.00114813	0.0174002	Cort	5.95973	5.46816	5.76419	5.90171	5.62935	5.45304	5.60711	5.57521	5.05132	4.79565	5.06358	5.05748	6.21001	5.79485	6.09221	6.19131	4.60911	4.4289	4.53343	4.32361	5.43351	5.11464	5.19404	5.27082	5.34191	4.94092	5.20038	5.30902	6.25891	5.72671	6.05171	6.18748	6.32736	5.66343	6.08479	6.20528	4.70616	4.27165	4.60535	4.55303	6.42808	6.04519	6.36103
RDH14	-0.274126	1.79582	11.1035	0.0011507	0.0174198	Cort	2.27616	1.79041	1.91016	1.86239	1.76083	1.56312	2.0933	1.99266	1.55366	0.713971	2.00883	1.95353	1.96612	2.02119	1.6931	1.94542	2.00509	1.94804	2.28407	1.91959	2.45514	2.19082	2.05827	2.58359	2.14194	1.86913	1.8814	1.8922	2.1643	1.29924	2.26129	1.74764	2.18808	1.6228	1.96084	1.99703	1.6967	1.90125	1.69861	2.00476	1.55987	1.2992	1.99619
HECA	0.354028	4.60507	11.1016	0.00115202	0.0174203	Cort	4.34888	4.71641	4.5674	4.65871	4.9887	5.37113	5.10129	5.05752	5.15465	5.6585	5.49968	5.58494	4.23652	4.63008	4.49268	4.48021	4.65134	4.76813	4.72364	4.59494	4.04259	4.39282	4.1065	4.12083	4.32896	4.50487	4.30026	4.51072	4.04545	4.37737	4.11302	4.33727	3.77333	4.06728	3.96587	3.90077	4.79987	5.16751	4.97049	4.90821	4.31079	4.66913	4.69241
ATL3	0.218179	6.84405	11.0961	0.00115494	0.017445	Cort	6.69424	6.92744	6.79801	6.91018	7.25208	7.48737	7.22135	7.09319	7.04978	7.44109	7.29792	7.30554	6.8988	7.20158	7.12059	7.02729	6.62082	6.70203	6.59666	6.52299	6.57589	6.88589	6.61754	6.45597	6.60175	6.89837	6.76349	6.76551	6.46034	6.69333	6.61905	6.60642	6.52621	6.95073	6.69838	6.77069	7.28033	7.24189	7.178	7.16055	6.85093	7.15558	7.08737
MRPS9	-0.108928	5.00214	11.0929	0.00115675	0.0174529	Cort	5.1229	4.83952	5.11899	5.12099	4.93083	4.89352	4.77451	4.64569	4.90206	4.72063	4.85508	4.89729	4.89475	5.0508	5.08629	5.03841	5.03665	4.93156	5.02771	4.93716	5.27677	5.11055	5.14393	5.17095	4.90933	4.85299	4.98214	5.17695	4.80173	4.68513	4.8927	4.77867	5.27105	5.11957	5.24542	5.27807	5.07443	4.85468	5.05893	4.92702	4.93626	5.08774	5.06628
SUPT16H	0.138057	8.55538	11.082	0.00116294	0.0175176	Cort	8.2498	8.44783	8.40108	8.42375	8.37401	8.61046	8.4722	8.35984	8.58807	8.84848	8.75743	8.69984	8.3542	8.52742	8.465	8.43255	8.18746	8.29489	8.24323	8.14597	8.5321	8.66437	8.62865	8.53253	8.24201	8.46227	8.38526	8.41515	8.31705	8.53209	8.44026	8.48466	8.51352	8.58278	8.62041	8.63062	8.55092	8.57165	8.59101	8.56055	8.35805	8.62102	8.4249
INPP5E	-0.12404	4.56282	11.0809	0.00116362	0.0175176	Cort	4.93355	4.80168	4.68915	4.35123	4.30183	4.17265	4.58419	4.67482	4.68637	4.27635	4.2608	4.51492	4.41444	4.45127	4.24916	4.34437	4.80043	4.85805	4.90841	5.1137	4.74514	4.60285	4.71493	4.96437	4.92574	4.69636	4.54419	4.44836	4.69529	4.4807	4.49655	4.52933	4.4599	4.47053	4.29234	4.26569	4.52065	4.85468	4.77714	4.8486	4.76383	4.16846	4.33174
CYCS	-0.160035	8.46635	11.076	0.00116643	0.0175404	Cort	8.5498	8.27937	8.56115	8.80501	8.48985	8.50267	8.3321	8.15692	8.38949	8.39289	8.57286	8.61884	8.22685	8.29085	8.46941	8.42565	8.70423	8.43789	8.41065	8.30278	8.91854	8.76905	8.78949	8.63396	8.37356	8.28602	8.58948	8.75358	8.39278	8.26919	8.50489	8.66948	8.56139	8.22629	8.56189	8.64867	8.70995	8.36987	8.4976	8.34467	8.74159	8.77279	8.92355
OGFOD2	-0.139522	4.02159	11.071	0.00116928	0.0175639	Cort	4.2074	4.01764	4.19138	3.80107	4.11869	3.80182	4.25734	4.31813	4.50654	4.09977	4.34901	4.20078	3.92208	3.57422	3.58389	3.60076	3.74824	3.82132	3.86676	4.05986	4.0774	3.75716	3.89455	3.96823	4.5789	4.36229	4.19747	4.23854	4.30027	4.01905	4.12192	3.86143	4.17403	4.2262	4.07553	3.86697	3.94963	4.23208	4.10858	4.14516	4.25656	3.82815	4.06893
PRDM1	0.703797	7.35345	11.0667	0.00117222	0.0175886	Cort	6.56025	7.36814	6.92458	6.84494	6.73434	7.67043	7.13264	7.02651	7.52892	8.34815	8.00275	7.93439	5.7139	6.83029	6.31736	6.13291	5.81689	6.26685	6.11489	5.97792	6.11074	6.74829	6.3345	6.23621	7.92152	8.46997	8.13691	7.98087	6.48815	7.2273	6.72539	6.76446	5.60032	6.51082	5.99703	5.94152	7.26614	7.95834	7.49821	7.47799	7.13622	7.6813	7.48834
EOGT	0.254369	4.64698	11.0377	0.00118864	0.0177802	Cort	4.19067	4.49822	4.31055	4.14509	4.79685	5.17009	5.06116	4.99884	5.11098	5.61416	5.3854	5.41836	4.07446	4.59153	4.47938	4.46342	4.7348	4.72475	4.70561	4.61334	4.3786	4.67767	4.53134	4.47855	4.20592	4.37348	4.28124	4.38459	4.28274	4.60749	4.36925	4.3317	4.06054	4.37196	4.35123	4.16795	4.55906	4.64526	4.53789	4.51	4.44063	4.74407	4.59431
TAZ	0.130875	4.58579	11.0377	0.00118865	0.0177802	Cort	4.71115	4.83357	4.54849	4.41211	4.62987	4.57086	4.90703	5.09678	4.86311	4.72857	4.57905	4.62577	4.35754	4.48266	4.27545	4.3542	4.38526	4.56112	4.41636	4.54515	4.48617	4.63961	4.47024	4.79009	4.65197	4.64287	4.49241	4.25724	4.68998	4.74205	4.67771	4.44425	4.47431	4.60012	4.53966	4.53993	4.53393	5.06447	4.8715	4.8304	4.91522	4.74615	4.69625
C18orf8	-0.178883	5.5226	11.0372	0.00118893	0.0177802	Cort	5.35784	5.26191	5.29624	5.29559	5.36229	5.36329	5.43063	5.27473	5.43379	5.2466	5.32282	5.37986	5.55305	5.44374	5.43425	5.51636	5.99036	5.82838	5.87647	5.89977	5.37946	5.23212	5.47229	5.33997	5.52782	5.35403	5.49323	5.55491	5.70741	5.59589	5.59586	5.59311	5.46848	5.24983	5.33636	5.35324	5.66791	5.55786	5.62461	5.69226	5.38782	5.3154	5.31545
RASSF1	0.181174	5.16042	11.0338	0.00119094	0.0177907	Cort	5.4455	5.6413	5.37144	5.26877	5.16974	5.2843	5.32806	5.40836	5.43621	5.52498	5.45471	5.37246	4.80335	4.79451	4.72977	4.81848	4.96717	5.31008	5.16602	5.24845	5.27834	5.38338	5.18138	5.41204	5.2059	5.28324	5.02351	5.03968	5.21996	5.20855	5.11854	5.0511	4.96088	5.24055	5.00218	4.96543	5.13017	5.37887	5.20539	5.30631	4.99845	5.057	4.93703
ALAD	0.141431	4.988	11.0163	0.00120122	0.0179244	Cort	4.78056	4.99853	4.9077	4.88748	4.91996	5.02744	5.08014	5.00436	5.22897	5.2327	5.13922	5.09906	4.85124	4.87781	4.80306	4.73165	4.7449	4.87847	4.82178	4.94652	4.72679	4.661	4.65463	4.71419	4.93838	4.99589	4.97697	4.87592	4.74992	4.95327	4.82454	4.84526	4.68719	4.88585	4.77495	4.73055	4.89902	5.0942	5.02005	4.84696	5.02431	5.19465	5.11011
MIR142	-0.400028	2.40676	11.0062	0.00120723	0.0179944	Cort	2.58541	2.48081	2.20516	2.02368	2.90861	2.33587	2.63424	2.51998	2.35961	1.89806	2.0631	1.96482	1.93682	1.6148	1.41214	1.83733	3.58353	3.21915	2.90612	3.60909	3.1869	2.50657	2.82182	2.91868	2.74134	2.29262	2.5474	2.80639	2.51611	1.94406	2.20878	2.13598	2.9429	3.15968	2.55272	2.97647	1.43868	1.49863	1.39697	1.47585	2.38988	2.25886	2.39307
RUFY3	-0.430547	5.39139	10.9947	0.00121455	0.0180836	Cort	5.40075	5.0508	5.16168	5.33456	5.94753	5.49351	5.61957	5.66678	5.34319	5.07236	5.22603	5.32834	5.429	5.0957	5.46364	5.62077	6.46228	6.1557	6.19067	6.16461	5.94995	5.66381	5.81338	5.68828	5.7288	5.28126	5.62686	5.772	5.02489	4.70687	4.99218	5.02031	4.64612	4.24774	4.36989	4.49795	5.68041	5.11046	5.43985	5.39344	5.29953	4.95974	5.14518
TRIM56	-0.18716	5.61734	10.9897	0.00121711	0.0181019	Cort	5.61611	5.47419	5.54093	5.34292	5.52499	5.32523	5.42612	5.63453	5.9577	5.61273	5.80453	5.80193	5.04818	4.79719	4.93784	5.00133	6.23392	6.1453	6.17982	6.3151	5.9073	5.52211	5.71267	5.84072	5.83883	5.45762	5.65299	5.64049	5.57439	5.16837	5.43801	5.41693	5.6861	5.95206	5.71048	5.68238	5.64105	5.71176	5.654	5.8709	5.64387	5.36305	5.49075
OVCA2	-0.220185	1.47747	10.9867	0.00121893	0.018109	Cort	1.63855	1.43346	1.30142	1.05106	1.48867	0.834713	1.55633	1.4184	1.51762	0.53226	1.26576	1.40922	1.47918	1.4155	1.10616	1.69417	1.76814	1.39932	1.7859	1.6612	1.92173	1.14669	1.65438	1.5677	1.71653	1.52984	1.59596	1.53166	1.35738	1.47172	1.87983	1.54461	1.58048	1.60511	1.25884	1.75451	1.59896	1.74342	1.63266	1.45007	1.49231	1.10494	1.35917
NDUFS8	-0.139366	4.97639	10.9827	0.0012213	0.0181244	Cort	5.11516	4.92282	4.96111	4.72314	5.1023	4.74455	5.094	5.27168	5.57199	5.2045	5.32375	5.36822	5.11592	4.80342	4.70361	4.89269	4.80285	4.98187	4.94132	5.01138	5.03437	4.65091	4.91368	5.02316	5.3103	5.06581	5.00333	5.01974	5.04376	4.84173	4.92663	4.70312	5.15551	5.05669	4.93662	4.99926	5.01172	5.21564	5.11301	5.23008	5.26597	4.79732	4.88527
SESTD1	0.571014	3.84086	10.969	0.00123009	0.0182349	Cort	2.49293	3.36454	2.68249	2.79496	4.48189	5.24407	4.80161	4.47207	4.22115	4.93721	4.50745	4.55469	2.92577	3.34217	3.15762	3.13033	2.97253	3.04768	2.8452	2.77413	2.43833	2.74874	2.2773	2.14635	2.07157	2.34412	2.25737	2.28738	3.05712	3.77123	3.4088	3.46726	3.44126	4.13512	3.7095	3.61395	3.52198	3.99701	3.60574	3.39011	3.10974	3.67023	3.37501
SAP30BP	0.102399	5.94671	10.9513	0.0012404	0.0183676	Cort	5.94609	5.97503	5.89292	5.84199	5.87573	5.86014	5.82331	5.85921	5.79661	5.92999	5.76619	5.75555	5.95308	5.96758	5.8569	5.86447	6.09622	6.21922	6.13524	6.23462	5.95292	5.92619	6.00474	5.98233	6.02514	6.12509	5.96756	5.91575	6.06257	6.05087	6.08715	5.91605	5.79028	5.90448	5.77942	5.81111	5.93652	6.18718	5.98876	6.05998	5.82885	5.77859	5.79523
RAD18	0.145618	5.60545	10.9463	0.00124345	0.0183927	Cort	5.41342	5.62711	5.44875	5.56769	5.50464	5.84896	5.61675	5.57397	5.35003	5.59618	5.5401	5.62819	5.59995	5.87896	5.75188	5.74242	5.56229	5.42957	5.31419	5.24256	5.33093	5.61272	5.56375	5.42061	5.3675	5.50759	5.53096	5.66462	5.43474	5.64853	5.54116	5.70635	5.63046	5.71693	5.87259	5.72343	5.74514	5.69407	5.62225	5.58775	5.43228	5.60912	5.52282
CAPN10	-0.117688	4.84231	10.9431	0.00124543	0.0184019	Cort	5.1085	5.02788	4.96926	4.64525	4.89798	4.65319	4.97385	5.10365	5.05026	4.54282	4.59141	4.67815	5.0179	4.85999	4.75037	4.82759	4.81249	4.83733	4.89874	5.09792	4.75649	4.57939	4.73317	4.83831	5.22076	5.11185	4.83009	4.79718	5.21873	4.98832	4.97263	4.78953	4.70173	4.80485	4.59851	4.6102	5.01804	5.22239	5.12705	5.24952	5.0123	4.58777	4.78907
PQLC2	-0.183012	3.70346	10.9338	0.0012511	0.0184657	Cort	3.98413	3.62312	3.70927	3.4187	3.48439	3.11063	3.39157	3.70551	3.98645	3.51031	3.54689	3.68034	3.50453	3.45722	3.23759	3.39828	3.49055	3.63497	3.71478	3.83195	3.33054	3.12111	3.1469	3.45283	3.84656	3.60873	3.67785	3.4291	4.35164	4.16443	4.1343	3.93909	3.55408	3.56859	3.2896	3.26674	3.59351	3.51821	3.66926	3.58829	4.03538	3.64811	3.84512
JMJD8	-0.168304	4.08742	10.9279	0.00125477	0.0184997	Cort	4.55163	4.18735	4.34749	4.0324	4.10654	3.85746	4.0352	4.43032	4.23971	3.7607	3.84416	3.79864	3.8571	3.47739	3.46433	3.53555	4.13561	4.11321	4.25214	4.24656	4.25439	3.98671	4.06828	4.45911	4.64318	4.46472	4.33527	4.10556	4.36281	3.86511	4.15179	4.00582	3.90486	3.72012	3.57806	3.55452	4.19516	4.28604	4.2497	4.47527	4.4187	4.05868	4.09631
APBB1IP	-0.284391	6.25298	10.9254	0.00125664	0.0185024	Cort	6.61926	6.36686	6.51666	6.50697	6.80825	6.57777	6.65714	6.66506	5.98214	5.688	6.01018	5.85219	6.64848	6.57816	6.67936	6.63728	6.01247	5.87993	5.95701	6.03996	5.9455	5.79231	5.8949	5.9104	5.97739	5.58883	5.78335	5.76929	6.62782	6.44396	6.50595	6.58515	6.4128	6.15342	6.26299	6.26025	6.61363	6.41007	6.57123	6.58248	6.58167	6.44298	6.54297
CISH	0.506059	1.26475	10.9232	0.00125768	0.0185024	Cort	0.574975	1.93091	1.16618	1.05106	-0.343894	-0.0952896	-0.342994	-0.0319497	-0.81123	-0.171212	0.0228529	-0.769577	1.04359	1.54006	1.05189	1.29951	1.54353	2.56702	2.1892	2.05651	1.61751	2.31533	2.05827	2.23135	0.290717	1.01086	0.806244	-0.441201	1.96173	2.10992	1.82855	1.93541	1.31537	2.14159	1.68231	1.39668	-0.565263	0.816634	0.300295	0.0345057	0.0576206	0.650388	0.406069
ESCO1	0.1188	5.60612	10.9003	0.00127197	0.0186924	Cort	5.66348	5.73373	5.76185	5.9463	5.23097	5.53365	5.38026	5.09678	5.0376	5.46522	5.18277	5.29853	5.54397	5.6631	5.66642	5.65016	5.7897	5.71182	5.71259	5.51907	5.7211	5.90889	5.74703	5.47343	5.48354	5.67431	5.64231	5.75894	5.48213	5.73995	5.63245	5.82527	5.43337	5.49471	5.55545	5.69619	5.84445	5.73292	5.63774	5.5629	5.49464	5.82569	5.74977
FAM127A	0.290949	4.33165	10.8914	0.0012776	0.0187547	Cort	4.47166	4.68651	4.48265	4.08487	4.50719	4.54952	4.68572	4.84232	4.32211	4.29252	4.03276	4.02046	2.98422	3.089	3.04266	2.8455	4.59801	4.86099	4.87115	4.93716	4.81413	5.04012	4.89478	5.09737	4.37485	4.52286	4.25223	4.25103	4.40125	4.66639	4.43359	4.16861	4.16275	4.42839	4.12189	4.09056	3.82548	4.42899	4.07448	4.2042	4.59583	4.57023	4.49641
LRCH1	-0.185674	6.617	10.8854	0.00128142	0.0187904	Cort	6.41005	6.27317	6.41642	6.47181	6.4415	6.3001	6.44438	6.41082	6.33	6.19373	6.29686	6.32983	6.55185	6.37066	6.49945	6.54304	6.67531	6.53565	6.64687	6.6269	6.40427	6.25341	6.34279	6.3685	6.09656	6.08176	6.14772	6.27849	6.80699	6.5921	6.70539	6.80317	6.664	6.59082	6.66988	6.74799	6.39233	6.25566	6.38793	6.39193	6.40924	6.28023	6.50334
DIMT1	-0.102811	5.63372	10.8589	0.00129828	0.0190104	Cort	5.66424	5.42298	5.63485	5.7359	5.66292	5.64059	5.66291	5.46881	5.4538	5.53181	5.68487	5.69327	5.56746	5.55653	5.68971	5.71922	5.74259	5.47307	5.45157	5.32381	5.8272	5.79791	5.82748	5.74399	5.58176	5.49455	5.66313	5.73746	5.63784	5.55931	5.82736	5.804	5.88352	5.57132	5.79972	5.8793	5.65124	5.39223	5.42963	5.35053	5.70483	5.63522	5.86909
DENND6A	0.207714	4.78591	10.8574	0.00129922	0.0190104	Cort	4.58881	4.92682	4.67676	4.81317	4.13928	4.64171	4.29597	4.28073	4.78441	4.99872	5.01851	5.01737	4.53421	4.89123	4.89994	4.8286	4.59662	4.51838	4.40771	4.44891	4.47246	4.77278	4.52316	4.36087	4.62765	4.89762	4.83254	4.83812	4.32676	4.55691	4.47725	4.55979	4.39391	4.68047	4.62428	4.56574	5.16118	5.14085	5.0742	5.0014	4.44447	4.71775	4.78907
ISG15	-0.79624	6.56462	10.8434	0.00130874	0.0191139	Cort	5.9711	4.79469	5.71375	5.6145	5.73852	4.3664	5.05867	5.3056	5.01838	4.07298	4.52206	4.77434	6.94092	6.10788	6.74068	6.7053	8.1343	7.77583	8.07229	8.12356	8.23894	7.13571	7.69224	7.87196	6.59036	6.13901	6.3216	6.28116	7.08796	6.21692	6.78797	6.81351	6.2296	5.30225	5.92852	5.8518	6.57506	5.98029	6.24963	6.39221	5.69574	4.95884	5.44432
TBC1D14	0.217319	5.35692	10.8421	0.00130911	0.0191139	Cort	5.39984	5.67927	5.41285	5.42334	5.65102	5.83516	5.73183	5.73805	5.19894	5.37952	5.29096	5.09007	5.26334	5.32448	5.22518	5.28171	4.81609	4.82636	4.73159	4.66213	5.11684	5.17223	5.12964	5.1074	5.06728	5.07193	4.97771	5.04597	5.30697	5.59005	5.3664	5.30971	5.25065	5.54778	5.335	5.35324	5.06073	5.22687	5.03715	5.06648	5.30446	5.44491	5.44128
NAB1	0.216638	5.42168	10.8353	0.00131349	0.0191473	Cort	5.38979	5.63544	5.51611	5.60873	4.89294	5.42066	5.00441	4.93768	5.3067	5.8636	5.54249	5.6273	4.93234	5.05304	5.12426	5.02616	5.80849	5.8133	5.77876	5.55555	5.43845	5.67658	5.49756	5.28469	5.05323	5.41731	5.32462	5.40786	5.50852	5.70364	5.60921	5.76257	5.00575	5.25976	5.18872	5.22665	5.83151	5.90401	5.79885	5.56941	5.58428	5.83012	5.71801
DMWD	-0.16705	5.60276	10.8342	0.00131423	0.0191473	Cort	5.99869	5.70978	5.78319	5.51068	5.68176	5.36765	5.79162	5.89083	5.7194	5.28032	5.55833	5.4448	5.70849	5.58831	5.58278	5.62135	5.88754	5.90195	5.88495	6.12988	5.92401	5.70287	5.83924	6.04204	6.0141	5.7531	5.67593	5.64759	6.04672	5.68568	5.82628	5.73333	5.80331	5.79558	5.58542	5.63797	5.24367	5.42574	5.35604	5.47986	6.02302	5.5459	5.74977
PSMD7	-0.0802093	7.24653	10.8317	0.00131584	0.0191503	Cort	7.32328	7.20638	7.37004	7.33194	7.23603	7.21394	7.15616	7.09189	7.03472	6.94978	6.93744	6.98383	7.2102	7.20847	7.20164	7.168	7.21004	7.18333	7.20551	7.18523	7.35175	7.2295	7.39631	7.31763	7.25308	7.1614	7.25377	7.26125	7.36502	7.29275	7.31231	7.39609	7.17272	7.08125	7.17587	7.12824	7.37226	7.32921	7.40923	7.35762	7.36843	7.32485	7.37314
MECP2	0.101665	5.83325	10.8203	0.00132331	0.0192383	Cort	5.84214	6.03483	5.96735	5.84542	5.65817	5.65208	5.67923	5.73363	5.80785	5.90392	5.83929	5.86279	5.61332	5.65722	5.66416	5.61552	5.82047	5.93622	5.81985	5.89117	5.75715	5.91358	5.86068	5.85269	5.86886	5.81509	5.8118	5.66986	5.87751	5.89811	5.89176	5.75981	5.61458	5.77	5.58028	5.66422	5.84133	6.04769	5.90316	5.91946	5.86602	5.97137	5.93449
CAMK2G	-0.157068	4.57999	10.8099	0.00133008	0.0193161	Cort	4.64438	4.52697	4.41467	4.39075	4.84151	4.37682	4.75411	4.84334	4.91713	4.7715	4.87797	4.81234	4.74327	4.50029	4.54469	4.67334	4.98858	4.96013	4.88278	5.18309	4.79002	4.62937	4.71413	4.84657	4.61871	4.28534	4.53719	4.45512	4.65405	4.39087	4.41488	4.31864	4.46384	4.39788	4.39875	4.2914	4.58056	4.71708	4.64863	4.6656	4.74426	4.54889	4.38346
TMEM186	0.116085	3.60453	10.8065	0.00133235	0.0193284	Cort	3.49136	3.62312	3.56439	3.53762	3.67742	3.74664	3.62748	3.75871	3.52422	3.66735	3.45516	3.57376	3.55361	3.59282	3.30642	3.27348	3.72291	3.98274	3.83946	3.95247	4.01449	3.9098	3.81934	3.99818	3.51166	3.66651	3.57616	3.54776	3.58937	3.68621	3.6931	3.39797	3.79853	3.85537	3.78496	3.77883	3.37962	3.6597	3.49256	3.68357	3.55267	3.61655	3.50911
ZNF106	-0.100046	7.35293	10.7895	0.00134356	0.0194568	Cort	7.20371	7.115	7.21149	7.28912	7.31168	7.22095	7.2475	7.21021	7.29879	7.38124	7.39941	7.40577	7.26777	7.12818	7.24552	7.26246	7.31271	7.19694	7.16136	7.1602	7.37109	7.20499	7.29345	7.24694	7.35154	7.26005	7.35675	7.47219	7.28507	7.18067	7.30998	7.32344	7.14862	7.15986	7.20642	7.19277	7.31489	7.19425	7.14684	7.24654	7.40103	7.45784	7.40281
EIF3J-AS1	0.20703	2.61249	10.7888	0.00134408	0.0194568	Cort	2.55633	2.40481	2.39052	2.61329	2.30122	2.60771	2.70824	2.20561	2.26134	2.59271	2.79291	2.66407	2.13687	2.37183	2.10913	2.22821	3.22791	3.22827	2.98797	3.2377	2.44395	2.7902	2.76745	2.42021	2.62999	2.5555	2.69845	2.67812	2.57877	2.71865	2.60901	2.61043	2.23806	2.63564	2.51008	2.57132	2.45184	2.7682	2.61604	2.4828	2.48232	2.68118	2.44267
ZNF740	0.104769	5.96031	10.7727	0.00135482	0.0195915	Cort	6.06358	6.19104	6.0669	6.09317	5.89805	5.95998	5.84373	5.87737	5.90404	6.16279	5.95803	6.04605	5.75592	5.7573	5.74719	5.76683	5.97112	6.09258	6.05165	6.04964	6.13094	6.16831	6.14965	6.11407	5.97081	6.15496	6.05661	6.03342	5.9284	6.04448	6.08715	5.98914	5.8791	5.96729	5.96669	5.97591	6.03012	6.13092	6.08814	5.97476	5.70376	5.88791	5.7663
ANGPTL2	-0.917847	0.402129	10.7696	0.00135698	0.0195994	Cort	2.41225	1.71837	2.06519	1.85461	0.497899	-0.174237	0.132149	0.190868	1.26575	0.0812736	0.774212	0.58452	0.738664	0.271584	0.507509	-0.0407814	-0.303123	-1.02425	-0.129751	0.197374	2.01543	1.28073	1.60701	1.2968	-0.850432	-1.79545	-1.46822	-0.523919	0.18125	-1.28645	-0.800035	-1.05992	1.1555	1.13586	0.939895	1.08006	-1.28486	-0.521096	-1.46938	-0.523372	0.209584	-0.367472	-0.170291
TRIM3	0.234335	2.6869	10.7675	0.00135826	0.0195994	Cort	2.90547	3.36925	2.97731	2.67642	2.59253	2.29249	2.33779	2.8286	2.4129	2.48427	2.32982	2.33915	2.94797	3.09772	2.61499	3.00389	2.83273	3.24634	3.03687	3.06512	3.13217	3.1659	3.17966	3.11786	2.77394	2.86498	2.19267	2.55255	2.99242	3.12619	2.95025	2.85238	2.5662	2.63564	2.34738	2.3445	2.03243	2.60798	2.35937	2.27822	2.66873	2.51507	2.67315
NDUFS3	-0.0939934	5.81968	10.7372	0.00137878	0.0198743	Cort	5.94172	5.84024	5.85787	5.76316	5.65758	5.60852	5.77146	5.7214	6.04626	5.94711	5.95803	5.88896	5.8419	5.69503	5.60415	5.75521	5.47775	5.4915	5.63848	5.65849	5.9022	5.68978	5.84217	5.95586	5.97476	5.86177	5.93863	5.84334	5.96734	5.76659	5.85004	5.79662	5.96787	5.79656	5.89624	5.83254	5.90364	5.91145	6.02134	5.95312	6.07713	5.9062	5.85714
PLSCR1	-0.556556	4.60315	10.7291	0.00138489	0.0199412	Cort	3.73868	3.55029	3.58044	3.86828	3.75951	3.0468	3.15057	3.20593	4.30106	4.06045	4.16065	4.10708	4.9221	4.40756	4.89764	4.83162	5.87438	5.46087	5.72457	5.62844	4.66909	4.03753	4.39553	4.27227	4.27731	3.65228	4.04369	4.18258	5.01784	4.64176	4.86963	5.11511	4.50653	3.65066	4.27121	4.26012	3.85047	3.30594	3.64716	3.79359	3.8627	3.44748	3.70732
RBM12B	-0.101474	5.87908	10.7256	0.00138675	0.0199463	Cort	5.70309	5.61178	5.82045	5.841	5.74693	5.77471	5.70551	5.63037	6.05205	6.09169	6.03133	6.10973	5.58704	5.57173	5.68971	5.70666	6.20586	6.0813	6.17218	6.06738	5.99138	5.70883	5.80703	5.70324	5.85511	5.76022	5.91607	5.95541	5.74632	5.79834	5.70296	5.91233	5.96462	6.0676	5.95702	6.05577	5.94276	5.79055	5.86696	5.76115	5.73018	5.83306	5.95653
EPSTI1	-0.579409	5.45311	10.7243	0.00138819	0.0199463	Cort	5.15613	4.42202	5.0159	4.94079	5.19372	4.26157	4.56557	4.7258	4.54584	3.98729	4.1792	4.29325	6.1853	5.7993	6.16878	6.12718	7.23265	6.99419	7.10075	7.04897	6.3115	5.91405	6.15995	6.17286	4.96774	4.33836	4.72753	4.97055	5.91935	5.37941	5.66448	5.74941	4.12837	3.46204	4.00393	4.03293	5.36198	4.72026	5.187	5.06223	5.12093	4.66253	4.97545
KCNN4	-0.393691	6.06541	10.7176	0.00139273	0.0199905	Cort	6.63635	6.12849	6.31963	6.27717	6.37216	5.94897	6.33974	6.57369	5.5424	4.32956	4.93487	5.08231	6.36239	5.86839	6.03461	6.06564	7.11127	7.05292	7.09248	7.28555	6.81915	6.53681	6.7375	6.94286	6.25146	5.9496	6.00608	5.83818	6.48048	6.04874	6.25516	6.1751	6.00036	5.66717	5.79923	5.88414	5.15832	5.1153	5.13898	5.42246	6.51788	5.82667	6.20987
MCM3	0.225981	7.81341	10.7145	0.00139439	0.0199931	Cort	7.52483	7.8524	7.61162	7.52117	7.52473	7.75775	7.60852	7.63056	8.27081	8.49753	8.26	8.1703	7.41928	7.64169	7.34985	7.32704	7.42945	7.72047	7.59528	7.61264	7.7053	7.70559	7.69699	7.77678	7.68191	7.82197	7.6775	7.60311	7.46987	7.77125	7.58601	7.52274	7.72649	7.93631	7.78575	7.67495	7.928	8.21564	8.07921	8.08304	7.46772	7.65339	7.37214
MRPL43	-0.115615	4.84769	10.7034	0.00140207	0.020082	Cort	4.98902	4.80863	4.87555	4.81518	5.00094	4.73107	4.94624	5.06017	4.80075	4.47832	4.86912	4.685	4.78394	4.62707	4.69921	4.71757	4.8422	4.87751	4.97265	4.92563	4.97244	4.81558	4.9289	5.03043	5.11498	5.00551	5.01921	4.92839	4.92669	4.71655	4.79923	4.82428	4.65765	4.70144	4.64304	4.54146	4.74761	4.81952	4.7746	4.8001	4.99671	4.66363	4.95102
ZNF787	-0.134699	4.89258	10.7005	0.00140409	0.0200897	Cort	5.1218	4.92442	5.11409	4.7848	4.8436	4.64027	4.86578	5.10537	4.93659	4.30143	4.71944	4.72705	4.65719	4.61195	4.55546	4.6254	4.69628	4.72582	4.82271	4.90764	5.18312	5.13167	5.20658	5.30934	5.21706	4.96167	4.91121	4.80673	5.1744	4.9478	4.91643	4.92254	5.05451	4.90043	4.97979	4.97453	4.72655	4.89747	4.86673	4.98951	5.00193	4.52965	4.9435
ATP2B1	-0.245954	7.23445	10.6936	0.00140906	0.0201396	Cort	7.32196	7.12496	7.31449	7.4212	7.12686	6.97705	6.89286	6.80942	6.90357	6.61788	6.86418	6.96604	7.25001	7.12178	7.32518	7.33221	7.91841	7.60907	7.59787	7.57324	7.44627	7.32816	7.34811	7.26133	7.36531	7.4094	7.51002	7.59257	7.28228	7.12583	7.31231	7.4177	7.64648	7.32739	7.59422	7.70737	6.9794	6.6222	6.85909	6.7687	7.32887	7.18392	7.35382
ADAM9	-0.164765	5.98791	10.6902	0.00141128	0.0201501	Cort	6.04159	5.69718	5.9785	6.07362	6.0201	6.01773	5.95341	5.8526	5.55579	5.56028	5.55122	5.61212	6.02879	5.98451	6.11057	6.1584	6.31582	6.00329	6.09732	5.97944	6.03864	5.94421	5.93314	5.90214	5.76777	5.66421	5.77658	5.88652	6.13147	5.951	6.11327	6.16628	5.86773	5.704	5.83133	5.94326	5.89637	5.70107	5.75776	5.79824	5.76791	5.77707	5.80771
SYMPK	-0.0945857	7.24087	10.6865	0.00141382	0.0201652	Cort	7.43912	7.31265	7.26239	7.0853	7.17274	6.92474	7.16585	7.39325	7.45502	7.0342	7.18493	7.12765	7.28984	7.08939	7.01764	7.00248	7.42984	7.4337	7.43989	7.693	7.34369	7.17087	7.3041	7.50758	7.60487	7.39588	7.37621	7.26299	7.43072	7.28138	7.27089	7.12117	7.3976	7.42957	7.2164	7.24422	7.14475	7.31332	7.19698	7.36353	7.48846	7.11198	7.15891
NCDN	-0.155092	6.0644	10.6832	0.00141613	0.0201769	Cort	6.45671	6.3344	6.44689	6.20903	6.09842	5.77208	6.11495	6.25176	6.29494	5.83445	6.00615	5.9912	5.97936	5.84228	5.84298	5.88109	6.13466	6.19771	6.27969	6.41999	6.6057	6.27949	6.49229	6.65819	6.14915	5.91766	5.8213	5.82362	6.3298	6.06357	6.18469	5.97909	6.13466	6.02955	5.91678	5.88233	5.93402	6.01006	6.07544	6.23909	6.48691	6.1793	6.27079
HIP1	0.503233	3.79388	10.6707	0.00142539	0.0202875	Cort	3.89787	4.45454	4.26384	4.17974	4.07483	4.29858	4.15522	4.09152	2.61402	3.28464	3.04744	2.82761	2.76836	3.14892	2.95962	3.10724	3.5025	4.0006	3.7504	3.82068	3.1768	3.81656	3.5256	3.58251	2.47503	3.44148	2.83842	2.57756	3.87491	4.35826	4.09686	3.83283	3.79436	4.33621	3.97983	4.154	3.88025	4.47492	4.2558	4.33322	2.75361	3.28777	3.09765
IFT88	-0.203115	3.18049	10.6639	0.00142979	0.0203088	Cort	3.10836	2.88458	3.18515	3.21508	3.42134	3.28307	3.23546	3.2684	3.34732	3.14915	3.28671	3.27131	2.94797	2.87593	3.17295	3.28234	2.9811	2.5574	3.01426	2.56318	2.83516	2.43518	2.86562	2.74004	3.20597	3.23054	3.29245	3.33248	2.98086	2.8219	3.02048	2.96687	3.07597	3.08185	3.16688	3.30331	3.26213	3.12894	3.18778	3.19693	3.32197	3.3133	3.50911
DENND4A	-0.188433	7.32428	10.6618	0.00143127	0.0203088	Cort	7.18311	6.94293	7.16687	7.32791	7.09252	6.99351	7.10733	6.91766	6.90851	6.82781	6.96205	7.05655	7.41281	7.15799	7.32875	7.42448	8.20415	7.89327	8.04655	7.9	7.54907	7.39804	7.47712	7.36985	7.04426	7.01457	7.17898	7.26857	7.38173	7.27575	7.39927	7.50637	7.51407	7.32587	7.59691	7.65316	7.51475	7.08949	7.36012	7.30884	7.11733	7.16729	7.26268
TP53BP2	0.412341	5.42525	10.6624	0.00143138	0.0203088	Cort	5.80862	6.25769	6.07604	5.97259	4.92984	5.66205	5.27534	5.2671	5.43218	5.58747	5.38273	5.5563	4.60693	5.26319	4.72891	4.75836	5.78298	6.29931	6.12095	5.99004	5.15595	6.11138	5.72143	5.59468	4.78788	5.26866	4.93118	4.99396	4.86202	5.45267	5.19223	5.14185	4.37728	4.77943	4.67663	4.52142	5.35014	5.64247	5.42639	5.42797	5.25873	5.80534	5.47966
IDH1	-0.170845	6.43352	10.6541	0.00143673	0.0203464	Cort	6.39279	6.25068	6.41493	6.49138	6.35319	6.27478	6.29771	6.2066	5.94419	5.87558	5.99805	5.98843	6.60404	6.505	6.67218	6.6553	6.47788	6.32257	6.38038	6.31189	6.31111	6.09244	6.23783	6.18416	6.38903	6.16645	6.31138	6.42867	6.28293	6.25542	6.23848	6.38169	6.51295	6.27241	6.44251	6.4524	6.76166	6.48648	6.62616	6.62487	6.61211	6.64196	6.61978
SPIB	-0.551543	5.07732	10.6544	0.00143703	0.0203464	Cort	5.58164	4.93876	5.19217	5.18442	5.35351	4.66599	5.06861	5.40975	4.98468	3.88674	4.53812	4.58244	5.94114	5.4346	5.69503	5.72844	3.85701	3.41561	3.79467	3.94833	5.13	4.77485	4.99217	5.14623	5.263	4.68142	5.01345	5.01609	5.69199	5.28571	5.37908	5.40814	5.75745	5.38364	5.44158	5.51865	3.6352	2.97055	3.48427	3.61367	5.23899	4.48166	4.74649
FDFT1	-0.210371	8.71037	10.6507	0.00143919	0.0203557	Cort	8.72561	8.45844	8.5644	8.5921	8.53019	8.39847	8.52344	8.57039	8.77267	8.46213	8.56808	8.63163	8.8885	8.62507	8.72671	8.76829	8.21315	8.24127	8.32351	8.297	8.50971	8.19355	8.39863	8.49171	8.64432	8.33918	8.50878	8.5241	8.62438	8.41403	8.47949	8.5455	9.23246	9.10056	9.21109	9.17013	8.64989	8.49718	8.6381	8.68436	8.93778	8.8135	8.78799
ZHX3	0.279118	4.58081	10.6475	0.00144143	0.0203662	Cort	4.32895	4.95295	4.54395	4.30203	4.13587	4.54491	4.43064	4.60148	4.7602	5.12146	4.89802	4.91777	4.59056	4.61195	4.46284	4.45822	3.74069	3.46532	3.42266	3.56655	4.29699	4.27509	4.21206	4.15266	4.66398	4.8324	4.66469	4.75724	4.51977	4.5877	4.41052	4.38997	4.43064	4.8412	4.77595	4.58518	4.19933	4.51455	4.33627	4.3692	4.49958	4.88318	4.59019
AICDA	-0.830288	6.96257	10.6302	0.00145439	0.020528	Cort	7.50931	6.6258	7.3321	7.53933	7.17065	6.07272	6.71688	6.71443	7.85482	6.76707	7.5913	7.76449	6.57253	5.80419	6.42695	6.5307	3.4261	2.95914	3.16849	3.18244	4.22036	3.35461	3.68727	3.82363	5.21483	4.48091	5.18447	5.20129	7.40245	6.74574	7.1877	7.43855	6.39604	5.5414	6.1857	6.27091	6.35788	5.17449	5.91477	5.84681	8.15087	7.70105	8.12397
SBDSP1	0.170193	4.88841	10.6265	0.00145651	0.0205364	Cort	4.8246	5.08701	4.98341	5.07487	4.94844	5.21532	4.94444	4.87882	4.63263	4.94972	4.97906	4.95221	4.67615	5.03122	4.90913	4.88883	4.90209	5.05717	4.92669	4.81075	5.11596	5.30044	5.24963	5.00517	4.6243	5.00871	4.83824	4.97526	4.86202	5.0728	4.97754	4.97701	4.564	4.30504	4.59738	4.4805	4.96017	5.03241	4.89357	4.91529	4.79521	4.99348	4.99116
HIAT1	-0.112314	6.75878	10.6138	0.00146573	0.0206451	Cort	6.75239	6.67325	6.8128	6.88939	6.61139	6.65652	6.53059	6.46785	6.50584	6.42725	6.56323	6.5912	6.64112	6.61832	6.7366	6.68261	7.11492	6.96993	6.9711	6.99085	6.93758	6.90063	6.93559	6.83722	6.8752	6.82641	6.93647	6.96376	6.72841	6.68185	6.75973	6.78224	6.59436	6.38718	6.62397	6.62193	6.93294	6.79357	6.87086	6.85084	6.67303	6.66803	6.78454
LINC00341	0.255424	5.45488	10.6034	0.00147337	0.0207166	Cort	5.23575	5.63251	5.41584	5.26438	5.43487	5.55216	5.45232	5.40489	5.39211	5.58602	5.38806	5.4767	5.34088	5.60113	5.41557	5.38198	5.96735	6.1549	5.97427	6.16639	5.49308	5.61445	5.56906	5.56178	5.31516	5.54494	5.38323	5.40577	4.86124	5.18551	5.15456	4.89514	5.57137	6.04686	5.76085	5.77512	5.40117	5.59704	5.53418	5.41969	5.14706	5.40324	5.15172
TADA3	0.131705	5.85666	10.6009	0.00147508	0.0207166	Cort	5.7757	5.9255	5.83167	5.66707	5.74469	5.81359	5.80756	5.93676	5.93169	6.08551	5.91009	5.80114	5.88712	5.89071	5.78095	5.77313	5.87265	5.99129	6.00531	6.02482	5.76841	5.66213	5.69901	5.82599	5.92618	5.92782	5.76934	5.68893	5.73562	5.88672	5.68445	5.67594	5.81776	5.99388	5.79134	5.80156	5.83509	6.05568	5.83677	5.99422	5.98578	5.99786	5.82535
PRPSAP1	0.161834	4.86708	10.6005	0.00147539	0.0207166	Cort	4.74592	4.88383	4.63895	4.643	4.99625	4.90557	5.02244	4.99423	4.99345	5.15721	5.12971	5.1029	4.8976	5.05005	4.8876	4.86543	4.78216	4.85805	4.93445	4.83671	4.70586	4.86298	4.8292	4.76655	4.79782	4.94342	4.80866	4.84432	4.56206	4.72723	4.64597	4.47822	4.30144	4.57079	4.49663	4.54146	5.09922	5.26803	5.31575	5.14157	4.97655	5.04095	4.94673
PPAN	-0.253109	2.72628	10.5592	0.00150592	0.0211233	Cort	3.25033	3.00453	2.91118	2.938	2.67945	2.39859	2.62977	3.01506	2.72353	1.95334	2.55483	2.73832	2.59634	2.25725	2.41024	2.40088	2.43754	2.50332	2.60693	2.78345	2.93845	2.51153	2.90812	2.99899	2.88257	2.35921	2.44428	2.39261	3.01242	2.59817	2.7897	2.44852	3.35612	3.24213	3.20004	3.17501	2.34032	2.53278	2.52606	2.62017	3.25075	2.65922	2.58201
AMY2B	0.302718	3.02269	10.5537	0.00151005	0.0211594	Cort	3.16726	3.42463	2.86534	3.0341	3.10979	3.05979	3.12537	3.18016	2.81545	3.35133	2.79291	3.03466	2.66941	3.0204	2.77765	2.88094	2.62421	2.87646	2.55864	2.51926	2.3086	2.321	2.4825	2.37111	3.18491	3.30779	2.98083	3.2415	2.83126	3.17693	2.99745	3.00465	3.35045	3.67419	3.42836	3.47661	2.72325	2.94901	2.58149	2.6355	2.2797	2.89169	2.58753
TBL1XR1	-0.239532	7.07052	10.5456	0.00151628	0.0212249	Cort	6.8221	6.55156	6.78864	7.00106	7.33325	7.13249	7.09135	6.94542	6.96452	7.04059	7.13513	7.25642	6.94345	6.82549	7.08337	7.17753	6.47029	5.97873	5.99875	5.90937	6.69631	6.29289	6.31304	6.24703	6.78885	6.60655	6.93875	7.16159	6.80043	6.72165	6.87427	7.06192	6.91437	6.92176	7.04883	7.20876	7.27226	6.81654	6.98887	6.91469	7.0476	7.07846	7.24137
STRN4	-0.127607	6.03815	10.5392	0.00152094	0.0212681	Cort	6.191	6.05289	6.03555	5.89129	6.02978	5.80847	6.13403	6.27933	6.09497	5.75695	5.7331	5.73838	5.99232	5.74441	5.67632	5.78357	5.95218	6.01432	6.08575	6.29081	6.19742	6.01193	6.13003	6.31784	6.4353	6.29697	6.18721	6.08361	6.15543	5.88625	5.96532	5.77969	5.85277	5.82167	5.66801	5.64938	6.10584	6.19597	6.16727	6.32376	6.18957	5.81431	5.94259
UBL7-AS1	0.287442	3.38827	10.5307	0.00152739	0.0213363	Cort	2.91823	3.10683	3.05082	2.96353	3.45184	3.74396	3.53003	3.71227	3.87456	4.02002	4.09269	3.79864	3.73901	3.96074	3.73102	3.64494	3.00231	3.17894	3.02399	3.16472	2.77391	3.00264	2.85116	2.8215	3.08776	3.38112	3.32765	3.1444	2.88803	3.24688	3.17902	2.9953	3.51407	3.76663	3.56192	3.72054	3.72094	3.84986	3.69102	3.72895	3.16966	3.41115	3.25518
FAM206A	-0.147147	4.27759	10.5273	0.00152998	0.0213483	Cort	4.32895	4.03702	4.23146	4.41476	4.24913	4.15257	4.15054	4.13073	3.79901	3.74512	4.07959	4.14728	4.34922	4.28831	4.42811	4.4159	4.70147	4.51714	4.55597	4.39067	4.65217	4.661	4.71971	4.63233	4.04994	4.14139	4.1796	4.2909	4.32904	4.27774	4.43787	4.50153	4.31606	3.9773	4.21628	4.2914	4.35962	4.04008	4.09503	4.14382	4.46475	4.31891	4.61609
MKL1	0.19198	6.3278	10.5254	0.0015314	0.0213483	Cort	6.37439	6.74617	6.39087	6.17859	6.39944	6.51271	6.54372	6.71975	6.72744	6.76514	6.65959	6.53786	6.45701	6.53069	6.35258	6.4399	6.39291	6.54724	6.5029	6.6126	6.18697	6.26412	6.21403	6.42798	6.43211	6.29501	6.17083	6.07045	6.32381	6.47882	6.1736	6.1078	6.3957	6.80818	6.38172	6.37463	6.3194	6.7316	6.53006	6.58741	6.44413	6.41802	6.38264
TMSB10	0.315555	9.0368	10.5143	0.00154043	0.0213967	Cort	8.8089	9.11298	8.94985	8.90424	8.52368	8.96223	8.66556	8.63205	7.95155	8.37929	8.13017	8.12305	9.32393	9.65744	9.43018	9.36933	9.65981	10.0063	9.86363	9.79833	9.50017	9.92384	9.63529	9.62514	8.78959	8.92738	8.84428	8.77516	8.63346	8.91485	8.7075	8.71595	9.24024	9.41734	9.28895	9.24129	8.6173	8.88263	8.68354	8.70159	8.42565	8.69472	8.47307
INTS7	0.122371	6.41257	10.5132	0.00154069	0.0213967	Cort	6.23705	6.43053	6.34203	6.41411	6.21211	6.43505	6.34555	6.19539	6.48111	6.75384	6.61373	6.75421	6.05758	6.21253	6.09086	6.20108	6.29663	6.39321	6.30053	6.17349	6.43921	6.45087	6.39578	6.33715	6.24965	6.43012	6.36516	6.40685	6.18531	6.41287	6.32967	6.38259	6.29304	6.47626	6.35353	6.39341	6.77197	6.84184	6.82669	6.71694	6.32263	6.57551	6.4727
TMCO6	0.146235	3.50044	10.5126	0.0015412	0.0213967	Cort	3.65274	3.64854	3.45065	3.48065	3.08877	3.3087	3.58652	3.68046	3.59798	3.77611	3.56894	3.57744	3.34641	3.52769	3.23028	3.21298	3.66824	3.86681	3.79277	3.90631	3.26846	3.42999	3.45089	3.55713	3.56852	3.52418	3.50004	3.50668	3.31121	3.45906	3.37643	3.45025	3.60735	3.79617	3.66916	3.54233	3.40875	3.72661	3.74751	3.72358	3.54555	3.54411	3.5062
PDS5A	0.0973667	8.0473	10.5102	0.00154302	0.0213967	Cort	7.78236	7.90141	7.88343	7.97876	7.95594	8.20586	7.9917	7.8609	7.97028	8.2104	8.17565	8.22297	7.97746	8.11239	8.13114	8.15409	7.76371	7.72665	7.6866	7.55142	7.85182	8.01358	7.91666	7.82942	7.99239	8.04083	8.08326	8.16253	7.81784	7.939	7.9175	7.94875	7.90038	7.95728	8.00087	8.01243	8.04155	7.88842	7.95999	7.9293	7.9367	8.19713	8.14964
EIF4E3	0.754866	2.40794	10.5088	0.00154443	0.0213967	Cort	3.03763	3.73323	3.04826	3.20288	2.85152	3.85994	3.12219	2.97065	2.76511	3.62257	3.00185	2.88817	3.43289	3.77768	3.68541	3.55762	1.50839	1.69961	1.52763	1.43163	2.3983	2.74452	2.34074	2.20824	1.07178	1.9969	1.8814	1.66834	2.72445	3.87667	3.24895	3.30639	0.820291	1.65755	1.32593	1.43673	1.94894	2.64862	2.03563	1.81579	2.20932	3.13704	2.84901
CLIC5	0.892815	0.733078	10.506	0.0015464	0.0213967	Cort	-0.210791	1.45135	0.688826	0.551881	-0.199016	0.617544	-0.308245	-0.975799	-0.93894	2.04101	0.288869	0.142646	-1.50226	-0.764608	-1.85085	-1.19769	0.480369	0.872254	0.528809	0.668777	0.457911	0.630184	0.117509	0.230447	0.335089	0.905106	0.908964	0.499479	1.67672	2.6619	1.60298	1.95484	-1.83759	-0.148341	-0.809917	-0.907962	0.592147	1.73506	1.00357	0.16703	-0.0533793	1.20534	0.0696264
MTMR2	-0.106346	6.03844	10.5057	0.00154647	0.0213967	Cort	6.00349	5.89927	5.98822	6.17157	5.84681	5.98631	5.88982	5.69036	6.10157	6.09783	6.29214	6.21514	6.06901	6.01089	6.12707	6.07841	6.23123	6.06314	6.05364	6.00355	5.98801	5.96473	5.96268	5.86049	5.99564	6.00744	6.09898	6.15182	5.9415	5.81995	6.00532	6.03664	6.05411	5.86367	6.00728	6.08547	6.21399	5.96428	6.05075	6.01379	5.97477	5.99479	6.09289
ZNF653	-0.165624	2.79287	10.5044	0.00154749	0.0213967	Cort	2.91823	2.97392	2.75026	2.41073	2.64146	2.69359	2.6564	2.71654	3.04376	2.73095	2.67006	2.55623	2.84133	2.53039	2.2699	2.56962	3.05197	2.81724	2.99459	3.17183	3.04598	2.71899	2.93303	3.05188	3.02142	2.99954	2.80551	2.52709	2.98376	2.78558	2.87642	2.77797	2.75399	2.64865	2.65193	2.64725	2.82042	2.94901	3.18267	2.90275	3.12257	2.78623	2.87635
ADAT3	-0.262108	1.9094	10.4986	0.0015519	0.0214359	Cort	2.18197	1.73307	2.115	1.79083	2.35502	1.46233	2.09979	2.50449	1.84293	1.16796	1.83256	1.59509	1.47918	1.4522	1.4462	1.34533	2.04651	2.06126	2.52247	2.70719	2.33912	2.05454	2.2773	2.58359	2.50932	2.1667	2.08708	1.96225	2.15918	1.8766	1.69176	1.96446	2.39501	2.43492	2.17613	2.05822	1.25836	1.43809	1.63266	1.45871	2.5692	1.65924	2.2748
[truncated: 414 more rows]
[truncated: 77 more columns]

## Sheet: DEGs_with_loop
EFCAB4B
PRDX6
CCDC113
LRRN2
PARVG
RBM26
SLC2A5
SPON2
ZNF143
TMEM217
CASP6
INIP
ADCK3
CLIC5
LPAR2
CAPN7
CRTC3
FAM89B
FUBP1
KLF13
MAPK6
NME7
PACS2
PIK3R5
PKM
RHOH
ST3GAL1
TRAPPC1
ATG16L1
DAAM1
FAM206A
FOXN2
RC3H1
RPA2
CDS2
E2F3
ELP3
KIAA0513
SMARCA5
ATHL1
FBXL3
LGALS9
RAC3
RAP1A
SIRT2
USP18
VOPP1
DENND4A
GPR114
IFNGR2
INTS9
KIF13B
MPRIP
SERTAD2
[truncated: 59 more rows]
