# Supplementary material for: Glucocorticoids unmask silent non-coding genetic risk variants for common diseases
Source: Nucleic Acids Res. 2022 Nov 18;50(20):11635–53. doi: 10.1093/nar/gkac1045 (PMC9723631; doi:10.1093/nar/gkac1045)
Supplement: gkac1045_Supplemental_Files [file gkac1045_supplemental_files.zip › Supplementary_data_2_Integrated_information_PGx-eQTL_revisions_accepted.xlsx]

## Sheet: Sheet1
					GR Motif information**			Other TF Motif information**	GR ChIP-seq					STARR-seq*	ChromHMM	Within DNAse from LCL?**	STARR-seq*					H3K27ac HiChIP Loops Connecting SNP-Gene			GWAS/PheWAS				Within DNAse from cell lines/tissues relevant to phenotypic risk?** (Data from ENCODE 2012 so not all potentially relevant tissues/cell lines were included)
Genotyped SNPs	PGx-eQTL gene	REF	ALT	Drug	Within a GRE?	LD SNP (r2 > 0.8) within a GRE?	LD SNP (r2 > 0.4) within a GRE?	Within any TF motif other than GR?	Chromosome Position	Peak Start +/-500bp	peak end +/-500bp	Reproducible at FDR 0.01	Reproducible at FDR 0.05	Does locus harbor GR-dependent STARR-seq activity?	Predicted chromatin status for SNP locus	ENCODE DNAse in GM12878	Cortisol_A549	C297_A549	Cortisol_LCL	C297_LCL	Are sequenced de novo SNPs in LD with genotyped SNPs based on 1000 Genomes Project Phase 1 (Caucasian)?	Baseline_Mumbach et. al LCL data	Vehicle_this_study	Cortisol_this_study	GWAS Catalog (https://www.ebi.ac.uk/gwas/)	UkBiobank PheWAS (https://pheweb.org/UKB-TOPMed)	FinnGen PheWas (https://r5.finngen.fi/)	Michigan Genomics Initiative PheWAS (https://pheweb.org/MGI-freeze2/)
rs3763787	ACBD7	C	A	Cortisol	No	No	No	Ik-2	chr10	15085226	15086441	Yes	Yes	N/A	23_Quies	No	N/A	N/A	N/A	N/A	N/A
rs3027160	ALOX15B	T	C	Cortisol	No	No	rs1150	Myf	chr17	8057075	8058515	Yes	Yes	Yes	13_Enh_str_loop	Yes	Non-Sig	Up (rs3027160)	Non-Sig	Non-Sig	No de novo SNPs discovered
rs2982380	ANGPTL7	A	C	Cortisol	No	rs2744837	rs2744837, rs78017207	Arnt,Pax-5	chr1	11395045	11396238	Yes	Yes	Yes	15_EnhP	No	Down (rs2993667)	Down (rs2993667, rs2982380, rs2993666, rs2993665, rs2993664, rs2744837)	Up (rs2993666, rs2982380, rs2993667, rs2744837, rs3124629)	Up (rs3124629, rs2993667, rs2982380, rs2993666, rs2993665, rs2993664)	Yes (r2 = 0.87-1)
rs2993664	ANGPTL7	T	C	Cortisol	No	rs2744837	rs2744837, rs78017207		chr1	11395045	11396238	Yes	Yes	Yes	14_Enh_wk_loop	Yes	Down (rs2993667)	Down (rs2993667, rs2982380, rs2993666, rs2993665, rs2993664, rs2744837)	Up (rs2993666, rs2982380, rs2993667, rs2744837, rs3124629)	Up (rs3124629, rs2993667, rs2982380, rs2993666, rs2993665, rs2993664)	Yes (r2 = 0.87-1)
rs1009588	ANKRD29	G	A	Cortisol	No	No	No	AP-1,SP2	chr18	21321508	21322663	No	No	Yes	23_Quies	No	Up (rs1009588)	Up (rs1009588)	Down (rs1009588)	Non-Sig	No de novo SNPs discovered	X
rs2779180	ARRDC5	A	G	Cortisol	No	No	No	Gm397,Irf,Mtf1	chr19	4840257	4841490	Yes	Yes	Yes	13_Enh_str_loop	Yes	Up (rs1009588)	Down (rs2779180, chr19.4840307, chr19.4840907)	Up (chr19.4840700, chr19.4840898, chr19.4840907, chr19.4840906, chr19.4840353, chr19.4840345)	Up (chr19.4840296, chr19.4840307, chr19.4840345, chr19.4840353, chr19.4840527, chr19.4840700, chr19.4840898, chr19.4840906, chr19.4840907, chr19.4841151)	de novo SNPs were not ID				Depression in response to interferon-based therapy in chronic hepatitis C				Blood & T-cell
rs611108	ATF3	A	G	Cortisol	No	rs4951604	rs4951604	Foxd1,ZEB1	chr1	212658909	212660046	Yes	Yes	Yes	23_Quies	No	Up (rs611108)	Up (rs12141407, rs611108)	Down (rs611108, rs12141407)	Down (rs12141407, rs611108)	Yes (r2 = 0.39)	X	X	X
rs9345007	BACH2	G	A	Cortisol	No	No	rs77589264	Ets	chr6	91078235	91079526	Yes	Yes	Yes	14_Enh_wk_loop	Yes	Up (rs9345007)	Up (rs61087875)	Non-Sig	Up (rs61087875, rs9345007)	No de novo SNPs in LD	X	X	X
rs3760659	BCKDHA	A	C	Cortisol	No	No	rs1946613	Smad4,TATA	chr19	41768487	41769658	Yes	Yes	Yes	3_TssFlnkD_loop	Yes	Non-Sig	Down (rs3760659)	Up (rs3760659)	Non-Sig	No de novo SNPs discovered		X
rs11678116	C2orf43/LDAH	G	T	Cortisol	GR_known1	No	No	CAC-binding-protein	chr2	20876209	20877418	No	No	Yes	13_Enh_str_loop	Yes	Non-Sig	Up (rs10856801, rs11678116, rs62122117)	Down (rs10856801, rs62122117, rs11678116)	Down (rs10856801, rs11678116, rs62122117)	No de novo SNPs in LD		X	X
rs11215427	CADM1	G	C	Cortisol	No	No	rs4525268	BATF,Irf	chr11	115092778	115093962	Yes	Yes	Yes	13_Enh_str_loop	Yes	Up (rs1938736, rs11215427, rs11601751)	Up (rs11215427, rs11601751)	Down (rs1938736)	Up (rs11215427, rs11601751)	Yes (r2 = 0.32)	X	X	X	Childhood body mass index				19 cell lines/tissue but not adipose
rs355689	CCNG2	T	C	Cortisol	No	No	No	Tgif1	chr4	78507742	78508894	Yes	Yes	N/A	15_EnhP	No	N/A	N/A	N/A	N/A	N/A
rs4469792	CDC123	A	G	Cortisol	No	No	rs111719683	Hdx,TCF11::MafG	chr10	12288317	12289631	No	No	Yes	10_TxExon	No	Non-Sig	Non-sig	Non-Sig	Non-Sig	Non-Sig	X	X	X
rs3912395	CEP83	C	T	Cortisol	No	rs10859686	rs10859685		chr12	94601376	94602566	Yes	Yes	Yes	19_EnhG3	Yes	Non-Sig	Non-sig	Non-Sig	Non-Sig	Non-Sig	X	X	X
rs11700925	CLIC6	C	T	Cortisol	No	No	rs2252175, rs2268290	BATF_disc2, GCNF, Irf_disc6 ,RXRA_known4	chr21	36237354	36238622	Yes	Yes	Yes	13_Enh_str_loop	Yes	Up (rs11088296, rs11700925)	Down (rs11088296, rs11700925, rs2252175, rs35068491, rs2834655, rs11701104)	Up (rs35068491, rs2252175); Down (rs2834655, rs11701104)	Up (rs11088296, rs11700925)	Yes (r2 = 0.54-0.99)	X	X	X
rs12376699	CLTA	A	G	Cortisol	No	No	No	Foxi1,TATA	chr9	36382722	36383911	No	No	N/A	17_EnhG1	Yes	N/A	N/A	N/A	N/A	N/A		X	X
rs4103	COL4A2	C	T	Cortisol	No	No	rs9521763	LXR,PLAG1	chr13	111097184	111098402	Yes	Yes	Yes	15_EnhP	No	Down, Up (rs4103)	Up (rs4322516, rs7489705, rs4103)	Down (rs4103)	Down (rs11839601, rs4322516, rs4103)	No de novo SNPs in LD	X	X	X
rs900531	DAP	G	A	Cortisol	No	No	rs140014270	AP-1	chr5	10634990	10636180	Yes	Yes	N/A	19_EnhG3	Yes	N/A	N/A	N/A	N/A	N/A	X	X	X
rs2050288	EDN1	T	C	Cortisol	No	rs2095342	rs2095342	Barhl1, Gfi1_1, Gfi1_2, Hmx_2, Isl2, Nkx2_3, Nkx3_3, OTX	chr6	12354269	12355488	Yes	Yes	Yes	22_Rpts	No	Up (rs1034234)	Up (rs2050288, rs1034234, rs12332935, rs12333326)	Down (rs1034234, rs12332935, rs2050288)	Down (rs2050288, rs1034234, rs12332935)	Yes (r2 = 0.37)	X	X	X
rs10848917	EFCAB4B	T	A	Cortisol	No	No	No		chr12	3852609	3853751	Yes	Yes	No	14_Enh_wk_loop	Yes	Non-Sig	Non-sig	Non-Sig	Non-sig	Non-sig
rs251855	EID2	G	C	Cortisol	No	No	rs35989275	Duxl,Nkx3	chr19	39921164	39922301	Yes	Yes	N/A	13_Enh_str_loop	Yes	N/A	N/A	N/A	N/A	N/A	X	X	X
rs4072226	EIF2D	T	C	Cortisol	No	No	No	HNF1	chr1	206957432	206958616	Yes	Yes	Yes	17_EnhG1	Yes	Non-Sig	Up (rs17015865)	Down (rs17015865)	Down (rs4072226, rs17015865)	Yes (r2 = 0.38)
rs4442022	EIF3B	T	C	Cortisol	No	No	No		chr7	2351485	2352686	Yes	Yes	N/A	19_EnhG3	Yes	N/A	N/A	N/A	N/A	N/A	X	X	X
rs13251987	ELP3	C	T	Cortisol	No	rs35324832	rs35324832	Fox, Foxa_known2, Foxc1_1, Foxk1, Foxo_3, HEY1_disc1, TCF12_disc2	chr8	27934987	27936225	Yes	Yes	Yes	14_Enh_wk_loop	Yes	Non-Sig	Non-sig	Down (rs13251987)	Down (rs13251987)	No de novo SNPs discovered	X	X	X					Blood & T-cell & B-cell
rs7356	EYA3	T	C	Cortisol	No	No	rs7533918		chr1	28217548	28218730	Yes	Yes	Yes	19_EnhG3	Yes	Non-Sig	Down (rs7356)	Non-Sig	Non-Sig	No de novo SNPs discovered	X	X	X	Platelet count
rs1978487	FBXL19	C	T	Cortisol	No	rs1978485	rs1978485	Evi-1_4, GATA_known3, Ik-2_3, TFII-I	chr16	31128772	31130026	Yes	Yes	Yes	4_TssFlnkUD	Yes	Non-Sig	Non-sig	Non-Sig	Non-Sig	Non-Sig	X				Obesity/hypertension/BMI			Heart, muslce, digestive, epithelial
rs4442022	FTSJ2	T	C	Cortisol	No	No	No		chr7	2351485	2352686	Yes	Yes	N/A	19_EnhG3	Yes	N/A	N/A	N/A	N/A	N/A	X	X	X
rs8107155	FXYD5	C	T	Cortisol	No	rs12463330	rs7247282		chr19	35704316	35705453	Yes	Yes	Yes	14_Enh_wk_loop	Yes	Non-Sig	Down (rs8107155)	Non-sig	Up (rs8107155)	No de novo SNPs discovered	X	X	X
rs17072872	FYN	A	G	Cortisol	No	rs11355233	rs11355233		chr6	112071943	112073131	Yes	Yes	Yes	19_EnhG3	Yes	Down (rs17072872)	Down (rs17072872)	Up (rs17072872)	Up (rs17072872)	No de novo SNPs discovered	X	X	X
rs526045	GABPB1-AS1	G	T	Cortisol	No	No	rs11855995	CEBPB,Rhox11,p300	chr15	50645037	50646342	Yes	Yes	Yes	3_TssFlnkD_loop	Yes	Up (rs526045, rs526952)	Up (rs526045, rs526952)	Down (rs526045, rs526952)	Non-Sig	No de novo SNPs in LD	X	X	X
rs37035	GINS3	A	C	Cortisol	GR_known10	rs42945	rs42945	AP-4_3, E2A_2, RP58, Sox_13,TAL1_known2	chr16	58551786	58553270	Yes	Yes	Yes	13_Enh_str_loop	Yes	Down (rs3607)	Up (rs37035)	Down (rs37035)	Down (rs37035)	Yes (r2 = 0.99)
rs2317323	GNG7	T	C	Cortisol	No	No	rs8111268	DMRT5,FXR,TCF4	chr19	2681062	2682333	Yes	Yes	N/A	13_Enh_str_loop	Yes	N/A	N/A	N/A	N/A	N/A	X	X	X
rs7406439	HEXDC	G	A	Cortisol	No	No	No	CTCF_disc5, ELF1_known1, Ets_known1, Ets_known3, MZF1::1-4_2, PU.1_disc3, SP1_disc3, SP1_known1, Sin3Ak-20_disc5, TATA_disc7, ZNF263_disc1	chr17	80254711	80256112	Yes	Yes	Yes	13_Enh_str_loop	Yes	Up (rs7406439)	Non-sig	Non-Sig	Non-Sig	No de novo SNPs discovered	X		X			Disorders of continuity of bone		44 cell lines/tissue but not osteoclast
rs2051541	HIST1H2AC	A	G	Cortisol	No	No	rs2008015	AP-2rep,Tgif1	chr6	25944993	25946141	No	Yes	Yes	15_EnhP	No	Up (rs2051541, rs9393677, rs9393678)	Up (rs2051541, rs9393677, rs9393678)	Down (rs9393677, rs2051541)	Up (rs9393678)	Yes (r2 = 0.70)					Disorder of iron metabolism Celilac disease	Disorder of iron metabolism Ankylosing spondylitis (inflammation of the spine) Acute and subacute iridocyclitis (inflammation of the iris) Sacroiliitis (inflammation of sacroiliac joints)	Disorders of iron metabolism Hereditary hemochromatosis	Digestive
rs9394332	HIVEP1	T	C	Cortisol	No	No	rs4711439	EWSR1-FLI1, GATA_disc3 , Irf_known10,Irf_known9,PU.1_known2, SPIB,STAT_disc3, TFIIA	chr6	11834147	11835301	Yes	Yes	Yes	13_Enh_str_loop	Yes	Non-Sig	Non-sig	Non-sig	Non-Sig	Non-Sig	X	X	X			Intercostal neuropathy
rs1978487	HSD3B7	C	T	Cortisol	No	rs1978485	rs1978486	Evi-1_4, GATA_known3, Ik-2_3, TFII-I	chr16	31128772	31130026	Yes	Yes	Yes	4_TssFlnkUD	Yes	Non-Sig	Non-sig	Non-Sig	Non-Sig	Non-Sig	X				Obesity/hypertension/BMI			Heart, muslce, digestive, epithelial
rs6031114	IFT52	T	C	Cortisol	No	No	No	Znf143	chr20	42417953	42419090	Yes	Yes	Yes	15_EnhP	No	Non-Sig	Down (rs6031114)	Up (rs6031114, chr20.42418187)	Non-Sig	de novo SNPs were not ID
rs2297539	IKBKE	G	A	Cortisol	No	rs9430095	rs9430096	CTCF,Rad21,SMC3	chr1	206603363	206604524	No	No	Yes	15_EnhP	No	Non-Sig	Non-Sig	Non-Sig	Down (rs2297539)	No de novo SNPs in LD					Fasciitis Celilac diseas	Palmar fascial fibromatosis		Digestive
rs2512149	IL10RA	T	C	Cortisol	No	No	rs4252261	BDP1,NRSF	chr11	117881196	117882599	Yes	Yes	N/A	13_Enh_str_loop	Yes	N/A	N/A	N/A	N/A	N/A	X	X	X
rs12067652	IRF2BP2	C	T	Cortisol	No	No	rs12756871	Ahr::Arnt::HIF1, HIF1 Irf_known9, MZF1::1-4_2, Znf143_known1	chr1	234907794	234908989	Yes	Yes	N/A	13_Enh_str_loop	Yes	N/A	N/A	N/A	N/A	N/A	X	X	X
rs10937705	JAKMIP1	T	G	Cortisol	No	No	rs11733902	Smad4	chr4	6182106	6183346	Yes	Yes	N/A	13_Enh_str_loop	Yes	N/A	N/A	N/A	N/A	N/A		X	X
rs1050863	JPH3	G	A	Cortisol	No	No	rs62053134	AP-1	chr16	87440745	87442001	Yes	Yes	Yes	15_EnhP	No	Up (rs1050863)	Up (rs1050863)	Down (rs1050863, rs2241617)	N/A	No de novo SNPs in LD
rs13345379	KCNN1	G	A	Cortisol	No	No	rs36086083	AP-4_1, CTCF_disc1, CTCF_disc2, CTCF_disc7, CTCF_known1, E2A_5, Lmo2-complex_1, Myf_1, RXRA_disc2, Rad21_disc1, Rad21_disc4, SMC3_disc1, TAL1_known1, TCF12_disc1	chr19	17886777	17888125	Yes	Yes	N/A	13_Enh_str_loop	Yes	N/A	N/A	N/A	N/A	N/A	X	X	X
rs1539330	KIF11	C	T	Cortisol	No	No	rs12764758	AP-1,Hic1	chr10	94501609	94503050	Yes	Yes	N/A	13_Enh_str_loop	Yes	N/A	N/A	N/A	N/A	N/A	X	X	X				Fracture of hand or wrist
rs11633087	KLHL25	G	A	Cortisol	No	rs7162168	rs7162168	PRDM1	chr15	86124251	86125445	Yes	Yes	Yes	18_EnhG2	Yes	Up (rs4843073, rs4843074, rs11633087, rs7178065)	Up (rs4843073, rs4843074, rs4843075, rs7162168)	Up (rs7162168, rs4843075)	Up (rs4843073, rs4843074, rs4843075, rs7162168, rs11633087, rs7178065)	Yes (r2 = 0.97-0.98)							Adrenal cortical steroids causing adverse effects in therapeutic use	Blood & T-cell & B-cell
rs4843073	KLHL25	C	T	Cortisol	No	rs7162168	rs7162168	BCL,Ets,Sin3Ak-20	chr15	86124251	86125445	Yes	Yes	Yes	18_EnhG2	Yes	Up (rs4843073, rs4843074, rs11633087, rs7178065)	Up (rs4843073, rs4843074, rs4843075, rs7162168)	Up (rs7162168, rs4843075)	Up (rs4843073, rs4843074, rs4843075, rs7162168, rs11633087, rs7178065)	Yes (r2 = 0.98-0.99)				Neutrophil count			Adrenal cortical steroids causing adverse effects in therapeutic use	Blood & T-cell & B-cell
rs4843074	KLHL25	C	G	Cortisol	No	rs7162168	rs7162168	Egr-1,PU.1	chr15	86124251	86125445	Yes	Yes	Yes	18_EnhG2	Yes	Up (rs4843073, rs4843074, rs11633087, rs7178065)	Up (rs4843073, rs4843074, rs4843075, rs7162168)	Up (rs7162168, rs4843075)	Up (rs4843073, rs4843074, rs4843075, rs7162168, rs11633087, rs7178065)	Yes (r2 = 0.98-0.99)							Adrenal cortical steroids causing adverse effects in therapeutic use	Blood & T-cell & B-cell
rs4843075	KLHL25	G	G	Cortisol	No	rs7162168	rs7162168		chr15	86124251	86125445	Yes	Yes	Yes	18_EnhG2	Yes	Up (rs4843073, rs4843074, rs11633087, rs7178065)	Up (rs4843073, rs4843074, rs4843075, rs7162168)	Up (rs7162168, rs4843075)	Up (rs4843073, rs4843074, rs4843075, rs7162168, rs11633087, rs7178065)	Yes (r2 = 0.98-0.99)							Adrenal cortical steroids causing adverse effects in therapeutic use	Blood & T-cell & B-cell
rs7162168	KLHL25	T	C	Cortisol	GR_disc3	No	No	AhR::Arnt_2, AhR_1, AhR_2, Arnt_2, Pax-2_3	chr15	86124251	86125445	Yes	Yes	Yes	18_EnhG2	Yes	Up (rs4843073, rs4843074, rs11633087, rs7178065)	Up (rs4843073, rs4843074, rs4843075, rs7162168)	Up (rs7162168, rs4843075)	Up (rs4843073, rs4843074, rs4843075, rs7162168, rs11633087, rs7178065)	Yes (r2 = 0.98-0.99)							Adrenal cortical steroids causing adverse effects in therapeutic use	Blood & T-cell & B-cell
rs2842868	LAMTOR2	T	G	Cortisol	No	No	rs3768276	BHLHE40,Pou2f2	chr1	156195613	156196856	No	No	Yes	13_Enh_str_loop	Yes	Down (rs2248080, rs2736613, rs2842868)	Down (rs2248080, rs2736613)	Non-sig	Down (rs2248080, rs2736613)	Yes (r2 = 0.74)
rs13345379	MAP1S	G	A	Cortisol	No	No	rs36086084	AP-4_1, CTCF_disc1, CTCF_disc2, CTCF_disc7, CTCF_known1, E2A_5, Lmo2-complex_1, Myf_1, RXRA_disc2, Rad21_disc1, Rad21_disc4, SMC3_disc1, TAL1_known1, TCF12_disc1	chr19	17886777	17888125	Yes	Yes	N/A	13_Enh_str_loop	Yes	N/A	N/A	N/A	N/A	N/A	X		X
rs4845142	MAPKAPK2	G	C	Cortisol	No	No	rs17351243	PU.1	chr1	206976140	206977567	Yes	Yes	N/A	12_Enh	Yes	N/A	N/A	N/A	N/A	N/A	X	X	X
rs900531	MARCHF6	G	A	Cortisol	No	No	rs140014269	AP-1	chr5	10634990	10636180	Yes	Yes	N/A	19_EnhG3	Yes	N/A	N/A	N/A	N/A	N/A	X	X	X
rs1697139	MAST4	A	G	Cortisol	No	rs1623654, rs1625369	rs1623654, rs1625369	EBF	chr5	66511184	66512377	Yes	Yes	Yes	13_Enh_str_loop	Yes	Up (rs1697139)	Down (rs1697139, rs1697138, rs13157304)	Non-Sig	Up (rs1697139, rs1697138)	Yes (r2 = 0.66)	X	X	X	Breast cancer				see main text for in-depth functional validaiton
rs231394	MFSD10	C	T	Cortisol	No	No	No	LUN-1,NRSF,Zfp410	chr4	2836519	2837691	No	No	Yes	18_EnhG2	Yes	Up (rs231394)	Up (rs231394)	Non-Sig	Up (rs231394)	No de novo SNPs discovered		X	X
rs738443	MICALL1	G	A	Cortisol	No	No	rs5756893	Sin3Ak-20	chr22	38458444	38459660	Yes	Yes	N/A	20_OpenTF	No	N/A	N/A	N/A	N/A	N/A
rs1342275	MXI1	C	T	Cortisol	No	No	rs1774644, rs9804268	HEN1,NRSF	chr10	112115866	112117324	Yes	Yes	No	13_Enh_str_loop	Yes	Non-Sig	Non-sig	Non-Sig	Down (rs1342275)	No de novo SNPs discovered
rs2399594	NLRC5	A	G	Cortisol	No	No	rs3794648	Ik-2_1, LXR_1, Zbtb3, Zfp410, p53_1	chr16	56945248	56946506	No	Yes	Yes	13_Enh_str_loop	Yes	Down (rs4567697, rs955513, rs2399594, rs708270, rs12596509)	Down (rs2010501, rs4567697, rs955513, rs2399594, rs708270)	Down (rs2010501)	Down (rs4567697, rs955513, rs2399594, rs708270, rs711749, rs12596509)	Yes (r2 = 0.51)		X	X			lichen planus (inflammation of the skin)		B-cell, skin (epithelial)
rs3763787	NMT2	C	A	Cortisol	No	No	No	Ik-2	chr10	15085226	15086441	Yes	Yes	N/A	23_Quies	No	N/A	N/A	N/A	N/A	N/A
rs876614	NOL10	C	T	Cortisol	No	No	rs3771128	BDP1	chr2	10547595	10548810	No	No	Yes	13_Enh_str_loop	Yes	Down (rs12472775, rs10189719, rs12467741, rs876614)	Down (rs12472775, rs10189719, rs12467741, rs876614)	Non-sig	Down (rs12472775, rs10189719, rs12467741, rs876616, rs876615, rs876614)	Yes (r2 = 0.81-0.99)		X	X
rs2267591	PARVG	G	A	Cortisol	No	No	rs6006479	AP-2_disc2, AhR::Arnt_2, AhR_1, Arnt_2, EBF_disc1, EBF_known1, INSM1, Roaz_1, Roaz_2, TCF12_disc6, TEF-1_2	chr22	44421189	44422365	Yes	Yes	Yes	3_TssFlnkD_loop	Yes	Up (rs2267592)	Up (rs2267591, rs2267592, rs12170546)	Down (rs2267592, rs12170546)	Down (rs2267592, rs12170546)	Yes (r2 = 0.24-0.61)	X		X
rs12170546	PARVG	T	C	Cortisol	No	No	rs6006479		chr22	44421189	44422365	Yes	Yes	Yes	19_EnhG3	Yes	Up (rs2267592)	Up (rs2267591, rs2267592, rs12170546)	Down (rs2267592, rs12170546)	Down (rs2267592, rs12170546)	Yes (r2 = 0.61)	X		X
rs4735336	PLEKHF2	G	T	Cortisol	No	rs896854	rs896853, rs896854	Nkx2	chr8	95972413	95973550	Yes	Yes	Yes	12_Enh	Yes	Non-Sig	Non-sig	Non-Sig	Non-Sig	Non-Sig				Viral hepatitis C		Hypertensive diseases		HepG2
rs4735337	PLEKHF2	T	C	Cortisol	No	rs896854	rs896853, rs896854	TFII-I	chr8	95972413	95973550	Yes	Yes	Yes	12_Enh	Yes	Non-Sig	Non-sig	Non-Sig	Non-Sig	Non-Sig						Hypertensive diseases		Heart
rs1468273	PMS2P3	A	C	Cortisol	No	No	rs2014588	Irf	chr7	75291905	75293110	Yes	Yes	Yes	13_Enh_str_loop	Yes	Down (rs1468273)	Down (rs2097794, rs2079206, rs1468273)	Down (rs2079206, rs2097794)	Down (rs1468273, rs62475502)	Yes (r2 = 0.62-0.99)		X	X
rs611108	PPP2R5A	A	G	Cortisol	No	rs4951604	rs4951605	Foxd1,ZEB1	chr1	212658909	212660046	Yes	Yes	Yes	23_Quies	No	Up (rs611108)	Up (rs12141407, rs611108)	Down (rs611108, rs12141407)	Down (rs12141407, rs611108)	Yes (r2 = 0.39)
rs10816809	PTPN3	A	T	Cortisol	No	No	No	Osf2	chr9	112185669	112186924	Yes	Yes	Yes	23_Quies	No	Down (rs947482, rs947483)	Down (rs947482, rs947483)	Non-Sig	Down (rs947482, rs947483)	Yes (r2 = 0.39)	X	X	X
rs10816808	PTPN3	G	A	Cortisol	No	No	No		chr9	112172877	112174253	Yes	Yes	Yes	13_Enh_str_loop	Yes	Down (rs947482, rs947483)	Down (rs947482, rs947483)	Non-Sig	Down (rs947482, rs947483)	Yes (r2 = 0.42)	X	X	X
rs1648142	RDX	G	A	Cortisol	No	No	No	HNF4,TCF12	chr11	109870333	109871606	Yes	Yes	Yes	13_Enh_str_loop	Yes	Up (rs1648142)	Up (rs1648142)	Down (rs1648142)	Non-Sig	No de novo SNPs discovered		X	X
rs2984920	RGS1	A	G	Cortisol	No	No	rs1323296	Irf,PU.1	chr1	192544197	192545362	Yes	Yes	Yes	1_TssTes_loop	Yes	Down (rs2984920)	Down (rs2984920)	Non-Sig	Down (rs2984920, rs7535818)	Yes (r2 = 0.96)				Systemic lupus erythematosus Multiple sclerosis Age-related cognitive decline	Celilac disease			Blood & T-cell & B-cell, digestive, skin
rs7535818	RGS1	G	A	Cortisol	No	No	rs1323296	AIRE_2 , DMRT4, Foxj1_1, GATA_known6, Irx, Mef2_known1, Mef2_known4, Mef2_known6	chr1	192544197	192545362	Yes	Yes	Yes	3_TssFlnkD_loop	Yes	Down (rs2984920)	Down (rs2984920)	Non-Sig	Down (rs2984920, rs7535818)	Yes (r2 = 0.96)						Dermatitis and eczema		8 cell lines/tissue but not skin
rs886441	RPAP3	G	A	Cortisol	No	No	No	Spz1,WT1	chr12	48261852	48262995	Yes	Yes	Yes	12_Enh	Yes	Non-Sig	Non-sig	Non-sig	Non-Sig	Non-Sig		X	X
rs7288411	RRP7B	G	A	Cortisol	No	No	rs6002712	BDP1_disc1, EWSR1-FLI1, NRSF_disc8, RXRA_disc2	chr22	42815113	42816343	No	No	Yes	13_Enh_str_loop	Yes	Down (rs6519319, rs7288411, rs4822127, chr22.42816296)	Down (rs6519319, rs7288411, rs4822127)	Down (rs117467468)	Down (rs6519319, rs7288411, rs4822127, rs117467468, chr22.42816230, chr22.42816282, chr22.42816296)	Yes (r2 = 0.78)	X			Bipolar disorder or major depressive disorder				3 cell lines/tissue but not brain
rs2834655	RUNX1	G	A	Cortisol	No	No	rs2252175, rs2268289	Pax-4,RFX5	chr21	36237354	36238622	Yes	Yes	Yes	13_Enh_str_loop	Yes	Up (rs11088296, rs11700925)	Down (rs11088296, rs11700925, rs2252175, rs35068491, rs2834655, rs11701104)	Up (rs35068491, rs2252175); Down (rs2834655, rs11701104)	Up (rs11088296, rs11700925)	Yes (r2 = 0.47-0.77)	X	X	X	Immune response to smallpox vaccine Red blood cell count Monocyte percentage of white cells				Blood & T-cell & B-cell
rs11700925	RUNX1	C	T	Cortisol	No	No	rs2252175, rs2268289	BATF_disc2, GCNF, Irf_disc6 ,RXRA_known4	chr21	36237354	36238622	Yes	Yes	Yes	13_Enh_str_loop	Yes	Up (rs11088296, rs11700925)	Down (rs11088296, rs11700925, rs2252175, rs35068491, rs2834655, rs11701104)	Up (rs35068491, rs2252175); Down (rs2834655, rs11701104)	Up (rs11088296, rs11700925)	Yes (r2 = 0.54-0.99)	X	X	X
rs7655786	SAP30	C	T	Cortisol	No	No	No	Barhl1, Ik-1_2 ,Ncx_2 ,Sox_19,Sox_2	chr4	174327080	174328293	Yes	Yes	Yes	20_OpenTF	No	Non-Sig	Up (rs7655786)	Non-sig	Non-Sig	No de novo SNPs discovered	X	X	X
rs11465897	SEC13	C	A	Cortisol	No	No	rs778042	Dobox4, EWSR1-FLI1, Gsc, Maf_known2, Obox3, SIX5_known2, TFII-I	chr3	10254434	10255597	Yes	Yes	Yes	23_Quies	No	Up (rs11465892, rs11465897)	Up (rs7613361, rs6766117, rs11465892, rs11465897)	Down (rs11465897, rs11465892)	Up (rs11465897)	Yes (r2 = 0.98)	X	X
rs473407	SEPHS1	T	C	Cortisol	No	No	rs113477717		chr10	13329784	13330971	No	No	N/A	13_Enh_str_loop	Yes	N/A	N/A	N/A	N/A	N/A	X	X	X
rs2280397	SETD6	G	A	Cortisol	No	rs9939133	rs9939133	Rad21	chr16	58551786	58553270	Yes	Yes	No	13_Enh_str_loop	Yes	Down (rs2280397, rs3607)	Up (rs2280397, rs3607, rs3169293)	Non-Sig	Down (rs2280397, rs3607)	Yes (r2 = 0.3)	X	X	X
rs3011770	SGMS1	T	C	Cortisol	No	No	rs2983369, rs2983370	Hltf,SRF,TATA	chr10	52271082	52272253	No	No	Yes	17_EnhG1	Yes	Down (rs910818, rs3011770, rs17519380, rs7071603)	Down (rs910817, rs910818, rs3011770, rs17519380, rs7071603)	Non-Sig	Down (rs910818, rs3011770, rs17519380,rs7071603)	Yes (r2 = 0.4)	X	X	X
rs10053292	SLC26A2	T	C	Cortisol	GR_disc6	No	No	CAC-binding-protein, CACD_2, GR_disc6, Hic1_3, Irf_disc5, Myf_1, Pax-5_disc4, Pou2f2_disc2, Rad21_disc6, Sp4	chr5	149275157	149276296	Yes	Yes	N/A	25_ReprPC	No	N/A	N/A	N/A	N/A	N/A				Acquired deformities of finger
rs1164856	SLC41A2	A	C	Cortisol	No	No	rs1164766		chr12	105035270	105036519	Yes	Yes	Yes	17_EnhG1	Yes	Down (rs1164857, rs1164858)	Down (rs1164856, rs1164857, rs1164858)	Down (rs1164856)	Down (rs1164857, rs1164858)	Yes (r2 = 1)	X	X	X
rs1164857	SLC41A2	T	C	Cortisol	No	No	rs1164766		chr12	105035270	105036519	Yes	Yes	Yes	17_EnhG1	Yes	Down (rs1164857, rs1164858)	Down (rs1164856, rs1164857, rs1164858)	Down (rs1164856)	Down (rs1164857, rs1164858)	Yes (r2 = 1)	X	X	X
rs1164858	SLC41A2	C	T	Cortisol	No	No	rs1164766	ATF3,Pdx1,Pou4f3	chr12	105035270	105036519	Yes	Yes	Yes	17_EnhG1	Yes	Down (rs1164857, rs1164858)	Down (rs1164856, rs1164857, rs1164858)	Down (rs1164856)	Down (rs1164857, rs1164858)	Yes (r2 = 1)	X	X	X
rs13146124	SNORD79	G	A	Cortisol	No	rs1059493	rs1059493	Foxi1, Foxj1_1, Foxj2_1, Irf_known10, Irf_known11, Irf_known5, Irf_known6, Irf_known8, Irf_known9, Pou2f2_known2, Pou2f2_known6, Pou2f2_known8, Pou3f3, Pou5f1_known1, STAT_disc3	chr4	185390698	185391945	Yes	Yes	Yes	19_EnhG3	Yes	Up (rs13146124)	Down (rs71622966)	Up (rs56174189, rs13151334, rs13151876)	Up (rs56174189, rs13146124, rs71622966)	Yes (r2 = 0.99)
rs2659107	SNORD88B	C	T	Cortisol	No	No	No	Pax-4,Smad4	chr19	51399505	51400896	Yes	Yes	Yes	13_Enh_str_loop	Yes	Down (rs1560719)	Down (rs2739493, rs2659107, rs1560719)	Down (rs2739493)	Down (rs1560719)	Yes (r2 = 0.76-0.95)	X	X	X
rs1646067	SOCS1	G	A	Cortisol	No	No	rs35425193	Myb	chr16	11317568	11319136	Yes	Yes	N/A	13_Enh_str_loop	Yes	N/A	N/A	N/A	N/A	N/A	X	X	X
rs10088717	SPAG1	G	C	Cortisol	No	No	rs35175805	BCL_disc7, NRSF_disc7, Pitx3, TBX5_1	chr8	101449841	101451061	No	No	Yes	13_Enh_str_loop	Yes	Non-Sig	Down (rs10088717)	Up (rs10088717)	Up (rs10088717)	No de novo SNPs discovered	X	X	X
rs1468273	SPDYE5	A	C	Cortisol	No	No	rs2014589	Irf	chr7	75291905	75293110	Yes	Yes	Yes	13_Enh_str_loop	Yes	Down (rs1468273)	Down (rs2097794, rs2079206, rs1468273)	Down (rs2079206, rs2097794)	Down (rs1468273, rs62475502)	Yes (r2 = 0.62-0.99)
rs4671960	SPTBN1	G	A	Cortisol	No	No	rs66516905	VDR	chr2	54797711	54798849	Yes	Yes	Yes	19_EnhG3	Yes	Non-Sig	Non-sig	Non-Sig	Non-sig	Non-sig	X	X	X
rs4671961	SPTBN1	G	A	Cortisol	No	No	rs66516905	Ets_disc2, SZF1-1, Spdef,p300_disc4	chr2	54797711	54798849	Yes	Yes	Yes	19_EnhG3	Yes	Non-Sig	Non-sig	Non-Sig	Non-sig	Non-sig	X	X	X
rs2297539	SRGAP2	G	A	Cortisol	No	rs9430095	rs9430095	CTCF,Rad21,SMC3	chr1	206603363	206604524	No	No	Yes	15_EnhP	No	Non-Sig	Non-sig	Non-Sig	Down (rs2297539)	No de novo SNPs discovered					Fasciitis Celilac disease	Palmar fascial fibromatosis		Blood & T-cell & B-cell, muscle
rs12440899	SRP14-AS1	T	C	Cortisol	No	rs4924412	rs4924412		chr15	40340284	40341556	Yes	Yes	N/A	13_Enh_str_loop	Yes	N/A	N/A	N/A	N/A	N/A	X	X	X			Endometriosis; inflammatory liver diseases		Blood & T-cell & B-cell
rs12473017	TCF7L1	G	T	Cortisol	No	No	No	ERalpha-a_disc4, EWSR1-FLI1, Ets_disc7, Foxp3, PU.1_disc3, SETDB1_disc1, Znf143_disc3	chr2	85664220	85665489	Yes	Yes	Yes	16_EnhP_TssU	No	Non-Sig	Non-sig	Non-Sig	Non-Sig	Non-sig
rs4754857	TMEM123	T	C	Cortisol	No	rs12804690	rs12804690	Ets_known1, Evi-1_5, Myc_disc6, Osf2_2	chr11	102431294	102432494	Yes	Yes	Yes	14_Enh_wk_loop	Yes	Non-Sig	Up (rs11225322)	Down (rs11225322, rs72984009)	Non-sig	Yes (r2 = 0.26)	X	X	X
rs2622893	TMEM217	C	T	Cortisol	No	No	rs34913202	Pou2f2,STAT,TCF12	chr6	37255181	37256414	Yes	Yes	Yes	15_EnhP	No	Up (rs2622893)	Up (rs2622893)	Non-Sig	Up (rs2622893, rs74701187)	No de novo SNPs in LD			X
rs9613255	TPST2	A	G	Cortisol	No	No	rs9613258	Duxl, NF-Y_known3, Pbx-1_2, Pbx-1_3, Pbx3_known1	chr22	27104248	27105437	No	No	N/A	13_Enh_str_loop	Yes	N/A	N/A	N/A	N/A	N/A
rs10759742	TSTD2	G	A	Cortisol	No	No	No	Ets_disc7, RBP-Jkappa_1, SETDB1_disc1, Znf143_disc3	chr9	100272793	100273974	Yes	Yes	Yes	19_EnhG3	Yes	Down (rs28560434)	Down (rs10759742, rs28560434)	Non-sig	Down (rs28560434)	Yes (r2 = 0.43)	X	X	X
rs175119	VWCE	A	G	Cortisol	No	No	No	HDAC2,RXRA	chr11	60828325	60829693	Yes	Yes	Yes	13_Enh_str_loop	Yes	Down (rs175119)	Up (rs175120, rs175121)	Non-Sig	Non-Sig	Yes (r2 = 0.5-0.97)
rs926113	ZC2HC1C	G	C	Cortisol	No	No	rs8021531		chr14	75741131	75742268	Yes	Yes	Yes	25_ReprPC	No	Non-Sig	Up (rs1569328)	Non-Sig	Non-Sig	No de novo SNPs in LD
rs1050863	ZCCHC14	G	A	Cortisol	No	No	rs62053133	AP-1	chr16	87440745	87442001	Yes	Yes	Yes	15_EnhP	No	Non-Sig	Up (rs1050863)	Down (rs1050863, rs2241617)	Down (rs1050863)	No de novo SNPs in LD		X		Mood Instability				6 cell lines/tissue but not brain
rs2476920	ZNF367	T	C	Cortisol	No	rs2066475	rs2066475	Foxm1,GATA,STAT	chr9	99003166	99004374	No	Yes	Yes	15_EnhP	No	Non-Sig	Non-sig	Non-Sig	Non-Sig	Non-Sig
rs12053126	AFF3	T	A	C297	No	No	rs2309838	Foxd1	chr2	100863629	100864895	Yes	Yes	Yes	13_Enh_str_loop	Yes	Up (rs611108)	Non-Sig	Non-Sig	Up (chr2.100863846)	No de novo SNPs in LD		X	X			Otosclerosis		T-cell & B-cell
rs4676411	ANKMY1	G	T	C297	No	No	No	Pax-5	chr2	241560503	241561679	No	No	Yes	13_Enh_str_loop	Yes	Up (rs4234122, rs4676411)	Non-Sig	Up (rs2953151, rs113477868)	Up (rs4234122, rs4676411, rs2953151)	Yes (r2 = 0.28)	X	X
rs3760659	BCKDHA	A	C	C297	No	No	rs1946613	Smad4,TATA	chr19	41768487	41769658	Yes	Yes	Yes	3_TssFlnkD_loop	Yes	Non-Sig	Down (rs3760659)	Up (rs3760659)	Non-Sig	No de novo SNPs discovered		X
rs4984913	CCDC78	A	G	C297	No	rs11860172	rs11860172	PU.1,Pax-2,Rad21	chr16	739864	741049	Yes	Yes	Yes	2_TssFlnkU_loop	Yes	Down (rs4984682, rs4984913)	Down (rs11865690, rs11860172, rs8044597)	Up (rs4984913, rs4984682, rs11860172, rs11865690)	Up (rs4984682, rs4984913, rs11865690, rs11860172, rs8044597)	Yes (r2 = 0.83-0.97)				Plateletcrit				Blood & T-cell & B-cell
rs10854114	CDC37	C	T	C297	No	No	No	SIX5,TCF4	chr19	10346418	10347569	No	No	N/A	13_Enh_str_loop	Yes	N/A	N/A	N/A	N/A	N/A	X	X	X
rs1000329	CHERP	C	T	C297	No	No	No	E2A_3, Mef2_known5, Mxi1_disc2, Mxi1_known1, Myc_disc2, Myc_known3, Myc_known4, Myc_known5, Myc_known6, Myc_known7, Myf_2	chr19	16449357	16450500	No	No	N/A	14_Enh_wk_loop	Yes	N/A	N/A	N/A	N/A	N/A
rs11700925	CLIC6	C	T	C297	No	No	rs2252175, rs2268289	BATF_disc2, GCNF, Irf_disc6 ,RXRA_known4	chr21	36237354	36238622	No	No	Yes	13_Enh_str_loop	Yes	Up (rs11088296, rs11700925)	Down (rs11088296, rs11700925, rs2252175, rs35068491, rs2834655, rs11701104)	Up (rs35068491, rs2252175); Down (rs2834655, rs11701104)	Up (rs11088296, rs11700925)	Yes (r2=0.54-0.99)	X	X	X
rs2834655	CLIC6	G	A	C297	No	No	rs2252175, rs2268289	Pax-4,RFX5	chr21	36237354	36238622	No	No	Yes	13_Enh_str_loop	Yes	Up (rs11088296, rs11700925)	Down (rs11088296, rs11700925, rs2252175, rs35068491, rs2834655, rs11701104)	Up (rs35068491, rs2252175); Down (rs2834655, rs11701104)	Up (rs11088296, rs11700925)	Yes (r2=0.54-0.99)	X	X	X
rs11701104	CLIC6	C	T	C297	No	No	rs2268289, rs2252176	CEBPB_known1, CEBPB_known6, CEBPD, DMRT3, DMRT4, DMRT5, DMRT7, RFX5_known2, p300_disc2.	chr21	36237447	36238615	No	No	Yes	13_Enh_str_loop	Yes	Up (rs11088296, rs11700925)	Down (rs11088296, rs11700925, rs2252175, rs35068491, rs2834655, rs11701104)	Up (rs35068491, rs2252175); Down (rs2834655, rs11701104)	Up (rs11088296, rs11700925)	Yes (r2=0.54-0.99)	X	X	X
rs2252175	CLIC6	A	G	C297	GR_known2;GR_known4	No	rs2268290		chr21	36237447	36238615	No	No	Yes	13_Enh_str_loop	Yes	Up (rs11088296, rs11700925)	Down (rs11088296, rs11700925, rs2252175, rs35068491, rs2834655, rs11701104)	Up (rs35068491, rs2252175); Down (rs2834655, rs11701104)	Up (rs11088296, rs11700925)	Yes (r2=0.54-0.99)	X	X	X
rs3027160	CTC1	T	C	C297	No	No	No	Myf	chr17	8057075	8058515	Yes	Yes	Yes	13_Enh_str_loop	Yes	Non-Sig	Up (rs3027160)	Non-Sig	Non-Sig	No de novo SNPs discovered		X	X
rs9594738	DGKH	C	T	C297	No	No	rs10445618		chr13	42951510	42952656	No	No	Yes	13_Enh_str_loop	Yes	Down (rs12871509, rs9594738)	Down (rs9594738)	Up (rs9594738)	Down (rs9594738)	Yes (r2=0.24)				Bone mineral density Medication use (drugs affecting bone structure and mineralization)		Otosclerosis		18 cell lines/tissue but not osteoclast
rs322382	DUSP1	T	C	C297	No	No	rs322380	Mrg1::Hoxa9,Pou5f1	chr5	172198920	172200141	Yes	Yes	N/A	3_TssFlnkD_loop	Yes	N/A	N/A	N/A	N/A	N/A	X	X	X
rs9501714	DUSP22	A	G	C297	No	No	No	Cphx,Nr2f2,TFIIA	chr6	189221	190385	Yes	Yes	N/A	13_Enh_str_loop	Yes	N/A	N/A	N/A	N/A	N/A	X
rs4984913	FAM195A	A	G	C297	No	rs11860172	rs11860175	PU.1,Pax-2,Rad21	chr16	739864	741049	Yes	Yes	Yes	2_TssFlnkU_loop	Yes	Down (rs4984682, rs4984913)	Down (rs11865690, rs11860172, rs8044597)	Up (rs4984913, rs4984682, rs11860172, rs11865690)	Up (rs4984682, rs4984913, rs11865690, rs11860172, rs8044597)	Yes (r2=0.83-0.97)				Plateletcrit				Blood & T-cell & B-cell
rs2317323	GNG7	T	C	C297	No	No	rs8111268	DMRT5,FXR,TCF4	chr19	2681062	2682333	No	No	N/A	13_Enh_str_loop	Yes	N/A	N/A	N/A	N/A	N/A	X	X	X
rs10854114	ICAM4	C	T	C297	No	No	No	SIX5,TCF4	chr19	10346418	10347569	No	No	N/A	13_Enh_str_loop	Yes	N/A	N/A	N/A	N/A	N/A		X
rs7948797	IFITM1	C	T	C297	No	No	No	Foxl1_2, Mef2_known1, Nanog_disc1, Nkx3_1, Pou1f1_2, Pou2f2_known2, Pou2f2_known7, Pou3f3, Pou5f1_disc2, TATA_known1	chr11	268778	270175	Yes	Yes	N/A	13_Enh_str_loop	Yes	N/A	N/A	N/A	N/A	N/A	X	X	X
rs28365927	IFITM2	G	A	C297	No	No	No	Pax-5,Znf143	chr11	235386	236541	No	No	N/A	3_TssFlnkD_loop	Yes	N/A	N/A	N/A	N/A	N/A	X	X	X
rs4872085	LOXL2	G	C	C297	No	No	No		chr8	23075269	23076478	No	No	Yes	14_Enh_wk_loop	Yes	Down (rs73222596, rs4872085, rs73222597, rs4607622)	Up (rs4872088, rs4295671 rs4872089, rs4623437); Down (rs4872085)	Down (rs4872089, rs4295671, rs4623437, rs4872088); Up (rs4872085)	Down (rs73222596, rs4872085, rs4872086, rs73222597, rs4607622, rs4872088, rs4295671, rs4872089, rs4623437)	Yes (r2=0.24-0.95)	X	X
rs738443	MICALL1	G	A	C297	No	No	rs5756893	Sin3Ak-20	chr22	38458444	38459660	Yes	Yes	N/A	20_OpenTF	No	N/A	N/A	N/A	N/A	N/A
rs696284	NFX1	G	T	C297	No	No	No	EBF	chr9	33202082	33203299	Yes	Yes	N/A	13_Enh_str_loop	Yes	N/A	N/A	N/A	N/A	N/A	X	X	X			Mood disorders		16 cell lines/tissue but not brain
rs2439945	NUP88	C	T	C297	No	No	No	ZBTB33	chr17	5123937	5125113	Yes	Yes	N/A	13_Enh_str_loop	Yes	N/A	N/A	N/A	N/A	N/A	X	X	X
rs2313167	PDLIM2	G	C	C297	No	No	No		chr8	22562019	22563162	Yes	Yes	N/A	13_Enh_str_loop	Yes	N/A	N/A	N/A	N/A	N/A				Height
rs7823327	PDLIM2	G	T	C297	No	No	No	Foxd1_1, Foxo_2, Mef2_known6, Myc_disc5, TEF	chr8	22562019	22563162	Yes	Yes	N/A	19_EnhG3	Yes	N/A	N/A	N/A	N/A	N/A
rs1648142	RDX	G	A	C297	No	No	No	HNF4,TCF12	chr11	109870333	109871606	No	No	Yes	13_Enh_str_loop	Yes	Up (rs1648142)	Up (rs1648142)	Down (rs1648142)	Non-Sig	No de novo SNPs discovered		X	X
rs28365927	RIC8A	G	A	C297	No	No	No	Pax-5,Znf143	chr11	235386	236541	No	No	N/A	3_TssFlnkD_loop	Yes	N/A	N/A	N/A	N/A	N/A	X	X	X
rs11701104	RUNX1	C	T	C297	No	rs2252175	rs2268289, rs2252175	CEBPB_known1, CEBPB_known6, CEBPD, DMRT3, DMRT4, DMRT5, DMRT7, RFX5_known2, p300_disc2.	chr21	36237447	36238615	No	No	Yes	13_Enh_str_loop	Yes	Up (rs11088296, rs11700925)	Down (rs11088296, rs11700925, rs2252175, rs35068491, rs2834655, rs11701104)	Up (rs35068491, rs2252175); Down (rs2834655, rs11701104)	Up (rs11088296, rs11700925)	Yes (r2=0.54-0.99)	X	X	X
rs2252175	RUNX1	A	G	C297	GR_known2;GR_known3	No	rs2268289		chr21	36237447	36238615	No	No	Yes	13_Enh_str_loop	Yes	Up (rs11088296, rs11700925)	Down (rs11088296, rs11700925, rs2252175, rs35068491, rs2834655, rs11701104)	Up (rs35068491, rs2252175); Down (rs2834655, rs11701104)	Up (rs11088296, rs11700925)	Yes (r2=0.54-0.99)	X	X	X
rs12473017	TMEM150A	G	T	C297	No	No	No	ERalpha-a_disc4, EWSR1-FLI1, Ets_disc7, Foxp3, PU.1_disc3, SETDB1_disc1, Znf143_disc3	chr2	85664220	85665489	Yes	Yes	Yes	16_EnhP_TssU	No	Non-Sig	Non-Sig	Non-Sig	Non-Sig	Non-Sig
rs4984913	WDR90	A	G	C297	No	rs11860172	rs11860174	PU.1,Pax-2,Rad21	chr16	739864	741049	Yes	Yes	Yes	2_TssFlnkU_loop	Yes	Down (rs4984682, rs4984913)	Down (rs11865690, rs11860172, rs8044597)	Up (rs4984913, rs4984682, rs11860172, rs11865690)	Up (rs4984682, rs4984913, rs11865690, rs11860172, rs8044597)	Yes (r2=0.93-0.97)				Plateletcrit				Blood & T-cell & B-cell
rs4984913	WFIKKN1	A	G	C297	No	rs11860172	rs11860173	PU.1,Pax-2,Rad21	chr16	739864	741049	Yes	Yes	Yes	2_TssFlnkU_loop	Yes	Down (rs4984682, rs4984913)	Down (rs11865690, rs11860172, rs8044597)	Up (rs4984913, rs4984682, rs11860172, rs11865690)	Up (rs4984682, rs4984913, rs11865690, rs11860172, rs8044597)	Yes (r2=0.93-0.97)
